# Supplementary material for: Synthesis, Characterisation and Structural Analysis of Rhenium and Technetium Nitride Complexes With Tridentate Thiosemicarbazone‐Phenols and Phosphine Ligands: Potential Applications in Technetium‐99m Radiotracer Development
Source: Bioinorg Chem Appl. 2026 Jul 22;2026:3202767. doi: 10.1155/bca/3202767 (PMC13390190; doi:10.1155/bca/3202767)
Supplement: Supplementary file 1 — Supporting Information Supporting Information is available as separate files. This information provides additional data related to the study presented in the main manuscript, essential for providing further evidence for the chemical identities of the obtained compounds and supporting the conclusions. It includes a detailed pdf file containing the following material: ESI–MS, FT‐IR, one‐dimensional 1H, 13C, 31P NMR and two‐dimensional NMR spectra of rhenium complexes Re0, Re1 and Re2; crystallographic data and diagrams for H 2 L2 and rhenium complexes Re1 and Re2; radio/UV‐HPLC and LC–MS data for 99g/99m Tc1-3; stability of 99m Tc1-4 in phosphate buffer saline, cysteine 1 mM, glutathione 1 mM and human serum type AB; experimental details of the attempts to obtain PCN‐based rhenium complexes. Crystallographic data in the form of .cif files (file names: ‘32_xx1_twin_nowob_nofried_twin1_hklf4_088.cif’, ‘33_DC_auto.cif’ and ‘test_mr24fp.cif’), and checkcif as PDF files (file names: ‘32_xx1_twin_nowob_nofried_twin1_hklf4_088 cifreport.pdf’, ‘33_DC_auto_cifreport.pdf’ and ‘test_mr24fp_cifreport.pdf’), are also included. [file BCA-2026-3202767-s001.zip]

Archive with 7 entries (7 files):
- 32_xx1_twin_nowob_nofried_twin1_hklf4_088 cifreport.pdf
- 32_xx1_twin_nowob_nofried_twin1_hklf4_088.cif
- 33_DC_auto.cif
- 33_DC_auto_cifreport.pdf
- test_mr24fp.cif
- test_mr24fp_cifreport.pdf
- bca3202767-suppinfo-def.pdf
