# Supplementary material for: Synthesis, Characterisation and Structural Analysis of Rhenium and Technetium Nitride Complexes With Tridentate Thiosemicarbazone‐Phenols and Phosphine Ligands: Potential Applications in Technetium‐99m Radiotracer Development
Source: Bioinorg Chem Appl. 2026 Jul 22;2026:3202767. doi: 10.1155/bca/3202767 (PMC13390190; doi:10.1155/bca/3202767)
Supplement: Supplementary file 1 — Supporting Information Supporting Information is available as separate files. This information provides additional data related to the study presented in the main manuscript, essential for providing further evidence for the chemical identities of the obtained compounds and supporting the conclusions. It includes a detailed pdf file containing the following material: ESI–MS, FT‐IR, one‐dimensional 1H, 13C, 31P NMR and two‐dimensional NMR spectra of rhenium complexes Re0, Re1 and Re2; crystallographic data and diagrams for H 2 L2 and rhenium complexes Re1 and Re2; radio/UV‐HPLC and LC–MS data for 99g/99m Tc1-3; stability of 99m Tc1-4 in phosphate buffer saline, cysteine 1 mM, glutathione 1 mM and human serum type AB; experimental details of the attempts to obtain PCN‐based rhenium complexes. Crystallographic data in the form of .cif files (file names: ‘32_xx1_twin_nowob_nofried_twin1_hklf4_088.cif’, ‘33_DC_auto.cif’ and ‘test_mr24fp.cif’), and checkcif as PDF files (file names: ‘32_xx1_twin_nowob_nofried_twin1_hklf4_088 cifreport.pdf’, ‘33_DC_auto_cifreport.pdf’ and ‘test_mr24fp_cifreport.pdf’), are also included. [file BCA-2026-3202767-s001.zip › 32_xx1_twin_nowob_nofried_twin1_hklf4_088.cif]

data_32_xx1_twin_nowob_nofried_twin1_hklf4_088
_audit_creation_date               2025-04-14
_audit_creation_method
;
Olex2 1.5
(compiled 2025.04.05 svn.rf049d14d for OlexSys, GUI svn.r7205)
;
_shelx_SHELXL_version_number       '2018/3'
_audit_contact_author_address      ?
_audit_contact_author_email        ?
_audit_contact_author_name         ''
_audit_contact_author_phone        ?
_publ_contact_author_id_orcid      ?
_publ_section_references
;
Dolomanov, O.V., Bourhis, L.J., Gildea, R.J, Howard, J.A.K. & Puschmann, H.
 (2009), J. Appl. Cryst. 42, 339-341.

Sheldrick, G.M. (2008). Acta Cryst. A64, 112-122.

Sheldrick, G.M. (2015). Acta Cryst. C71, 3-8.
;
_chemical_name_common              ?
_chemical_name_systematic          ?
_chemical_formula_moiety           'C29 H28 N4 O2 P Re S'
_chemical_formula_sum              'C29 H28 N4 O2 P Re S'
_chemical_formula_weight           713.78
_chemical_melting_point            ?

loop_
  _atom_type_symbol
  _atom_type_description
  _atom_type_scat_dispersion_real
  _atom_type_scat_dispersion_imag
  _atom_type_scat_source
 'C' 'C' 0.0033 0.0016 'International Tables Vol C Tables 4.2.6.8 and 6.1.1.4'
 'H' 'H' 0.0000 0.0000 'International Tables Vol C Tables 4.2.6.8 and 6.1.1.4'
 'N' 'N' 0.0061 0.0033 'International Tables Vol C Tables 4.2.6.8 and 6.1.1.4'
 'O' 'O' 0.0106 0.0060 'International Tables Vol C Tables 4.2.6.8 and 6.1.1.4'
 'P' 'P' 0.1023 0.0942 'International Tables Vol C Tables 4.2.6.8 and 6.1.1.4'
 'Re' 'Re' -1.0185 7.2310
 'International Tables Vol C Tables 4.2.6.8 and 6.1.1.4'
 'S' 'S' 0.1246 0.1234 'International Tables Vol C Tables 4.2.6.8 and 6.1.1.4'

_shelx_space_group_comment
;
The symmetry employed for this shelxl refinement is uniquely defined
by the following loop, which should always be used as a source of
symmetry information in preference to the above space-group names.
They are only intended as comments.
;
_space_group_crystal_system        'triclinic'
_space_group_IT_number             2
_space_group_name_H-M_alt          'P -1'
_space_group_name_Hall             '-P 1'
loop_
  _space_group_symop_operation_xyz
 'x, y, z'
 '-x, -y, -z'

_cell_length_a                     9.5524(5)
_cell_length_b                     17.5477(12)
_cell_length_c                     18.8418(17)
_cell_angle_alpha                  117.612(8)
_cell_angle_beta                   95.690(6)
_cell_angle_gamma                  92.611(5)
_cell_volume                       2769.8(4)
_cell_formula_units_Z              4
_cell_measurement_reflns_used      4223
_cell_measurement_temperature      293(2)
_cell_measurement_theta_max        22.9060
_cell_measurement_theta_min        2.1650
_shelx_estimated_absorpt_T_max     0.956
_shelx_estimated_absorpt_T_min     0.659
_exptl_absorpt_coefficient_mu      4.554
_exptl_absorpt_correction_T_max    0.00393
_exptl_absorpt_correction_T_min    0.00083
_exptl_absorpt_correction_type     sphere
_exptl_absorpt_process_details
;
CrysAlisPro 1.171.42.49 (Rigaku Oxford Diffraction, 2022)
Spherical absorption correction
using equivalent radius and absorption coefficient.
Empirical absorption correction using spherical harmonics,
implemented in SCALE3 ABSPACK scaling algorithm.
;
_exptl_absorpt_special_details     ?
_exptl_crystal_colour              'clear orange'
_exptl_crystal_colour_lustre       clear
_exptl_crystal_colour_primary      orange
_exptl_crystal_density_diffrn      1.712
_exptl_crystal_density_meas        ?
_exptl_crystal_density_method      'not measured'
_exptl_crystal_description         plate
_exptl_crystal_F_000               1408
_exptl_crystal_size_max            0.1
_exptl_crystal_size_mid            0.05
_exptl_crystal_size_min            0.01
_exptl_crystal_size_rad            0.400
_exptl_transmission_factor_max     ?
_exptl_transmission_factor_min     ?
_diffrn_reflns_av_R_equivalents    0.0387
_diffrn_reflns_av_unetI/netI       0.0402
_diffrn_reflns_Laue_measured_fraction_full  0.987
_diffrn_reflns_Laue_measured_fraction_max  0.987
_diffrn_reflns_limit_h_max         7
_diffrn_reflns_limit_h_min         -7
_diffrn_reflns_limit_k_max         14
_diffrn_reflns_limit_k_min         -14
_diffrn_reflns_limit_l_max         15
_diffrn_reflns_limit_l_min         -15
_diffrn_reflns_number              10832
_diffrn_reflns_point_group_measured_fraction_full  0.987
_diffrn_reflns_point_group_measured_fraction_max  0.987
_diffrn_reflns_theta_full          17.279
_diffrn_reflns_theta_max           17.279
_diffrn_reflns_theta_min           2.154
_diffrn_ambient_temperature        293(2)
_diffrn_detector                   'Hybrid Pixel Array Detector'
_diffrn_detector_area_resol_mean   5.8140
_diffrn_detector_type              'Pilatus 200K'
_diffrn_measured_fraction_theta_full  0.987
_diffrn_measured_fraction_theta_max  0.987
_diffrn_measurement_details
;
List of Runs (angles in degrees, time in seconds):

  # Type    Start    End  Width  t~exp~   \w     \q     \k     \f   Frames
--------------------------------------------------------------------------
  1  \w    -60.00  30.00   1.00  120.00    --  -30.14  67.00-147.00   90
  2  \w     26.00  52.00   1.00  120.00    --   31.24 -67.00  78.00   26
  3  \w     -4.00 125.00   1.00  120.00    --   31.24  67.00-147.00  129
  4  \w    -10.00  17.00   1.00  120.00    --   31.24 -67.00  78.00   27
  5  \w   -121.00 -76.00   1.00  120.00    --  -30.14-125.00-180.00   45
  6  \w   -122.00 -88.00   1.00  120.00    --  -30.14 -38.00 -60.00   34
  7  \w    -19.00  10.00   1.00  120.00    --  -30.14 -77.00-120.00   29
  8  \w   -104.00  -2.00   1.00  120.00    --  -30.14 -67.00  78.00  102
  9  \w    -56.00  -8.00   1.00  120.00    --  -30.14 -38.00 -60.00   48
 10  \w    -41.00   2.00   1.00  120.00    --  -30.14 -77.00 -30.00   43
 11  \w   -123.00   0.00   1.00  120.00    --  -30.14 -57.00 -30.00  123
 12  \w   -122.00 -79.00   1.00  120.00    --  -30.14-125.00 120.00   43
 13  \w      6.00 100.00   1.00  120.00    --   31.24-125.00 -30.00   94
 14  \w     47.00 104.00   1.00  120.00    --   31.24  57.00 150.00   57
 15  \w     22.00  97.00   1.00  120.00    --   31.24-125.00 150.00   75
;
_diffrn_measurement_device         'four-circle diffractometer'
_diffrn_measurement_device_type   
 'SuperNova, Single source at offset/far, Pilatus 200K'
_diffrn_measurement_method         '\w scans'
_diffrn_orient_matrix_type        
 'CrysAlisPro convention (1999,Acta A55,543-557)'
_diffrn_orient_matrix_UB_11        0.0282602000
_diffrn_orient_matrix_UB_12        -0.0357752000
_diffrn_orient_matrix_UB_13        0.0019437000
_diffrn_orient_matrix_UB_21        -0.0035756000
_diffrn_orient_matrix_UB_22        -0.0218693000
_diffrn_orient_matrix_UB_23        -0.0427091000
_diffrn_orient_matrix_UB_31        0.0694084000
_diffrn_orient_matrix_UB_32        0.0185843000
_diffrn_orient_matrix_UB_33        0.0033055000
_diffrn_radiation_monochromator    mirror
_diffrn_radiation_probe            x-ray
_diffrn_radiation_type             'Mo K\a'
_diffrn_radiation_wavelength       0.71073
_diffrn_source                     'micro-focus sealed X-ray tube'
_diffrn_source_type                'SuperNova (Mo) X-ray Source'
_reflns_Friedel_coverage           0.000
_reflns_Friedel_fraction_full      .
_reflns_Friedel_fraction_max       .
_reflns_number_gt                  2622
_reflns_number_total               3330
_reflns_special_details
;
 Reflections were merged by SHELXL according to the crystal
 class for the calculation of statistics and refinement.
 
 _reflns_Friedel_fraction is defined as the number of unique
 Friedel pairs measured divided by the number that would be
 possible theoretically, ignoring centric projections and
 systematic absences.
;
_reflns_threshold_expression       'I > 2\s(I)'
_computing_cell_refinement         'CrysAlisPro 1.171.42.49 (Rigaku OD, 2022)'
_computing_data_collection         'CrysAlisPro 1.171.42.49 (Rigaku OD, 2022)'
_computing_data_reduction          'CrysAlisPro 1.171.42.49 (Rigaku OD, 2022)'
_computing_molecular_graphics      'Olex2 1.5 (Dolomanov et al., 2009)'
_computing_publication_material    'Olex2 1.5 (Dolomanov et al., 2009)'
_computing_structure_refinement    'SHELXL 2018/3 (Sheldrick, 2015)'
_computing_structure_solution      'SHELXS  (Sheldrick, 2008)'
_refine_diff_density_max           1.121
_refine_diff_density_min           -0.381
_refine_diff_density_rms           0.126
_refine_ls_extinction_coef         .
_refine_ls_extinction_method       none
_refine_ls_goodness_of_fit_ref     1.177
_refine_ls_hydrogen_treatment      constr
_refine_ls_matrix_type             full
_refine_ls_number_parameters       559
_refine_ls_number_reflns           3330
_refine_ls_number_restraints       27
_refine_ls_R_factor_all            0.0760
_refine_ls_R_factor_gt             0.0588
_refine_ls_restrained_S_all        1.172
_refine_ls_shift/su_max            0.019
_refine_ls_shift/su_mean           0.000
_refine_ls_structure_factor_coef   Fsqd
_refine_ls_weighting_details      
 'w=1/[\s^2^(Fo^2^)+(0.0701P)^2^+25.8368P] where P=(Fo^2^+2Fc^2^)/3'
_refine_ls_weighting_scheme        calc
_refine_ls_wR_factor_gt            0.1446
_refine_ls_wR_factor_ref           0.1540
_refine_special_details            ?
_olex2_refinement_description
;
1. Fixed Uiso
 At 1.2 times of:
  All C(H) groups
 At 1.5 times of:
  All C(H,H,H) groups
2. Uiso/Uaniso restraints and constraints
Uanis(O1A) = Uanis(C4A) = Uanis(C3A) = Uanis(C2A)
Uanis(O1) = Uanis(C4) = Uanis(C3) = Uanis(C2)
3. Rigid body (RIGU) restrains
 C21A, C16A, C17A
 with sigma for 1-2 distances of 0.004 and sigma for 1-3 distances of 0.004
 C6, C7, C8
 with sigma for 1-2 distances of 0.004 and sigma for 1-3 distances of 0.004
 C24, C25, C26
 with sigma for 1-2 distances of 0.004 and sigma for 1-3 distances of 0.004
4.a Aromatic/amide H refined with riding coordinates:
 C2(H2), C7(H7), C8(H8), C6(H6), C11(H11), C12(H12), C13(H13), C14(H14),
 C15(H15), C21(H21), C17(H17), C18(H18), C19(H19), C20(H20), C23(H23), C24(H24),
  C25(H25), C26(H26), C27(H27), C2A(H2A), C8A(H8A), C7A(H7A), C6A(H6A),
 C11A(H11A), C12A(H12A), C13A(H13A), C14A(H14A), C15A(H15A), C17A(H17A),
 C18A(H18A), C19A(H19A), C20A(H20A), C21A(H21A), C23A(H23A), C24A(H24A),
 C25A(H25A), C26A(H26A), C27A(H27A)
4.b Fitted hexagon refined as free rotating group:
 C7(C8,C3,C4,C5,C6), C10(C11,C12,C13,C14,C15), C21(C16,C17,C18,C19,C20),
 C22(C23,C24,C25,C26,C27), C4A(C3A,C8A,C7A,C6A,C5A), C10A(C11A,C12A,C13A,C14A,
 C15A), C16A(C17A,C18A,C19A,C20A,C21A), C22A(C23A,C24A,C25A,C26A,C27A)
4.c Idealised Me refined as rotating group:
 C9(H9A,H9B,H9C), C28(H28A,H28B,H28C), C29(H29A,H29B,H29C), C9A(H9AA,H9AB,
 H9AC), C28A(H28D,H28E,H28F), C29A(H29D,H29E,H29F)
;
_atom_sites_solution_hydrogens     geom
_atom_sites_solution_primary       heavy
_atom_sites_solution_secondary     difmap
loop_
  _atom_site_label
  _atom_site_type_symbol
  _atom_site_fract_x
  _atom_site_fract_y
  _atom_site_fract_z
  _atom_site_U_iso_or_equiv
  _atom_site_adp_type
  _atom_site_occupancy
  _atom_site_site_symmetry_order
  _atom_site_calc_flag
  _atom_site_refinement_flags_posn
  _atom_site_refinement_flags_adp
  _atom_site_refinement_flags_occupancy
  _atom_site_disorder_assembly
  _atom_site_disorder_group
 Re1 Re 0.27247(11) 0.62091(7) 0.39812(7) 0.0925(5) Uani 1 1 d . . . . .
 S1 S 0.1317(7) 0.6504(4) 0.4985(4) 0.101(2) Uani 1 1 d . . . . .
 P1 P 0.4372(7) 0.7435(5) 0.4894(4) 0.095(2) Uani 1 1 d . . . . .
 O1 O 0.3084(16) 0.6502(10) 0.3101(11) 0.103(4) Uani 1 1 d . . . . .
 O2 O 0.471(2) 0.6549(13) 0.2072(13) 0.125(7) Uani 1 1 d . . . . .
 N1 N 0.3669(17) 0.5484(10) 0.4000(12) 0.083(6) Uani 1 1 d . . . . .
 N2 N 0.083(2) 0.5611(13) 0.3293(15) 0.098(6) Uani 1 1 d . . . . .
 N3 N -0.037(2) 0.5418(13) 0.3587(18) 0.096(7) Uani 1 1 d . . . . .
 N4 N -0.131(3) 0.5684(14) 0.4751(16) 0.097(6) Uani 1 1 d . . . . .
 C1 C -0.020(3) 0.5829(16) 0.441(2) 0.088(8) Uani 1 1 d . . . . .
 C2 C 0.056(3) 0.5264(16) 0.250(2) 0.103(4) Uani 1 1 d . . . . .
 H2 H -0.030829 0.493362 0.225148 0.124 Uiso 1 1 calc R U . . .
 C7 C 0.202(2) 0.4828(12) 0.0612(9) 0.119(10) Uani 1 1 d G . . . .
 H7 H 0.178878 0.445972 0.006067 0.143 Uiso 1 1 calc R U . . .
 C8 C 0.1151(17) 0.4808(10) 0.1152(13) 0.117(9) Uani 1 1 d G . . . .
 H8 H 0.033073 0.442621 0.096212 0.140 Uiso 1 1 calc R U . . .
 C3 C 0.1504(18) 0.5358(12) 0.1976(11) 0.103(4) Uani 1 1 d G . . . .
 C4 C 0.273(2) 0.5928(11) 0.2259(10) 0.103(4) Uani 1 1 d G . . . .
 C5 C 0.3604(16) 0.5948(12) 0.1719(14) 0.109(9) Uani 1 1 d G . . . .
 C6 C 0.325(2) 0.5398(14) 0.0895(12) 0.120(10) Uani 1 1 d G . . . .
 H6 H 0.383573 0.541113 0.053413 0.144 Uiso 1 1 calc R U . . .
 C9 C 0.571(3) 0.657(2) 0.158(2) 0.144(12) Uani 1 1 d . . . . .
 H9A H 0.523642 0.660778 0.112740 0.217 Uiso 1 1 calc R U . . .
 H9B H 0.617584 0.605238 0.139585 0.217 Uiso 1 1 calc R U . . .
 H9C H 0.639023 0.706416 0.188943 0.217 Uiso 1 1 calc R U . . .
 C10 C 0.362(3) 0.8393(11) 0.4967(17) 0.089(8) Uani 1 1 d G . . . .
 C11 C 0.400(2) 0.878(2) 0.4505(13) 0.123(10) Uani 1 1 d G . . . .
 H11 H 0.467416 0.855581 0.416064 0.148 Uiso 1 1 calc R U . . .
 C12 C 0.336(4) 0.950(2) 0.4556(17) 0.164(15) Uani 1 1 d G . . . .
 H12 H 0.360983 0.975270 0.424681 0.196 Uiso 1 1 calc R U . . .
 C13 C 0.234(3) 0.9827(12) 0.507(2) 0.144(13) Uani 1 1 d G . . . .
 H13 H 0.191623 1.030685 0.510507 0.173 Uiso 1 1 calc R U . . .
 C14 C 0.1966(19) 0.944(2) 0.5533(14) 0.135(12) Uani 1 1 d G . . . .
 H14 H 0.128696 0.966412 0.587718 0.162 Uiso 1 1 calc R U . . .
 C15 C 0.260(3) 0.872(2) 0.5482(13) 0.106(9) Uani 1 1 d G . . . .
 H15 H 0.235128 0.846723 0.579103 0.127 Uiso 1 1 calc R U . . .
 C21 C 0.488(2) 0.6783(16) 0.5955(17) 0.104(9) Uani 1 1 d G . . . .
 H21 H 0.473866 0.624811 0.549292 0.125 Uiso 1 1 calc R U . . .
 C16 C 0.4731(17) 0.753(3) 0.5893(15) 0.093(8) Uani 1 1 d G . . . .
 C17 C 0.495(2) 0.8334(18) 0.658(3) 0.101(8) Uani 1 1 d G . . . .
 H17 H 0.484568 0.883684 0.654273 0.121 Uiso 1 1 calc R U . . .
 C18 C 0.532(2) 0.8381(17) 0.7337(17) 0.111(9) Uani 1 1 d G . . . .
 H18 H 0.546544 0.891610 0.779902 0.133 Uiso 1 1 calc R U . . .
 C19 C 0.5473(17) 0.763(3) 0.7399(15) 0.110(9) Uani 1 1 d G . . . .
 H19 H 0.572181 0.766137 0.790227 0.133 Uiso 1 1 calc R U . . .
 C20 C 0.526(2) 0.6830(18) 0.671(3) 0.101(9) Uani 1 1 d G . . . .
 H20 H 0.535844 0.632737 0.674924 0.121 Uiso 1 1 calc R U . . .
 C22 C 0.6139(19) 0.7539(14) 0.4661(19) 0.096(8) Uani 1 1 d G . . . .
 C23 C 0.725(3) 0.8003(13) 0.5272(12) 0.115(9) Uani 1 1 d G . . . .
 H23 H 0.710000 0.825832 0.581017 0.138 Uiso 1 1 calc R U . . .
 C24 C 0.860(2) 0.8085(12) 0.5079(11) 0.131(10) Uani 1 1 d G . . . .
 H24 H 0.934702 0.839558 0.548747 0.158 Uiso 1 1 calc R U . . .
 C25 C 0.8832(18) 0.7703(13) 0.4275(14) 0.127(10) Uani 1 1 d G . . . .
 H25 H 0.973243 0.775803 0.414526 0.152 Uiso 1 1 calc R U . . .
 C26 C 0.772(3) 0.7239(12) 0.3664(10) 0.131(10) Uani 1 1 d G . . . .
 H26 H 0.787083 0.698321 0.312574 0.157 Uiso 1 1 calc R U . . .
 C27 C 0.637(2) 0.7157(12) 0.3857(16) 0.117(9) Uani 1 1 d G . . . .
 H27 H 0.562379 0.684594 0.344841 0.140 Uiso 1 1 calc R U . . .
 C28 C -0.261(3) 0.5195(18) 0.4304(17) 0.120(10) Uani 1 1 d . . . . .
 H28A H -0.277866 0.523202 0.381066 0.181 Uiso 1 1 calc R U . . .
 H28B H -0.336533 0.542056 0.461812 0.181 Uiso 1 1 calc R U . . .
 H28C H -0.256337 0.460196 0.418069 0.181 Uiso 1 1 calc R U . . .
 C29 C -0.125(3) 0.6094(17) 0.562(2) 0.109(9) Uani 1 1 d . . . . .
 H29A H -0.037130 0.600192 0.585392 0.163 Uiso 1 1 calc R U . . .
 H29B H -0.202339 0.584810 0.576334 0.163 Uiso 1 1 calc R U . . .
 H29C H -0.130437 0.670299 0.582780 0.163 Uiso 1 1 calc R U . . .
 Re1A Re 0.22355(11) 0.19371(7) 0.02891(7) 0.0948(6) Uani 1 1 d . . . . .
 S1A S -0.0175(8) 0.1770(5) 0.0284(4) 0.112(2) Uani 1 1 d . . . . .
 P1A P 0.2145(7) 0.1108(4) -0.1147(4) 0.092(2) Uani 1 1 d . . . . .
 O1A O 0.3727(16) 0.2699(10) 0.0185(9) 0.098(4) Uani 1 1 d . . . . .
 O2A O 0.617(2) 0.3075(13) -0.0172(13) 0.121(6) Uani 1 1 d . . . . .
 N1A N 0.2890(19) 0.1264(11) 0.0522(11) 0.088(6) Uani 1 1 d . . . . .
 N2A N 0.200(2) 0.2980(17) 0.1370(14) 0.110(8) Uani 1 1 d . . . . .
 N3A N 0.080(3) 0.3081(14) 0.1776(12) 0.092(7) Uani 1 1 d . . . . .
 N4A N -0.152(3) 0.2545(16) 0.1583(15) 0.105(7) Uani 1 1 d . . . . .
 C1A C -0.025(4) 0.2502(18) 0.1270(16) 0.084(7) Uani 1 1 d . . . . .
 C2A C 0.296(3) 0.3647(18) 0.1804(16) 0.098(4) Uani 1 1 d . . . . .
 H2A H 0.278096 0.404499 0.231471 0.117 Uiso 1 1 calc R U . . .
 C4A C 0.463(2) 0.3348(11) 0.0783(11) 0.098(4) Uani 1 1 d G . . . .
 C3A C 0.4248(18) 0.3803(14) 0.1553(13) 0.098(4) Uani 1 1 d G . . . .
 C8A C 0.515(3) 0.4494(13) 0.2153(11) 0.109(9) Uani 1 1 d G . . . .
 H8A H 0.489601 0.479875 0.266790 0.131 Uiso 1 1 calc R U . . .
 C7A C 0.643(3) 0.4730(12) 0.1983(18) 0.120(10) Uani 1 1 d G . . . .
 H7A H 0.703832 0.519236 0.238385 0.144 Uiso 1 1 calc R U . . .
 C6A C 0.6815(17) 0.4275(18) 0.121(2) 0.117(10) Uani 1 1 d G . . . .
 H6A H 0.767391 0.443287 0.109866 0.141 Uiso 1 1 calc R U . . .
 C5A C 0.591(2) 0.3584(16) 0.0613(14) 0.097(8) Uani 1 1 d G . . . .
 C9A C 0.757(3) 0.3083(17) -0.0333(16) 0.116(9) Uani 1 1 d . . . . .
 H9AA H 0.760935 0.266963 -0.088497 0.174 Uiso 1 1 calc R U . . .
 H9AB H 0.815382 0.293494 0.001939 0.174 Uiso 1 1 calc R U . . .
 H9AC H 0.789604 0.364951 -0.024341 0.174 Uiso 1 1 calc R U . . .
 C10A C 0.117(2) 0.161(2) -0.166(2) 0.100(10) Uani 1 1 d G . . . .
 C11A C 0.040(3) 0.1143(12) -0.243(2) 0.138(12) Uani 1 1 d G . . . .
 H11A H 0.039359 0.054466 -0.270655 0.165 Uiso 1 1 calc R U . . .
 C12A C -0.036(2) 0.157(3) -0.2778(12) 0.148(12) Uani 1 1 d G . . . .
 H12A H -0.086753 0.125746 -0.329150 0.177 Uiso 1 1 calc R U . . .
 C13A C -0.035(2) 0.246(3) -0.236(2) 0.130(11) Uani 1 1 d G . . . .
 H13A H -0.085142 0.274923 -0.259646 0.156 Uiso 1 1 calc R U . . .
 C14A C 0.042(3) 0.2930(12) -0.160(2) 0.129(12) Uani 1 1 d G . . . .
 H14A H 0.042580 0.352822 -0.131645 0.154 Uiso 1 1 calc R U . . .
 C15A C 0.117(2) 0.250(2) -0.1245(12) 0.127(12) Uani 1 1 d G . . . .
 H15A H 0.168693 0.281543 -0.073148 0.153 Uiso 1 1 calc R U . . .
 C16A C 0.1287(18) 0.0021(10) -0.1658(11) 0.090(7) Uani 1 1 d G . . . .
 C17A C 0.1699(19) -0.0598(14) -0.2371(12) 0.114(9) Uani 1 1 d G . . . .
 H17A H 0.249769 -0.047333 -0.255912 0.136 Uiso 1 1 calc R U . . .
 C18A C 0.092(3) -0.1402(12) -0.2805(9) 0.122(11) Uani 1 1 d G . . . .
 H18A H 0.119288 -0.181624 -0.328195 0.146 Uiso 1 1 calc R U . . .
 C19A C -0.028(2) -0.1588(11) -0.2524(14) 0.113(10) Uani 1 1 d G . . . .
 H19A H -0.079988 -0.212667 -0.281378 0.136 Uiso 1 1 calc R U . . .
 C20A C -0.0689(16) -0.0970(16) -0.1810(16) 0.103(8) Uani 1 1 d G . . . .
 H20A H -0.148785 -0.109420 -0.162277 0.123 Uiso 1 1 calc R U . . .
 C21A C 0.009(2) -0.0165(13) -0.1377(11) 0.105(8) Uani 1 1 d G . . . .
 H21A H -0.018305 0.024872 -0.089994 0.126 Uiso 1 1 calc R U . . .
 C22A C 0.392(2) 0.1009(14) -0.149(2) 0.112(9) Uani 1 1 d G . . . .
 C23A C 0.495(5) 0.0787(13) -0.1067(12) 0.116(9) Uani 1 1 d G . . . .
 H23A H 0.474405 0.070752 -0.063187 0.139 Uiso 1 1 calc R U . . .
 C24A C 0.630(4) 0.0683(13) -0.129(2) 0.152(14) Uani 1 1 d G . . . .
 H24A H 0.699300 0.053389 -0.101164 0.182 Uiso 1 1 calc R U . . .
 C25A C 0.661(2) 0.0801(15) -0.194(2) 0.181(18) Uani 1 1 d G . . . .
 H25A H 0.751201 0.073152 -0.209600 0.217 Uiso 1 1 calc R U . . .
 C26A C 0.557(4) 0.1024(15) -0.2366(14) 0.161(15) Uani 1 1 d G . . . .
 H26A H 0.578208 0.110277 -0.280058 0.193 Uiso 1 1 calc R U . . .
 C27A C 0.423(3) 0.1128(14) -0.2138(18) 0.137(12) Uani 1 1 d G . . . .
 H27A H 0.353312 0.127640 -0.242082 0.164 Uiso 1 1 calc R U . . .
 C28A C -0.170(3) 0.3175(18) 0.2371(18) 0.106(9) Uani 1 1 d . . . . .
 H28D H -0.082104 0.352531 0.264209 0.160 Uiso 1 1 calc R U . . .
 H28E H -0.200254 0.289283 0.266903 0.160 Uiso 1 1 calc R U . . .
 H28F H -0.240370 0.353427 0.233510 0.160 Uiso 1 1 calc R U . . .
 C29A C -0.272(3) 0.190(2) 0.1119(18) 0.128(10) Uani 1 1 d . . . . .
 H29D H -0.346375 0.216472 0.096506 0.192 Uiso 1 1 calc R U . . .
 H29E H -0.306084 0.165971 0.144531 0.192 Uiso 1 1 calc R U . . .
 H29F H -0.243199 0.144456 0.064351 0.192 Uiso 1 1 calc R U . . .

loop_
  _atom_site_aniso_label
  _atom_site_aniso_U_11
  _atom_site_aniso_U_22
  _atom_site_aniso_U_33
  _atom_site_aniso_U_23
  _atom_site_aniso_U_13
  _atom_site_aniso_U_12
 Re1 0.0824(9) 0.0911(9) 0.0903(9) 0.0314(7) 0.0123(6) 0.0044(7)
 S1 0.088(5) 0.094(5) 0.101(5) 0.028(4) 0.012(4) 0.006(4)
 P1 0.088(5) 0.104(6) 0.092(6) 0.042(5) 0.024(4) 0.014(4)
 O1 0.082(8) 0.076(9) 0.129(11) 0.036(8) -0.014(8) -0.005(6)
 O2 0.104(15) 0.149(18) 0.137(18) 0.082(15) 0.017(14) -0.024(13)
 N1 0.068(12) 0.059(12) 0.138(17) 0.060(12) -0.005(11) 0.026(10)
 N2 0.090(17) 0.089(16) 0.13(2) 0.056(16) 0.040(15) 0.021(13)
 N3 0.062(16) 0.078(15) 0.102(19) 0.010(15) -0.016(16) -0.010(12)
 N4 0.07(2) 0.089(17) 0.10(2) 0.021(16) 0.011(18) -0.001(15)
 C1 0.038(19) 0.070(19) 0.13(3) 0.03(2) 0.00(2) 0.004(15)
 C2 0.082(8) 0.076(9) 0.129(11) 0.036(8) -0.014(8) -0.005(6)
 C7 0.15(2) 0.11(2) 0.08(2) 0.031(18) 0.005(15) 0.031(16)
 C8 0.14(2) 0.10(2) 0.10(2) 0.04(2) 0.007(16) 0.027(17)
 C3 0.082(8) 0.076(9) 0.129(11) 0.036(8) -0.014(8) -0.005(6)
 C4 0.082(8) 0.076(9) 0.129(11) 0.036(8) -0.014(8) -0.005(6)
 C5 0.08(2) 0.17(3) 0.12(3) 0.10(3) 0.03(2) 0.01(2)
 C6 0.16(2) 0.15(3) 0.05(2) 0.05(2) 0.003(17) 0.010(17)
 C9 0.13(3) 0.16(3) 0.16(3) 0.09(3) -0.01(3) -0.03(2)
 C10 0.09(2) 0.08(2) 0.079(19) 0.017(18) 0.035(16) 0.035(17)
 C11 0.15(3) 0.11(3) 0.11(2) 0.05(2) 0.05(2) 0.02(2)
 C12 0.14(3) 0.15(4) 0.24(5) 0.12(3) 0.04(3) 0.04(3)
 C13 0.12(3) 0.09(2) 0.20(4) 0.05(3) -0.01(3) 0.02(2)
 C14 0.12(3) 0.12(3) 0.15(3) 0.06(3) 0.00(2) 0.00(3)
 C15 0.12(3) 0.08(2) 0.11(3) 0.036(19) 0.02(2) 0.021(18)
 C21 0.10(2) 0.11(3) 0.11(3) 0.06(2) 0.004(18) -0.006(18)
 C16 0.072(17) 0.09(2) 0.10(3) 0.03(3) 0.028(16) 0.000(17)
 C17 0.10(2) 0.10(3) 0.11(2) 0.05(3) 0.014(18) 0.016(17)
 C18 0.11(2) 0.10(3) 0.11(4) 0.04(2) 0.02(2) 0.000(18)
 C19 0.10(2) 0.14(3) 0.10(3) 0.06(3) 0.016(17) 0.00(2)
 C20 0.09(2) 0.09(3) 0.12(3) 0.04(3) 0.039(19) 0.030(18)
 C22 0.11(3) 0.09(2) 0.09(2) 0.043(18) 0.02(2) 0.012(18)
 C23 0.08(2) 0.14(3) 0.11(3) 0.04(2) 0.02(2) 0.012(19)
 C24 0.09(2) 0.16(3) 0.14(2) 0.07(2) 0.024(18) 0.04(2)
 C25 0.09(2) 0.14(3) 0.15(2) 0.07(2) 0.034(15) 0.003(17)
 C26 0.10(2) 0.15(3) 0.13(2) 0.05(2) 0.040(16) 0.000(18)
 C27 0.10(3) 0.12(2) 0.12(3) 0.05(2) 0.01(2) -0.009(19)
 C28 0.08(2) 0.12(2) 0.13(3) 0.03(2) 0.006(19) -0.020(19)
 C29 0.082(19) 0.086(19) 0.13(3) 0.03(2) 0.008(19) 0.021(15)
 Re1A 0.0882(9) 0.0977(10) 0.0869(9) 0.0324(8) 0.0170(6) 0.0132(7)
 S1A 0.105(6) 0.117(6) 0.090(6) 0.029(5) 0.015(4) 0.010(4)
 P1A 0.086(5) 0.090(5) 0.105(6) 0.048(5) 0.019(4) 0.012(4)
 O1A 0.089(9) 0.104(10) 0.093(10) 0.040(8) 0.009(7) 0.017(7)
 O2A 0.105(17) 0.145(18) 0.110(16) 0.052(15) 0.038(13) 0.016(13)
 N1A 0.101(14) 0.076(13) 0.098(15) 0.052(12) -0.009(12) 0.028(11)
 N2A 0.066(15) 0.18(3) 0.112(19) 0.092(19) 0.033(15) 0.008(16)
 N3A 0.11(2) 0.076(15) 0.062(15) 0.011(13) 0.010(16) 0.002(14)
 N4A 0.11(2) 0.13(2) 0.063(18) 0.026(17) 0.023(18) 0.016(18)
 C1A 0.11(2) 0.08(2) 0.08(2) 0.04(2) 0.05(2) 0.03(2)
 C2A 0.089(9) 0.104(10) 0.093(10) 0.040(8) 0.009(7) 0.017(7)
 C4A 0.089(9) 0.104(10) 0.093(10) 0.040(8) 0.009(7) 0.017(7)
 C3A 0.089(9) 0.104(10) 0.093(10) 0.040(8) 0.009(7) 0.017(7)
 C8A 0.11(2) 0.11(2) 0.13(3) 0.06(2) 0.04(2) 0.032(19)
 C7A 0.11(3) 0.11(2) 0.09(3) 0.02(2) 0.00(2) 0.00(2)
 C6A 0.09(2) 0.11(2) 0.13(3) 0.05(2) -0.01(3) -0.02(2)
 C5A 0.067(19) 0.12(3) 0.11(3) 0.06(2) 0.03(2) 0.021(19)
 C9A 0.11(3) 0.11(2) 0.11(2) 0.04(2) 0.038(19) 0.028(19)
 C10A 0.12(2) 0.06(2) 0.12(3) 0.03(2) 0.06(2) 0.028(18)
 C11A 0.17(3) 0.11(3) 0.11(3) 0.04(3) -0.01(2) 0.02(3)
 C12A 0.15(3) 0.15(4) 0.15(3) 0.07(4) 0.00(2) 0.02(3)
 C13A 0.14(3) 0.13(3) 0.15(4) 0.08(3) 0.06(3) 0.07(3)
 C14A 0.15(3) 0.11(3) 0.10(3) 0.01(3) 0.04(2) 0.02(3)
 C15A 0.11(2) 0.14(4) 0.13(3) 0.07(3) -0.011(19) 0.03(2)
 C16A 0.093(16) 0.086(19) 0.106(18) 0.053(14) 0.031(14) 0.021(15)
 C17A 0.15(2) 0.065(18) 0.12(2) 0.033(15) 0.056(18) -0.009(17)
 C18A 0.17(3) 0.12(3) 0.12(3) 0.07(2) 0.08(2) 0.01(2)
 C19A 0.16(3) 0.08(2) 0.09(2) 0.03(2) 0.02(2) 0.01(2)
 C20A 0.09(2) 0.10(2) 0.13(3) 0.06(2) 0.04(2) 0.01(2)
 C21A 0.104(19) 0.078(19) 0.11(2) 0.029(17) 0.032(15) -0.010(16)
 C22A 0.09(2) 0.11(2) 0.11(3) 0.03(2) 0.02(2) 0.003(18)
 C23A 0.11(3) 0.12(2) 0.10(2) 0.029(19) 0.03(3) 0.02(2)
 C24A 0.11(4) 0.12(3) 0.15(4) 0.00(3) 0.03(2) 0.02(2)
 C25A 0.14(4) 0.14(3) 0.21(5) 0.03(3) 0.05(4) 0.01(3)
 C26A 0.14(3) 0.15(3) 0.19(4) 0.06(3) 0.11(4) 0.03(3)
 C27A 0.14(4) 0.18(3) 0.15(3) 0.11(3) 0.09(2) 0.06(2)
 C28A 0.11(2) 0.12(2) 0.10(3) 0.06(2) 0.043(18) 0.023(18)
 C29A 0.11(2) 0.13(3) 0.11(2) 0.03(2) 0.02(2) 0.00(2)

_geom_special_details
;
 All esds (except the esd in the dihedral angle between two l.s. planes)
 are estimated using the full covariance matrix.  The cell esds are taken
 into account individually in the estimation of esds in distances, angles
 and torsion angles; correlations between esds in cell parameters are only
 used when they are defined by crystal symmetry.  An approximate (isotropic)
 treatment of cell esds is used for estimating esds involving l.s. planes.
;
loop_
  _geom_bond_atom_site_label_1
  _geom_bond_atom_site_label_2
  _geom_bond_distance
  _geom_bond_site_symmetry_2
  _geom_bond_publ_flag
 Re1 S1 2.305(7) . ?
 Re1 P1 2.405(7) . ?
 Re1 O1 2.006(18) . ?
 Re1 N1 1.604(14) . ?
 Re1 N2 2.04(2) . ?
 S1 C1 1.74(3) . ?
 P1 C10 1.811(19) . ?
 P1 C16 1.804(19) . ?
 P1 C22 1.808(18) . ?
 O1 C4 1.42(2) . ?
 O2 C5 1.34(2) . ?
 O2 C9 1.40(3) . ?
 N2 N3 1.41(3) . ?
 N2 C2 1.32(3) . ?
 N3 C1 1.36(3) . ?
 N4 C1 1.37(3) . ?
 N4 C28 1.42(3) . ?
 N4 C29 1.45(3) . ?
 C2 H2 0.9300 . ?
 C2 C3 1.46(3) . ?
 C7 H7 0.9300 . ?
 C7 C8 1.3900 . ?
 C7 C6 1.3900 . ?
 C8 H8 0.9300 . ?
 C8 C3 1.3900 . ?
 C3 C4 1.3900 . ?
 C4 C5 1.3900 . ?
 C5 C6 1.3900 . ?
 C6 H6 0.9300 . ?
 C9 H9A 0.9600 . ?
 C9 H9B 0.9600 . ?
 C9 H9C 0.9600 . ?
 C10 C11 1.3900 . ?
 C10 C15 1.3900 . ?
 C11 H11 0.9300 . ?
 C11 C12 1.3900 . ?
 C12 H12 0.9300 . ?
 C12 C13 1.3900 . ?
 C13 H13 0.9300 . ?
 C13 C14 1.3900 . ?
 C14 H14 0.9300 . ?
 C14 C15 1.3900 . ?
 C15 H15 0.9300 . ?
 C21 H21 0.9300 . ?
 C21 C16 1.3900 . ?
 C21 C20 1.3900 . ?
 C16 C17 1.3900 . ?
 C17 H17 0.9300 . ?
 C17 C18 1.3900 . ?
 C18 H18 0.9300 . ?
 C18 C19 1.3900 . ?
 C19 H19 0.9300 . ?
 C19 C20 1.3900 . ?
 C20 H20 0.9300 . ?
 C22 C23 1.3900 . ?
 C22 C27 1.3900 . ?
 C23 H23 0.9300 . ?
 C23 C24 1.3900 . ?
 C24 H24 0.9300 . ?
 C24 C25 1.3900 . ?
 C25 H25 0.9300 . ?
 C25 C26 1.3900 . ?
 C26 H26 0.9300 . ?
 C26 C27 1.3900 . ?
 C27 H27 0.9300 . ?
 C28 H28A 0.9600 . ?
 C28 H28B 0.9600 . ?
 C28 H28C 0.9600 . ?
 C29 H29A 0.9600 . ?
 C29 H29B 0.9600 . ?
 C29 H29C 0.9600 . ?
 Re1A S1A 2.307(7) . ?
 Re1A P1A 2.396(7) . ?
 Re1A O1A 1.995(16) . ?
 Re1A N1A 1.572(16) . ?
 Re1A N2A 2.06(3) . ?
 S1A C1A 1.71(3) . ?
 P1A C10A 1.81(2) . ?
 P1A C16A 1.799(16) . ?
 P1A C22A 1.86(2) . ?
 O1A C4A 1.36(2) . ?
 O2A C5A 1.38(2) . ?
 O2A C9A 1.40(3) . ?
 N2A N3A 1.41(3) . ?
 N2A C2A 1.32(3) . ?
 N3A C1A 1.33(3) . ?
 N4A C1A 1.39(3) . ?
 N4A C28A 1.42(3) . ?
 N4A C29A 1.46(3) . ?
 C2A H2A 0.9300 . ?
 C2A C3A 1.42(3) . ?
 C4A C3A 1.3900 . ?
 C4A C5A 1.3900 . ?
 C3A C8A 1.3900 . ?
 C8A H8A 0.9300 . ?
 C8A C7A 1.3900 . ?
 C7A H7A 0.9300 . ?
 C7A C6A 1.3900 . ?
 C6A H6A 0.9300 . ?
 C6A C5A 1.3900 . ?
 C9A H9AA 0.9600 . ?
 C9A H9AB 0.9600 . ?
 C9A H9AC 0.9600 . ?
 C10A C11A 1.3900 . ?
 C10A C15A 1.3900 . ?
 C11A H11A 0.9300 . ?
 C11A C12A 1.3900 . ?
 C12A H12A 0.9300 . ?
 C12A C13A 1.3900 . ?
 C13A H13A 0.9300 . ?
 C13A C14A 1.3900 . ?
 C14A H14A 0.9300 . ?
 C14A C15A 1.3900 . ?
 C15A H15A 0.9300 . ?
 C16A C17A 1.3900 . ?
 C16A C21A 1.3900 . ?
 C17A H17A 0.9300 . ?
 C17A C18A 1.3900 . ?
 C18A H18A 0.9300 . ?
 C18A C19A 1.3900 . ?
 C19A H19A 0.9300 . ?
 C19A C20A 1.3900 . ?
 C20A H20A 0.9300 . ?
 C20A C21A 1.3900 . ?
 C21A H21A 0.9300 . ?
 C22A C23A 1.3900 . ?
 C22A C27A 1.3900 . ?
 C23A H23A 0.9300 . ?
 C23A C24A 1.3900 . ?
 C24A H24A 0.9300 . ?
 C24A C25A 1.3900 . ?
 C25A H25A 0.9300 . ?
 C25A C26A 1.3900 . ?
 C26A H26A 0.9300 . ?
 C26A C27A 1.3900 . ?
 C27A H27A 0.9300 . ?
 C28A H28D 0.9600 . ?
 C28A H28E 0.9600 . ?
 C28A H28F 0.9600 . ?
 C29A H29D 0.9600 . ?
 C29A H29E 0.9600 . ?
 C29A H29F 0.9600 . ?

loop_
  _geom_angle_atom_site_label_1
  _geom_angle_atom_site_label_2
  _geom_angle_atom_site_label_3
  _geom_angle
  _geom_angle_site_symmetry_1
  _geom_angle_site_symmetry_3
  _geom_angle_publ_flag
 S1 Re1 P1 90.2(2) . . ?
 O1 Re1 S1 142.1(5) . . ?
 O1 Re1 P1 88.0(4) . . ?
 O1 Re1 N2 85.8(8) . . ?
 N1 Re1 S1 105.1(7) . . ?
 N1 Re1 P1 96.4(6) . . ?
 N1 Re1 O1 112.7(8) . . ?
 N1 Re1 N2 108.3(8) . . ?
 N2 Re1 S1 80.1(7) . . ?
 N2 Re1 P1 154.9(6) . . ?
 C1 S1 Re1 99.7(15) . . ?
 C10 P1 Re1 107.3(6) . . ?
 C16 P1 Re1 113.7(12) . . ?
 C16 P1 C10 109.0(17) . . ?
 C16 P1 C22 101.6(11) . . ?
 C22 P1 Re1 120.2(10) . . ?
 C22 P1 C10 104.4(13) . . ?
 C4 O1 Re1 124.6(12) . . ?
 C5 O2 C9 117(2) . . ?
 N3 N2 Re1 124.8(18) . . ?
 C2 N2 Re1 126(2) . . ?
 C2 N2 N3 108(3) . . ?
 C1 N3 N2 111(2) . . ?
 C1 N4 C28 124(2) . . ?
 C1 N4 C29 120(3) . . ?
 C28 N4 C29 116(3) . . ?
 N3 C1 S1 122(3) . . ?
 N3 C1 N4 116(2) . . ?
 N4 C1 S1 122(3) . . ?
 N2 C2 H2 117.5 . . ?
 N2 C2 C3 125(3) . . ?
 C3 C2 H2 117.5 . . ?
 C8 C7 H7 120.0 . . ?
 C8 C7 C6 120.0 . . ?
 C6 C7 H7 120.0 . . ?
 C7 C8 H8 120.0 . . ?
 C3 C8 C7 120.0 . . ?
 C3 C8 H8 120.0 . . ?
 C8 C3 C2 116.0(18) . . ?
 C8 C3 C4 120.0 . . ?
 C4 C3 C2 123.9(18) . . ?
 C3 C4 O1 120.2(15) . . ?
 C3 C4 C5 120.0 . . ?
 C5 C4 O1 119.8(15) . . ?
 O2 C5 C4 113.5(17) . . ?
 O2 C5 C6 126.5(17) . . ?
 C4 C5 C6 120.0 . . ?
 C7 C6 H6 120.0 . . ?
 C5 C6 C7 120.0 . . ?
 C5 C6 H6 120.0 . . ?
 O2 C9 H9A 109.5 . . ?
 O2 C9 H9B 109.5 . . ?
 O2 C9 H9C 109.5 . . ?
 H9A C9 H9B 109.5 . . ?
 H9A C9 H9C 109.5 . . ?
 H9B C9 H9C 109.5 . . ?
 C11 C10 P1 122(3) . . ?
 C11 C10 C15 120.0 . . ?
 C15 C10 P1 118(3) . . ?
 C10 C11 H11 120.0 . . ?
 C12 C11 C10 120.0 . . ?
 C12 C11 H11 120.0 . . ?
 C11 C12 H12 120.0 . . ?
 C11 C12 C13 120.0 . . ?
 C13 C12 H12 120.0 . . ?
 C12 C13 H13 120.0 . . ?
 C12 C13 C14 120.0 . . ?
 C14 C13 H13 120.0 . . ?
 C13 C14 H14 120.0 . . ?
 C15 C14 C13 120.0 . . ?
 C15 C14 H14 120.0 . . ?
 C10 C15 H15 120.0 . . ?
 C14 C15 C10 120.0 . . ?
 C14 C15 H15 120.0 . . ?
 C16 C21 H21 120.0 . . ?
 C16 C21 C20 120.0 . . ?
 C20 C21 H21 120.0 . . ?
 C21 C16 P1 118(3) . . ?
 C21 C16 C17 120.0 . . ?
 C17 C16 P1 122(3) . . ?
 C16 C17 H17 120.0 . . ?
 C18 C17 C16 120.0 . . ?
 C18 C17 H17 120.0 . . ?
 C17 C18 H18 120.0 . . ?
 C17 C18 C19 120.0 . . ?
 C19 C18 H18 120.0 . . ?
 C18 C19 H19 120.0 . . ?
 C20 C19 C18 120.0 . . ?
 C20 C19 H19 120.0 . . ?
 C21 C20 H20 120.0 . . ?
 C19 C20 C21 120.0 . . ?
 C19 C20 H20 120.0 . . ?
 C23 C22 P1 121.0(18) . . ?
 C23 C22 C27 120.0 . . ?
 C27 C22 P1 119.0(18) . . ?
 C22 C23 H23 120.0 . . ?
 C24 C23 C22 120.0 . . ?
 C24 C23 H23 120.0 . . ?
 C23 C24 H24 120.0 . . ?
 C23 C24 C25 120.0 . . ?
 C25 C24 H24 120.0 . . ?
 C24 C25 H25 120.0 . . ?
 C26 C25 C24 120.0 . . ?
 C26 C25 H25 120.0 . . ?
 C25 C26 H26 120.0 . . ?
 C25 C26 C27 120.0 . . ?
 C27 C26 H26 120.0 . . ?
 C22 C27 H27 120.0 . . ?
 C26 C27 C22 120.0 . . ?
 C26 C27 H27 120.0 . . ?
 N4 C28 H28A 109.5 . . ?
 N4 C28 H28B 109.5 . . ?
 N4 C28 H28C 109.5 . . ?
 H28A C28 H28B 109.5 . . ?
 H28A C28 H28C 109.5 . . ?
 H28B C28 H28C 109.5 . . ?
 N4 C29 H29A 109.5 . . ?
 N4 C29 H29B 109.5 . . ?
 N4 C29 H29C 109.5 . . ?
 H29A C29 H29B 109.5 . . ?
 H29A C29 H29C 109.5 . . ?
 H29B C29 H29C 109.5 . . ?
 S1A Re1A P1A 95.1(2) . . ?
 O1A Re1A S1A 141.0(5) . . ?
 O1A Re1A P1A 84.1(5) . . ?
 O1A Re1A N2A 86.8(8) . . ?
 N1A Re1A S1A 107.0(7) . . ?
 N1A Re1A P1A 97.6(7) . . ?
 N1A Re1A O1A 111.8(8) . . ?
 N1A Re1A N2A 105.3(9) . . ?
 N2A Re1A S1A 79.0(7) . . ?
 N2A Re1A P1A 157.1(6) . . ?
 C1A S1A Re1A 98.6(13) . . ?
 C10A P1A Re1A 111.0(11) . . ?
 C10A P1A C22A 105.6(15) . . ?
 C16A P1A Re1A 119.4(7) . . ?
 C16A P1A C10A 101.7(14) . . ?
 C16A P1A C22A 104.4(9) . . ?
 C22A P1A Re1A 113.2(10) . . ?
 C4A O1A Re1A 128.0(14) . . ?
 C5A O2A C9A 118(2) . . ?
 N3A N2A Re1A 125.2(17) . . ?
 C2A N2A Re1A 125.1(19) . . ?
 C2A N2A N3A 110(3) . . ?
 C1A N3A N2A 109(2) . . ?
 C1A N4A C28A 123(2) . . ?
 C1A N4A C29A 121(3) . . ?
 C28A N4A C29A 116(3) . . ?
 N3A C1A S1A 126(2) . . ?
 N3A C1A N4A 115(2) . . ?
 N4A C1A S1A 119(3) . . ?
 N2A C2A H2A 117.3 . . ?
 N2A C2A C3A 125(3) . . ?
 C3A C2A H2A 117.3 . . ?
 O1A C4A C3A 120.4(19) . . ?
 O1A C4A C5A 119.6(19) . . ?
 C3A C4A C5A 120.0 . . ?
 C4A C3A C2A 126(2) . . ?
 C4A C3A C8A 120.0 . . ?
 C8A C3A C2A 114(2) . . ?
 C3A C8A H8A 120.0 . . ?
 C7A C8A C3A 120.0 . . ?
 C7A C8A H8A 120.0 . . ?
 C8A C7A H7A 120.0 . . ?
 C8A C7A C6A 120.0 . . ?
 C6A C7A H7A 120.0 . . ?
 C7A C6A H6A 120.0 . . ?
 C5A C6A C7A 120.0 . . ?
 C5A C6A H6A 120.0 . . ?
 O2A C5A C4A 114(2) . . ?
 O2A C5A C6A 126(2) . . ?
 C6A C5A C4A 120.0 . . ?
 O2A C9A H9AA 109.5 . . ?
 O2A C9A H9AB 109.5 . . ?
 O2A C9A H9AC 109.5 . . ?
 H9AA C9A H9AB 109.5 . . ?
 H9AA C9A H9AC 109.5 . . ?
 H9AB C9A H9AC 109.5 . . ?
 C11A C10A P1A 123(3) . . ?
 C11A C10A C15A 120.0 . . ?
 C15A C10A P1A 117(3) . . ?
 C10A C11A H11A 120.0 . . ?
 C12A C11A C10A 120.0 . . ?
 C12A C11A H11A 120.0 . . ?
 C11A C12A H12A 120.0 . . ?
 C11A C12A C13A 120.0 . . ?
 C13A C12A H12A 120.0 . . ?
 C12A C13A H13A 120.0 . . ?
 C14A C13A C12A 120.0 . . ?
 C14A C13A H13A 120.0 . . ?
 C13A C14A H14A 120.0 . . ?
 C13A C14A C15A 120.0 . . ?
 C15A C14A H14A 120.0 . . ?
 C10A C15A H15A 120.0 . . ?
 C14A C15A C10A 120.0 . . ?
 C14A C15A H15A 120.0 . . ?
 C17A C16A P1A 121.1(13) . . ?
 C17A C16A C21A 120.0 . . ?
 C21A C16A P1A 118.5(13) . . ?
 C16A C17A H17A 120.0 . . ?
 C18A C17A C16A 120.0 . . ?
 C18A C17A H17A 120.0 . . ?
 C17A C18A H18A 120.0 . . ?
 C19A C18A C17A 120.0 . . ?
 C19A C18A H18A 120.0 . . ?
 C18A C19A H19A 120.0 . . ?
 C18A C19A C20A 120.0 . . ?
 C20A C19A H19A 120.0 . . ?
 C19A C20A H20A 120.0 . . ?
 C19A C20A C21A 120.0 . . ?
 C21A C20A H20A 120.0 . . ?
 C16A C21A H21A 120.0 . . ?
 C20A C21A C16A 120.0 . . ?
 C20A C21A H21A 120.0 . . ?
 C23A C22A P1A 116(3) . . ?
 C23A C22A C27A 120.0 . . ?
 C27A C22A P1A 124(3) . . ?
 C22A C23A H23A 120.0 . . ?
 C24A C23A C22A 120.0 . . ?
 C24A C23A H23A 120.0 . . ?
 C23A C24A H24A 120.0 . . ?
 C23A C24A C25A 120.0 . . ?
 C25A C24A H24A 120.0 . . ?
 C24A C25A H25A 120.0 . . ?
 C24A C25A C26A 120.0 . . ?
 C26A C25A H25A 120.0 . . ?
 C25A C26A H26A 120.0 . . ?
 C27A C26A C25A 120.0 . . ?
 C27A C26A H26A 120.0 . . ?
 C22A C27A H27A 120.0 . . ?
 C26A C27A C22A 120.0 . . ?
 C26A C27A H27A 120.0 . . ?
 N4A C28A H28D 109.5 . . ?
 N4A C28A H28E 109.5 . . ?
 N4A C28A H28F 109.5 . . ?
 H28D C28A H28E 109.5 . . ?
 H28D C28A H28F 109.5 . . ?
 H28E C28A H28F 109.5 . . ?
 N4A C29A H29D 109.5 . . ?
 N4A C29A H29E 109.5 . . ?
 N4A C29A H29F 109.5 . . ?
 H29D C29A H29E 109.5 . . ?
 H29D C29A H29F 109.5 . . ?
 H29E C29A H29F 109.5 . . ?

loop_
  _geom_torsion_atom_site_label_1
  _geom_torsion_atom_site_label_2
  _geom_torsion_atom_site_label_3
  _geom_torsion_atom_site_label_4
  _geom_torsion
  _geom_torsion_site_symmetry_1
  _geom_torsion_site_symmetry_2
  _geom_torsion_site_symmetry_3
  _geom_torsion_site_symmetry_4
  _geom_torsion_publ_flag
 Re1 S1 C1 N3 -9(2) . . . . ?
 Re1 S1 C1 N4 171.1(18) . . . . ?
 Re1 P1 C10 C11 -96.8(11) . . . . ?
 Re1 P1 C10 C15 81.0(11) . . . . ?
 Re1 P1 C16 C21 40.6(10) . . . . ?
 Re1 P1 C16 C17 -143.8(8) . . . . ?
 Re1 P1 C22 C23 -153.7(8) . . . . ?
 Re1 P1 C22 C27 27.2(12) . . . . ?
 Re1 O1 C4 C3 36.2(18) . . . . ?
 Re1 O1 C4 C5 -144.8(10) . . . . ?
 Re1 N2 N3 C1 12(3) . . . . ?
 Re1 N2 C2 C3 -10(4) . . . . ?
 P1 C10 C11 C12 177.7(13) . . . . ?
 P1 C10 C15 C14 -177.8(13) . . . . ?
 P1 C16 C17 C18 -175.5(12) . . . . ?
 P1 C22 C23 C24 -179.1(13) . . . . ?
 P1 C22 C27 C26 179.1(13) . . . . ?
 O1 C4 C5 O2 -1.5(18) . . . . ?
 O1 C4 C5 C6 -178.9(16) . . . . ?
 O2 C5 C6 C7 -177.1(19) . . . . ?
 N2 N3 C1 S1 0(3) . . . . ?
 N2 N3 C1 N4 179.9(18) . . . . ?
 N2 C2 C3 C8 168(2) . . . . ?
 N2 C2 C3 C4 -10(3) . . . . ?
 N3 N2 C2 C3 177(2) . . . . ?
 C2 N2 N3 C1 -174(2) . . . . ?
 C2 C3 C4 O1 -3.8(19) . . . . ?
 C2 C3 C4 C5 177.2(19) . . . . ?
 C7 C8 C3 C2 -177.4(18) . . . . ?
 C7 C8 C3 C4 0.0 . . . . ?
 C8 C7 C6 C5 0.0 . . . . ?
 C8 C3 C4 O1 178.9(16) . . . . ?
 C8 C3 C4 C5 0.0 . . . . ?
 C3 C4 C5 O2 177.5(17) . . . . ?
 C3 C4 C5 C6 0.0 . . . . ?
 C4 C5 C6 C7 0.0 . . . . ?
 C6 C7 C8 C3 0.0 . . . . ?
 C9 O2 C5 C4 175.1(19) . . . . ?
 C9 O2 C5 C6 -8(3) . . . . ?
 C10 P1 C16 C21 160.2(12) . . . . ?
 C10 P1 C16 C17 -24.3(14) . . . . ?
 C10 P1 C22 C23 85.9(13) . . . . ?
 C10 P1 C22 C27 -93.1(13) . . . . ?
 C10 C11 C12 C13 0.0 . . . . ?
 C11 C10 C15 C14 0.0 . . . . ?
 C11 C12 C13 C14 0.0 . . . . ?
 C12 C13 C14 C15 0.0 . . . . ?
 C13 C14 C15 C10 0.0 . . . . ?
 C15 C10 C11 C12 0.0 . . . . ?
 C21 C16 C17 C18 0.0 . . . . ?
 C16 P1 C10 C11 139.8(12) . . . . ?
 C16 P1 C10 C15 -42.5(13) . . . . ?
 C16 P1 C22 C23 -27.4(18) . . . . ?
 C16 P1 C22 C27 153.6(17) . . . . ?
 C16 C21 C20 C19 0.0 . . . . ?
 C16 C17 C18 C19 0.0 . . . . ?
 C17 C18 C19 C20 0.0 . . . . ?
 C18 C19 C20 C21 0.0 . . . . ?
 C20 C21 C16 P1 175.7(12) . . . . ?
 C20 C21 C16 C17 0.0 . . . . ?
 C22 P1 C10 C11 31.9(15) . . . . ?
 C22 P1 C10 C15 -150.4(13) . . . . ?
 C22 P1 C16 C21 -90.0(12) . . . . ?
 C22 P1 C16 C17 85.6(13) . . . . ?
 C22 C23 C24 C25 0.0 . . . . ?
 C23 C22 C27 C26 0.0 . . . . ?
 C23 C24 C25 C26 0.0 . . . . ?
 C24 C25 C26 C27 0.0 . . . . ?
 C25 C26 C27 C22 0.0 . . . . ?
 C27 C22 C23 C24 0.0 . . . . ?
 C28 N4 C1 S1 174.8(19) . . . . ?
 C28 N4 C1 N3 -5(3) . . . . ?
 C29 N4 C1 S1 0(3) . . . . ?
 C29 N4 C1 N3 -180(2) . . . . ?
 Re1A S1A C1A N3A 12(2) . . . . ?
 Re1A S1A C1A N4A -171.6(17) . . . . ?
 Re1A P1A C10A C11A -149.8(10) . . . . ?
 Re1A P1A C10A C15A 28.7(12) . . . . ?
 Re1A P1A C16A C17A -151.7(8) . . . . ?
 Re1A P1A C16A C21A 35.7(11) . . . . ?
 Re1A P1A C22A C23A 46.9(12) . . . . ?
 Re1A P1A C22A C27A -134.4(10) . . . . ?
 Re1A O1A C4A C3A -27.8(19) . . . . ?
 Re1A O1A C4A C5A 155.1(10) . . . . ?
 Re1A N2A N3A C1A -14(3) . . . . ?
 Re1A N2A C2A C3A 8(3) . . . . ?
 P1A C10A C11A C12A 178.5(14) . . . . ?
 P1A C10A C15A C14A -178.6(13) . . . . ?
 P1A C16A C17A C18A -172.5(13) . . . . ?
 P1A C16A C21A C20A 172.7(12) . . . . ?
 P1A C22A C23A C24A 178.7(14) . . . . ?
 P1A C22A C27A C26A -178.6(15) . . . . ?
 O1A C4A C3A C2A 1(2) . . . . ?
 O1A C4A C3A C8A -177.0(16) . . . . ?
 O1A C4A C5A O2A -3.6(17) . . . . ?
 O1A C4A C5A C6A 177.1(16) . . . . ?
 N2A N3A C1A S1A -1(3) . . . . ?
 N2A N3A C1A N4A -178.1(19) . . . . ?
 N2A C2A C3A C4A 8(3) . . . . ?
 N2A C2A C3A C8A -173(2) . . . . ?
 N3A N2A C2A C3A -174(2) . . . . ?
 C2A N2A N3A C1A 168(2) . . . . ?
 C2A C3A C8A C7A -178.6(17) . . . . ?
 C4A C3A C8A C7A 0.0 . . . . ?
 C3A C4A C5A O2A 179.4(17) . . . . ?
 C3A C4A C5A C6A 0.0 . . . . ?
 C3A C8A C7A C6A 0.0 . . . . ?
 C8A C7A C6A C5A 0.0 . . . . ?
 C7A C6A C5A O2A -179.3(19) . . . . ?
 C7A C6A C5A C4A 0.0 . . . . ?
 C5A C4A C3A C2A 178.4(19) . . . . ?
 C5A C4A C3A C8A 0.0 . . . . ?
 C9A O2A C5A C4A -160.8(17) . . . . ?
 C9A O2A C5A C6A 19(3) . . . . ?
 C10A P1A C16A C17A 85.8(12) . . . . ?
 C10A P1A C16A C21A -86.8(12) . . . . ?
 C10A P1A C22A C23A 168.6(16) . . . . ?
 C10A P1A C22A C27A -12.7(18) . . . . ?
 C10A C11A C12A C13A 0.0 . . . . ?
 C11A C10A C15A C14A 0.0 . . . . ?
 C11A C12A C13A C14A 0.0 . . . . ?
 C12A C13A C14A C15A 0.0 . . . . ?
 C13A C14A C15A C10A 0.0 . . . . ?
 C15A C10A C11A C12A 0.0 . . . . ?
 C16A P1A C10A C11A -21.7(13) . . . . ?
 C16A P1A C10A C15A 156.8(11) . . . . ?
 C16A P1A C22A C23A -84.6(12) . . . . ?
 C16A P1A C22A C27A 94.1(13) . . . . ?
 C16A C17A C18A C19A 0.0 . . . . ?
 C17A C16A C21A C20A 0.0 . . . . ?
 C17A C18A C19A C20A 0.0 . . . . ?
 C18A C19A C20A C21A 0.0 . . . . ?
 C19A C20A C21A C16A 0.0 . . . . ?
 C21A C16A C17A C18A 0.0 . . . . ?
 C22A P1A C10A C11A 87.1(13) . . . . ?
 C22A P1A C10A C15A -94.4(12) . . . . ?
 C22A P1A C16A C17A -23.9(17) . . . . ?
 C22A P1A C16A C21A 163.5(15) . . . . ?
 C22A C23A C24A C25A 0.0 . . . . ?
 C23A C22A C27A C26A 0.0 . . . . ?
 C23A C24A C25A C26A 0.0 . . . . ?
 C24A C25A C26A C27A 0.0 . . . . ?
 C25A C26A C27A C22A 0.0 . . . . ?
 C27A C22A C23A C24A 0.0 . . . . ?
 C28A N4A C1A S1A -174.9(19) . . . . ?
 C28A N4A C1A N3A 2(3) . . . . ?
 C29A N4A C1A S1A 9(3) . . . . ?
 C29A N4A C1A N3A -174(2) . . . . ?

_shelx_res_file
;
TITL 32_xx1_twin_nowob_nofried_twin1_hklf4_088 in P-1 #2
    32_xx1_twin_nowob_nofried_twin1_hklf4_088.res
    created by SHELXL-2018/3 at 11:20:03 on 14-Apr-2025
CELL 0.71073 9.552401 17.547748 18.841828 117.6116 95.6899 92.6108
ZERR 4 0.000498 0.001235 0.001673 0.008 0.0057 0.0049
LATT 1
SFAC C H N O P Re S
UNIT 116 112 16 8 4 4 4
EADP O1A C4A C3A C2A
EADP O1 C4 C3 C2
RIGU C21A C16A C17A
RIGU C6 C7 C8
RIGU C24 C25 C26

L.S. 12 0 0
PLAN  4
SIZE 0.01 0.05 0.1
CONF
BOND
MORE -1
BOND $H
fmap 2 53
acta
OMIT 0 -14 7
OMIT 0 5 8
OMIT 1 -13 6
OMIT 1 7 8
REM <olex2.extras>
REM <HklSrc "%.\\32_xx1_twin_nowob_nofried_twin1_hklf4_088.hkl">
REM </olex2.extras>

WGHT    0.070100   25.836800
FVAR       2.06040
RE1   6    0.272469    0.620915    0.398120    11.00000    0.08235    0.09111 =
         0.09026    0.03139    0.01225    0.00435
S1    7    0.131671    0.650396    0.498452    11.00000    0.08843    0.09362 =
         0.10079    0.02815    0.01241    0.00597
P1    5    0.437165    0.743462    0.489402    11.00000    0.08821    0.10406 =
         0.09198    0.04197    0.02363    0.01352
O1    4    0.308444    0.650220    0.310074    11.00000    0.08226    0.07570 =
         0.12867    0.03555   -0.01379   -0.00535
O2    4    0.471151    0.654860    0.207215    11.00000    0.10367    0.14901 =
         0.13743    0.08222    0.01702   -0.02438
N1    3    0.366940    0.548421    0.399979    11.00000    0.06750    0.05859 =
         0.13792    0.06035   -0.00486    0.02580
N2    3    0.083286    0.561120    0.329301    11.00000    0.09027    0.08923 =
         0.12665    0.05566    0.04010    0.02117
N3    3   -0.036632    0.541826    0.358679    11.00000    0.06222    0.07752 =
         0.10151    0.00950   -0.01613   -0.00952
N4    3   -0.131267    0.568376    0.475101    11.00000    0.07454    0.08851 =
         0.10026    0.02144    0.01087   -0.00055
C1    1   -0.020236    0.582945    0.440825    11.00000    0.03777    0.06999 =
         0.13010    0.02776   -0.00317    0.00373
C2    1    0.055701    0.526359    0.249731    11.00000    0.08226    0.07570 =
         0.12867    0.03555   -0.01379   -0.00535
AFIX  43
H2    2   -0.030829    0.493362    0.225148    11.00000   -1.20000
AFIX  66
C7    1    0.202483    0.482766    0.061181    11.00000    0.15371    0.10622 =
         0.08069    0.03134    0.00479    0.03104
AFIX  43
H7    2    0.178878    0.445972    0.006067    11.00000   -1.20000
AFIX  65
C8    1    0.115126    0.480759    0.115190    11.00000    0.14137    0.09854 =
         0.10154    0.04001    0.00725    0.02689
AFIX  43
H8    2    0.033073    0.442621    0.096212    11.00000   -1.20000
AFIX  65
C3    1    0.150407    0.535753    0.197565    11.00000    0.08226    0.07570 =
         0.12867    0.03555   -0.01379   -0.00535
C4    1    0.273045    0.592755    0.225931    11.00000    0.08226    0.07570 =
         0.12867    0.03555   -0.01379   -0.00535
C5    1    0.360403    0.594763    0.171923    11.00000    0.07735    0.17163 =
         0.11701    0.09715    0.02822    0.01178
C6    1    0.325124    0.539769    0.089548    11.00000    0.15886    0.14909 =
         0.05463    0.05196    0.00264    0.01050
AFIX  43
H6    2    0.383573    0.541113    0.053413    11.00000   -1.20000
AFIX   0
C9    1    0.570657    0.656990    0.158282    11.00000    0.12981    0.15623 =
         0.15782    0.09227   -0.00855   -0.03487
AFIX 137
H9A   2    0.523642    0.660778    0.112740    11.00000   -1.50000
H9B   2    0.617584    0.605238    0.139585    11.00000   -1.50000
H9C   2    0.639023    0.706416    0.188943    11.00000   -1.50000
AFIX  66
C10   1    0.361825    0.839285    0.496729    11.00000    0.08509    0.08489 =
         0.07933    0.01738    0.03504    0.03473
C11   1    0.399526    0.877795    0.450469    11.00000    0.15212    0.11170 =
         0.10764    0.04683    0.04781    0.01898
AFIX  43
H11   2    0.467416    0.855581    0.416064    11.00000   -1.20000
AFIX  65
C12   1    0.335758    0.949505    0.455631    11.00000    0.14362    0.14521 =
         0.23915    0.11700    0.03766    0.03948
AFIX  43
H12   2    0.360983    0.975270    0.424681    11.00000   -1.20000
AFIX  65
C13   1    0.234288    0.982706    0.507053    11.00000    0.12442    0.08716 =
         0.19602    0.05129   -0.01027    0.01836
AFIX  43
H13   2    0.191623    1.030685    0.510507    11.00000   -1.20000
AFIX  65
C14   1    0.196586    0.944198    0.553313    11.00000    0.11958    0.11729 =
         0.15355    0.05602   -0.00050   -0.00348
AFIX  43
H14   2    0.128696    0.966412    0.587718    11.00000   -1.20000
AFIX  65
C15   1    0.260353    0.872487    0.548152    11.00000    0.11565    0.07877 =
         0.11349    0.03638    0.01535    0.02117
AFIX  43
H15   2    0.235128    0.846723    0.579103    11.00000   -1.20000
AFIX  66
C21   1    0.488433    0.678285    0.595514    11.00000    0.10231    0.11227 =
         0.10637    0.06215    0.00440   -0.00635
AFIX  43
H21   2    0.473866    0.624811    0.549292    11.00000   -1.20000
AFIX  65
C16   1    0.473073    0.753462    0.589328    11.00000    0.07164    0.09391 =
         0.10128    0.03470    0.02768    0.00044
C17   1    0.494845    0.833386    0.658411    11.00000    0.09610    0.09950 =
         0.10743    0.04853    0.01442    0.01596
AFIX  43
H17   2    0.484568    0.883684    0.654273    11.00000   -1.20000
AFIX  65
C18   1    0.531977    0.838135    0.733681    11.00000    0.11208    0.09625 =
         0.10965    0.03624    0.01852   -0.00016
AFIX  43
H18   2    0.546544    0.891610    0.779902    11.00000   -1.20000
AFIX  65
C19   1    0.547338    0.762959    0.739867    11.00000    0.10053    0.13608 =
         0.09714    0.05719    0.01556    0.00295
AFIX  43
H19   2    0.572181    0.766137    0.790227    11.00000   -1.20000
AFIX  65
C20   1    0.525566    0.683034    0.670784    11.00000    0.09350    0.09266 =
         0.11680    0.04405    0.03874    0.02974
AFIX  43
H20   2    0.535844    0.632737    0.674924    11.00000   -1.20000
AFIX  66
C22   1    0.613912    0.753852    0.466129    11.00000    0.11065    0.08733 =
         0.09284    0.04305    0.02137    0.01179
C23   1    0.725449    0.800274    0.527212    11.00000    0.07661    0.13703 =
         0.11432    0.04351    0.01697    0.01183
AFIX  43
H23   2    0.710000    0.825832    0.581017    11.00000   -1.20000
AFIX  65
C24   1    0.860076    0.808498    0.507878    11.00000    0.09498    0.16117 =
         0.13791    0.06671    0.02438    0.03553
AFIX  43
H24   2    0.934702    0.839558    0.548747    11.00000   -1.20000
AFIX  65
C25   1    0.883168    0.770300    0.427462    11.00000    0.08796    0.14486 =
         0.14656    0.06513    0.03428    0.00335
AFIX  43
H25   2    0.973243    0.775803    0.414526    11.00000   -1.20000
AFIX  65
C26   1    0.771632    0.723878    0.366378    11.00000    0.09874    0.14611 =
         0.13257    0.05033    0.03955    0.00030
AFIX  43
H26   2    0.787083    0.698321    0.312574    11.00000   -1.20000
AFIX  65
C27   1    0.637004    0.715653    0.385710    11.00000    0.09729    0.12307 =
         0.12190    0.05244    0.01314   -0.00885
AFIX  43
H27   2    0.562379    0.684594    0.344841    11.00000   -1.20000
AFIX   0
C28   1   -0.260944    0.519524    0.430413    11.00000    0.07916    0.11773 =
         0.12985    0.03364    0.00599   -0.01991
AFIX 137
H28A  2   -0.277866    0.523202    0.381066    11.00000   -1.50000
H28B  2   -0.336533    0.542056    0.461812    11.00000   -1.50000
H28C  2   -0.256337    0.460196    0.418069    11.00000   -1.50000
AFIX   0
C29   1   -0.124743    0.609376    0.562250    11.00000    0.08231    0.08572 =
         0.13237    0.03043    0.00779    0.02125
AFIX 137
H29A  2   -0.037130    0.600192    0.585392    11.00000   -1.50000
H29B  2   -0.202339    0.584810    0.576334    11.00000   -1.50000
H29C  2   -0.130437    0.670299    0.582780    11.00000   -1.50000
AFIX   0

RE1A  6    0.223553    0.193714    0.028913    11.00000    0.08816    0.09769 =
         0.08691    0.03239    0.01699    0.01319
S1A   7   -0.017545    0.177034    0.028353    11.00000    0.10496    0.11732 =
         0.08971    0.02903    0.01534    0.01004
P1A   5    0.214489    0.110826   -0.114749    11.00000    0.08620    0.08994 =
         0.10543    0.04802    0.01939    0.01206
O1A   4    0.372724    0.269876    0.018495    11.00000    0.08915    0.10358 =
         0.09311    0.03972    0.00920    0.01671
O2A   4    0.617163    0.307515   -0.017215    11.00000    0.10457    0.14516 =
         0.11000    0.05177    0.03795    0.01550
N1A   3    0.289004    0.126386    0.052172    11.00000    0.10113    0.07561 =
         0.09798    0.05206   -0.00881    0.02833
N2A   3    0.199616    0.298012    0.136984    11.00000    0.06585    0.18416 =
         0.11169    0.09222    0.03273    0.00755
N3A   3    0.079827    0.308148    0.177582    11.00000    0.11204    0.07554 =
         0.06164    0.01135    0.01034    0.00154
N4A   3   -0.151589    0.254541    0.158341    11.00000    0.10633    0.12631 =
         0.06324    0.02563    0.02347    0.01618
C1A   1   -0.025111    0.250166    0.126997    11.00000    0.10774    0.07710 =
         0.07662    0.03554    0.05211    0.03429
C2A   1    0.296093    0.364673    0.180376    11.00000    0.08915    0.10358 =
         0.09311    0.03972    0.00920    0.01671
AFIX  43
H2A   2    0.278096    0.404499    0.231471    11.00000   -1.20000
AFIX  66
C4A   1    0.462885    0.334838    0.078288    11.00000    0.08915    0.10358 =
         0.09311    0.03972    0.00920    0.01671
C3A   1    0.424806    0.380343    0.155289    11.00000    0.08915    0.10358 =
         0.09311    0.03972    0.00920    0.01671
C8A   1    0.515079    0.449429    0.215271    11.00000    0.10502    0.11232 =
         0.12526    0.06189    0.04121    0.03180
AFIX  43
H8A   2    0.489601    0.479875    0.266790    11.00000   -1.20000
AFIX  65
C7A   1    0.643433    0.473012    0.198253    11.00000    0.11367    0.11446 =
         0.09005    0.01616    0.00167    0.00488
AFIX  43
H7A   2    0.703832    0.519236    0.238385    11.00000   -1.20000
AFIX  65
C6A   1    0.681514    0.427508    0.121252    11.00000    0.09188    0.11008 =
         0.13152    0.04957   -0.01235   -0.02216
AFIX  43
H6A   2    0.767391    0.443287    0.109866    11.00000   -1.20000
AFIX  65
C5A   1    0.591242    0.358421    0.061269    11.00000    0.06687    0.12148 =
         0.11223    0.05972    0.02791    0.02094
AFIX   0
C9A   1    0.756671    0.308291   -0.033284    11.00000    0.11166    0.11385 =
         0.11363    0.04031    0.03808    0.02824
AFIX 137
H9AA  2    0.760935    0.266963   -0.088497    11.00000   -1.50000
H9AB  2    0.815382    0.293494    0.001939    11.00000   -1.50000
H9AC  2    0.789604    0.364951   -0.024341    11.00000   -1.50000
AFIX  66
C10A  1    0.116529    0.160937   -0.166103    11.00000    0.11907    0.05850 =
         0.12022    0.02886    0.06472    0.02768
C11A  1    0.040005    0.114266   -0.242793    11.00000    0.17006    0.11307 =
         0.10814    0.03870   -0.00823    0.01885
AFIX  43
H11A  2    0.039359    0.054466   -0.270655    11.00000   -1.20000
AFIX  65
C12A  1   -0.035554    0.156972   -0.277840    11.00000    0.14736    0.14545 =
         0.14626    0.06976   -0.00292    0.01917
AFIX  43
H12A  2   -0.086753    0.125746   -0.329150    11.00000   -1.20000
AFIX  65
C13A  1   -0.034589    0.246350   -0.236197    11.00000    0.14124    0.12967 =
         0.15149    0.08017    0.06265    0.06649
AFIX  43
H13A  2   -0.085142    0.274923   -0.259646    11.00000   -1.20000
AFIX  65
C14A  1    0.041935    0.293022   -0.159507    11.00000    0.15081    0.10536 =
         0.09575    0.01430    0.03750    0.02426
AFIX  43
H14A  2    0.042580    0.352822   -0.131645    11.00000   -1.20000
AFIX  65
C15A  1    0.117494    0.250317   -0.124459    11.00000    0.10921    0.14437 =
         0.13275    0.07235   -0.01093    0.03176
AFIX  43
H15A  2    0.168693    0.281543   -0.073148    11.00000   -1.20000
AFIX  66
C16A  1    0.128669    0.002084   -0.165787    11.00000    0.09300    0.08620 =
         0.10645    0.05341    0.03053    0.02081
C17A  1    0.169886   -0.059776   -0.237145    11.00000    0.14856    0.06472 =
         0.12081    0.03297    0.05570   -0.00932
AFIX  43
H17A  2    0.249769   -0.047333   -0.255912    11.00000   -1.20000
AFIX  65
C18A  1    0.091710   -0.140235   -0.280452    11.00000    0.16962    0.11629 =
         0.11637    0.07463    0.08230    0.00509
AFIX  43
H18A  2    0.119288   -0.181624   -0.328195    11.00000   -1.20000
AFIX  65
C19A  1   -0.027683   -0.158835   -0.252402    11.00000    0.15791    0.08363 =
         0.08832    0.03057    0.02483    0.00668
AFIX  43
H19A  2   -0.079988   -0.212667   -0.281378    11.00000   -1.20000
AFIX  65
C20A  1   -0.068902   -0.096975   -0.181044    11.00000    0.09153    0.09818 =
         0.13441    0.06353    0.04286    0.00626
AFIX  43
H20A  2   -0.148785   -0.109420   -0.162277    11.00000   -1.20000
AFIX  65
C21A  1    0.009273   -0.016516   -0.137737    11.00000    0.10401    0.07820 =
         0.11440    0.02893    0.03167   -0.01047
AFIX  43
H21A  2   -0.018305    0.024872   -0.089994    11.00000   -1.20000
AFIX  66
C22A  1    0.391562    0.100918   -0.148868    11.00000    0.09492    0.10809 =
         0.10739    0.02799    0.02269    0.00275
C23A  1    0.495210    0.078674   -0.106655    11.00000    0.10567    0.12039 =
         0.09847    0.02941    0.02833    0.01873
AFIX  43
H23A  2    0.474405    0.070752   -0.063187    11.00000   -1.20000
AFIX  65
C24A  1    0.629953    0.068272   -0.129408    11.00000    0.11168    0.12439 =
         0.14931    0.00264    0.03280    0.01648
AFIX  43
H24A  2    0.699300    0.053389   -0.101164    11.00000   -1.20000
AFIX  65
C25A  1    0.661049    0.080112   -0.194376    11.00000    0.13991    0.14188 =
         0.20609    0.03248    0.04828    0.01402
AFIX  43
H25A  2    0.751201    0.073152   -0.209600    11.00000   -1.20000
AFIX  65
C26A  1    0.557402    0.102355   -0.236591    11.00000    0.14155    0.15361 =
         0.19013    0.06372    0.11382    0.02932
AFIX  43
H26A  2    0.578208    0.110277   -0.280058    11.00000   -1.20000
AFIX  65
C27A  1    0.422659    0.112758   -0.213838    11.00000    0.14057    0.17579 =
         0.15099    0.10773    0.08680    0.06093
AFIX  43
H27A  2    0.353312    0.127640   -0.242082    11.00000   -1.20000
AFIX   0
C28A  1   -0.170065    0.317509    0.237072    11.00000    0.10930    0.11841 =
         0.10373    0.05612    0.04273    0.02286
AFIX 137
H28D  2   -0.082104    0.352531    0.264209    11.00000   -1.50000
H28E  2   -0.200254    0.289283    0.266903    11.00000   -1.50000
H28F  2   -0.240370    0.353427    0.233510    11.00000   -1.50000
AFIX   0
C29A  1   -0.272189    0.189788    0.111940    11.00000    0.10528    0.12951 =
         0.11372    0.02774    0.01790    0.00053
AFIX 137
H29D  2   -0.346375    0.216472    0.096506    11.00000   -1.50000
H29E  2   -0.306084    0.165971    0.144531    11.00000   -1.50000
H29F  2   -0.243199    0.144456    0.064351    11.00000   -1.50000
AFIX   0
HKLF 4


REM  32_xx1_twin_nowob_nofried_twin1_hklf4_088 in P-1 #2
REM wR2 = 0.1540, GooF = S = 1.177, Restrained GooF = 1.172 for all data
REM R1 = 0.0588 for 2622 Fo > 4sig(Fo) and 0.0760 for all 3330 data
REM 559 parameters refined using 27 restraints

END

WGHT      0.0701     25.7099

REM Highest difference peak  1.121,  deepest hole -0.381,  1-sigma level  0.126
Q1    1   0.2255  0.6770  0.3837  11.00000  0.05    1.12
Q2    1   0.2624  0.6987  0.4210  11.00000  0.05    1.02
Q3    1   0.2006  0.2409 -0.0176  11.00000  0.05    0.99
Q4    1   0.1427  0.1377 -0.0370  11.00000  0.05    0.87
;
_shelx_res_checksum                70017
_shelx_hkl_file
;
   0   0  -2 227660. 6178.27  11
   0   0   2 225283. 6187.93   8
   0   0  -3 25664.8 1428.74   3
   0   0   3 25500.2 1307.36   8
   0   0  -3 25418.7 1218.16  11
   0   0  -3 24960.5 1316.04   6
   0   0  -4 10547.9 1112.58  11
   0   0  -4 8308.93 1490.03   3
   0   0  -4 9152.76 1268.76   6
   0   0  -5 124539. 4033.14   3
   0   0  -5 133921. 3908.57  11
   0   0  -5 134139. 3938.79   6
   0   0  -6-797.829 986.886  11
   0   0  -6-228.649 1149.58   6
   0   0  -6 643.630 1199.46   3
   0   0  -7 10141.2 993.034  11
   0   0  -7 10507.7 1164.72   6
   0   0  -7 7799.12 1202.69   3
   0   0  -8 26923.1 1490.90   3
   0   0   8 30865.0 1330.74   8
   0   0  -8 30274.0 1366.98  11
   0   0  -8 28002.7 1438.74   6
   0   0  -9 17123.9 1261.16   3
   0   0   9 19681.7 1067.77   8
   0   0  -9 18118.1 1219.03   6
   0   0  -9 18086.6 1098.04  11
   0   0 -10 6356.79 1060.48   3
   0   0 -10 7690.27 841.014  11
   0   0 -10 7483.79 1010.03   6
   0   0  10 7548.03 844.378   8
   0   0 -11 24490.9 1392.96   3
   0   0  11 25349.8 1162.09   8
   0   0 -11 24844.4 1269.64   6
   0   0 -11 25935.5 1205.08  11
   0   0 -12-1084.12 873.535   3
   0   0 -12-1343.34 889.727   6
   0   0  12 659.946 698.161   8
   0   0 -12-734.763 726.285  11
   0   0 -13 3485.07 864.240   3
   0   0 -13 3359.20 869.271   6
   0   0  13 2768.20 705.738   8
   0   0 -13 1977.20 711.326  11
   0   1 -14 2381.40 824.439   3
   0   1 -14 3291.69 836.385   6
   0  -1  14 3834.49 695.516   8
   0   1 -14 4730.96 746.128  11
   0   1 -13 1309.39 787.513   3
   0   1 -13 884.474 717.658  11
   0   1 -13 1621.73 844.130   6
   0  -1  13 2892.86 692.430   8
   0   1 -12 10812.6 1020.58   3
   0  -1  12 9929.14 855.417   8
   0   1 -12 10122.4 999.663   6
   0   1 -12 9945.23 893.318  11
   0   1 -11 3470.78 916.378   3
   0   1 -11 1162.28 886.222   6
   0  -1  11 2126.86 754.632   8
   0   1 -11 1463.08 800.068  11
   0   1 -10-421.277 930.939   3
   0   1 -10 286.438 807.503  11
   0   1 -10-638.139 910.775   6
   0  -1  10 750.733 763.266   8
   0   1  -9 79359.3 2572.42   3
   0  -1   9 75422.5 2425.75   8
   0   1  -9 76734.7 2469.19  11
   0   1  -9 72493.6 2494.94   6
   0   1  -8 18041.3 1284.00   3
   0  -1   8 20450.9 1142.80   8
   0   1  -8 19049.6 1239.82   6
   0   1  -8 20628.3 1176.13  11
   0   1  -7 137852. 4230.59   3
   0   1  -7 139753. 4176.07   6
   0   1  -7 145878. 4180.32  11
   0   1  -6 67397.4 2416.44   3
   0   1  -6 68056.0 2319.23  11
   0   1  -5 1324.23 1095.87  11
   0   1  -5 1626.24 1240.05   3
   0   1  -4 491154. 13444.0   3
   0   1  -4 499701. 13419.0  11
   0  -1   3 7333.36 964.310   8
   0   1  -3 7914.85 1039.05   3
   0   1  -3 8150.22 944.689  11
   0  -1   2 192567. 5352.60   8
   0   1  -2 197465. 5323.16   4
   0   1  -2 194730. 5354.27  11
   0  -1  -1 212119. 5866.76   3
   0   1   1 210358. 5817.15   8
   0  -1  -1 216047. 5803.37   6
   0  -1  -2 110676. 3374.12   3
   0  -1  -2 114196. 3207.43  11
   0  -1  -2 111765. 3288.98   6
   0   1   2 109291. 3281.97   8
   0  -1  -3 1128.85 1023.57  11
   0  -1  -3 378.631 1272.07   3
   0   1   3 899.627 1048.13   8
   0  -1  -3 402.643 1182.03   6
   0  -1  -4 3488.03 1024.11  11
   0  -1  -4 4970.69 1306.61   6
   0  -1  -4 4666.67 1343.33   3
   0  -1  -5 158352. 4785.86   3
   0  -1  -5 160878. 4628.14  11
   0  -1  -5 163889. 4713.25   6
   0  -1  -6-171.424 864.636  11
   0  -1  -6 1540.35 1188.02   3
   0  -1  -6 2168.54 1057.86   6
   0  -1  -7 50861.9 1917.73   6
   0  -1  -7 50503.0 1806.95  11
   0  -1  -7 47917.3 1998.60   3
   0   1   8 10628.4 981.399   8
   0  -1  -8 11762.5 1193.53   3
   0  -1  -8 10708.8 1118.20   6
   0  -1  -8 12183.8 948.362  11
   0  -1  -9 4975.18 785.312  11
   0  -1  -9 7391.53 1079.49   3
   0  -1  -9 5327.01 1013.26   6
   0   1   9 6339.37 880.394   8
   0   1  10 54251.8 1871.14   8
   0  -1 -10 56937.3 2032.91   3
   0  -1 -10 55643.2 1954.78   6
   0  -1 -10 53516.6 1867.08  11
   0  -1 -11 404.072 680.078  11
   0  -1 -11 645.129 904.556   3
   0  -1 -11-494.608 870.676   6
   0   1  11 772.174 721.397   8
   0  -1 -12 30133.5 1438.41   3
   0  -1 -12 28636.6 1362.31   6
   0   1  12 31578.9 1257.89   8
   0  -1 -13 3270.28 922.490   3
   0   1  13 1721.86 672.027   8
   0  -1 -13 3291.33 850.335   6
   0   2 -14 887.652 733.683  11
   0   2 -14 1599.44 793.840   3
   0   2 -14 1327.39 832.282   6
   0  -2  14 545.909 668.438   8
   0  -2  13 30230.4 1248.78   8
   0   2 -13 29941.9 1351.24   3
   0   2 -13 30627.4 1392.18   6
   0   2 -13 30692.7 1345.36  11
   0   2 -12-1453.80 817.804  11
   0   2 -12 120.086 844.536   3
   0   2 -12-513.433 867.516   6
   0  -2  12-1483.75 744.398   8
   0  -2  11 49211.0 1721.29   8
   0   2 -11 49423.6 1844.58   3
   0   2 -11 47668.8 1817.90   6
   0   2 -11 47570.0 1765.21  11
   0   2 -10 5118.84 904.763  11
   0   2 -10 6310.58 989.044   3
   0   2 -10 4419.89 972.259   6
   0  -2  10 4715.48 853.864   8
   0   2  -9 18091.3 1146.50  11
   0   2  -9 17167.3 1232.46   3
   0  -2   9 18846.6 1164.68   8
   0   2  -8 34977.7 1522.86  11
   0  -2   8 35400.4 1494.72   8
   0   2  -8 34544.2 1582.56   3
   0   2  -7 2017.19 1086.43   3
   0   2  -7 2052.79 989.419  11
   0   2  -6 19026.7 1455.78   3
   0   2  -6 17693.5 1266.69  11
   0   2  -6 15421.4 894.160   7
   0   2  -5 11506.0 1190.75  11
   0   2  -4 56990.6 1953.61   4
   0   2  -4 56459.2 2022.23  11
   0   2  -3 7085.27 1115.15   1
   0   2  -3 6667.43 916.674  11
   0   2  -3 5083.91 829.060   4
   0   2  -2 723126. 19201.6  11
   0   2  -2 717267. 19178.0   9
   0   2  -2 716783. 19238.6   1
   0   2  -1 1823.97 830.263   1
   0   2  -1 596.177 521.314   9
   0   2  -1 700.199 505.489  11
   0  -2   1-364.101 897.409  14
   0  -2   1 582.276 818.511   3
   0  -2   0 193792. 5433.06   3
   0   2   1 187325. 5079.30   5
   0  -2  -1 191158. 5338.47   3
   0   2   1 182912. 5246.73   8
   0  -2  -2 4382.36 1347.63   3
   0  -2  -2 6560.53 1093.80   6
   0   2   2 5933.68 846.816   5
   0   2   2 6067.64 1137.21   8
   0  -2  -3 274967. 7711.25   6
   0  -2  -3 275763. 7828.37   3
   0   2   3 283659. 7721.25   8
   0  -2  -4 79460.4 2797.84   3
   0  -2  -4 81002.0 2688.11   6
   0  -2  -5 53622.1 2151.74   3
   0  -2  -5 55435.7 2018.96   6
   0  -2  -6 188816. 5552.25   3
   0  -2  -6 193607. 5453.23   6
   0  -2  -7 7989.40 1184.14   3
   0  -2  -7 7641.71 992.950   6
   0  -2  -8 84401.9 2742.81   6
   0   2   8 87067.6 2678.13   8
   0  -2  -8 87451.9 2836.87   3
   0   2   9-703.258 804.005   8
   0  -2  -9-405.468 919.072   6
   0  -2  -9-989.269 1001.16   3
   0  -2 -10 838.996 998.508   3
   0  -2 -10 346.232 888.417   6
   0   2  10 1320.59 722.134   8
   0  -2 -11 6654.40 964.047   3
   0  -2 -11 6020.26 953.180   6
   0   2  11 5618.30 829.975   8
   0  -2 -12 2373.59 876.631   3
   0   2  12 1674.68 674.989   8
   0  -2 -12 713.195 877.930   6
   0  -3  15 6681.22 765.198   8
   0   3 -14 496.749 748.024  11
   0  -3  14 841.024 671.569   8
   0   3 -14 1395.38 842.328   6
   0   3 -13 931.040 771.749  11
   0   3 -13-396.623 879.654   6
   0  -3  13 719.003 699.849   8
   0   3 -12 12286.0 970.993  11
   0  -3  12 12735.1 912.083   8
   0   3 -12 10984.8 1038.37   6
   0   3 -11 24356.1 1235.41  11
   0  -3  11 25515.1 1215.99   8
   0  -3  10 1486.77 866.935   8
   0   3 -10 1358.56 859.853  11
   0   3  -9 23370.4 1244.68  11
   0  -3   9 21039.1 1237.19   8
   0   3  -8 37728.0 1595.95  11
   0  -3   8 37534.0 1555.58   8
   0   3  -7 6086.22 1056.21  11
   0   3  -7 6154.24 961.130   4
   0   3  -7 5745.79 654.011   7
   0   3  -6 39089.7 1588.25   4
   0   3  -6 36450.6 1664.20  11
   0   3  -5 3825.84 1129.80  11
   0   3  -5 1581.43 983.027   4
   0   3  -5 3829.08 1401.25   1
   0   3  -4 128477. 3996.36   1
   0   3  -4 135088. 3908.86  11
   0   3  -3 282365. 7749.80  11
   0   3  -3 279743. 7817.58   1
   0   3  -3 284683. 7784.76   2
   0   3  -2 5069.11 1206.24   1
   0  -3   2 4654.92 1230.83  14
   0  -3   2 4172.05 1116.56   3
   0  -3   1 566024. 15696.1   3
   0   3  -1 597010. 15534.9  15
   0   3  -1 563848. 15708.7   1
   0  -3   0 15306.7 1445.94   3
   0  -3   0 14955.8 1142.41  14
   0   3   1 7003.38 1229.14   8
   0  -3  -1 7128.25 1436.18   3
   0   3   2 48911.3 1894.85   8
   0  -3  -2 48290.0 2125.41   3
   0   3   2 45228.8 1565.35   5
   0   3   3 873.909 1100.65   8
   0   3   3 1012.53 800.438   5
   0  -3  -3 1015.84 1371.64   3
   0  -3  -4 92167.7 3078.97   3
   0  -3  -4 91802.9 2934.22   6
   0   3   4 93301.1 2751.96   5
   0  -3  -5 5785.89 1243.52   3
   0  -3  -5 5460.55 1062.74   6
   0   3   5 5264.79 815.232   5
   0  -3  -6 4707.57 1186.63   3
   0  -3  -6 2636.75 1033.31   6
   0  -3  -7 6826.42 1111.79   3
   0  -3  -7 6855.15 998.846   6
   0   3   8 22968.8 1166.83   8
   0  -3  -8 24197.1 1354.94   3
   0  -3  -8 24478.1 1271.39   6
   0  -3  -9 3757.85 876.552   6
   0  -3  -9 3985.71 976.327   3
   0   3   9 5400.07 831.409   8
   0  -3 -10 26212.2 1249.51   6
   0  -3 -10 27938.2 1397.63   3
   0   3  10 24222.3 1155.31   8
   0  -3 -11 2568.89 851.927   6
   0  -3 -11 1884.13 911.467   3
   0   3  11 4857.53 742.359   8
   0   4 -15 7919.92 843.386  11
   0   4 -15 6019.75 892.176   6
   0  -4  15 6423.21 774.306   8
   0   4 -14 1421.55 681.464   4
   0   4 -14 117.097 777.717  11
   0   4 -14-261.776 835.525   6
   0  -4  14 384.424 687.706   8
   0   4 -13 6527.18 728.177   4
   0   4 -13 5745.33 873.201  11
   0  -4  13 6599.17 786.659   8
   0   4 -13 6519.10 925.768   6
   0   4 -12 17032.1 1069.28  11
   0   4 -12 16940.3 968.372   4
   0  -4  12 18212.5 1034.01   8
   0   4 -11 8389.31 826.144   4
   0  -4  11 10456.4 890.160   8
   0   4 -11 8896.96 941.714  11
   0   4 -10 80572.9 2620.88  11
   0   4 -10 85318.4 2547.70   4
   0  -4  10 78798.3 2586.68   8
   0   4  -9 10009.2 881.272   4
   0  -4   9 10133.6 996.789   8
   0   4  -9 9700.71 1031.83  11
   0   4  -8 20618.7 1260.51  11
   0  -4   8 22533.8 1285.63   8
   0   4  -8 24050.1 1163.13   4
   0   4  -7 52912.3 1894.47   4
   0   4  -7 54523.8 1991.63  11
   0   4  -6 1096.89 1422.98   1
   0   4  -6 781.784 1049.10  11
   0   4  -5 145286. 4159.28  11
   0   4  -5 133837. 4240.00   1
   0   4  -4 9228.07 1432.33   1
   0   4  -4 8299.00 1213.67   2
   0   4  -3 30900.0 1751.67   1
   0   4  -3 32731.2 1706.04   2
   0  -4   3 34613.2 1834.21  14
   0  -4   2 34734.5 1831.91   3
   0   4  -2 34816.2 1826.19   1
   0  -4   2 31831.6 1791.67  14
   0   4  -2 35640.6 1312.57  15
   0   4  -2 34351.5 1280.10  13
   0   4  -2 33558.3 1528.28  12
   0   4  -1 17909.7 1617.93   1
   0  -4   1 17378.8 1598.98   3
   0  -4   1 20987.8 1421.57  14
   0   4  -1 19216.3 933.607  11
   0   4  -1 18532.2 1023.36  15
   0   4  -1 18197.7 959.740  13
   0   4   0 83486.9 2432.50  13
   0   4   0 80106.1 2324.38  11
   0  -4   0 83787.5 2874.19   3
   0  -4   0 75169.2 2575.00  14
   0   4   1 57391.7 2099.67   8
   0  -4  -1 54584.1 2297.02   3
   0   4   2 65470.3 2277.11   8
   0  -4  -2 63486.1 2462.77   3
   0  -4  -3 6859.37 1358.72   3
   0   4   3 5733.51 1104.49   8
   0   4   3 5030.51 705.216   5
   0  -4  -4 107544. 3389.13   3
   0   4   4 104594. 3018.46   5
   0  -4  -5-216.314 1185.92   3
   0   4   5-32.5074 648.683   5
   0  -4  -6 58472.9 2084.32   3
   0   4   6 50522.1 1699.51   5
   0  -4  -7 9949.92 1131.12   3
   0   4   8 10773.2 893.434   8
   0  -4  -8 9802.19 1134.27   3
   0  -4  -9 39972.6 1560.13   6
   0   4   9 39986.1 1504.62   8
   0  -4  -9 38466.4 1682.15   3
   0  -4 -10 645.716 979.922   3
   0  -4 -10 229.266 817.248   6
   0   4  10 33.3823 716.195   8
   0   4  11 19038.8 1002.30   8
   0  -4 -11 20821.7 1214.22   3
   0   5 -15 2354.92 782.416  11
   0   5 -15 517.229 838.689   6
   0  -5  15 913.186 673.028   8
   0   5 -14 13560.1 827.562   4
   0   5 -14 12920.3 982.881  11
   0  -5  14 13924.4 901.321   8
   0   5 -13 960.895 774.480  11
   0  -5  13-418.088 721.409   8
   0   5 -13-100.532 618.405   4
   0   5 -12 9341.01 939.311  11
   0  -5  12 11220.7 918.368   8
   0   5 -12 10344.2 837.687   4
   0   5 -11 3289.99 870.016  11
   0  -5  11 4087.35 803.383   8
   0   5 -11 3890.13 495.469   7
   0   5 -11 4446.73 716.876   4
   0   5 -10 6004.56 937.848  11
   0  -5  10 6988.66 920.379   8
   0   5 -10 7196.12 848.021   4
   0   5 -10 6074.60 549.082   7
   0  -5   9 59164.4 2084.02   8
   0   5  -9 59133.2 2013.20   4
   0   5  -9 60465.3 2109.98  11
   0   5  -8 24839.1 1316.01  11
   0  -5   8 22892.7 1281.98   8
   0   5  -8 23208.8 1518.88   1
   0   5  -7 2673.63 982.303  11
   0   5  -7 3334.46 1206.92   1
   0   5  -6 1351.46 1182.24   1
   0   5  -5 9773.34 1271.17   2
   0   5  -5 11411.3 1372.76   1
   0   5  -4 3427.29 1234.77   2
   0  -5   4 5073.79 1425.84  14
   0   5  -4 2421.35 1355.60   1
   0   5  -3 51958.9 2196.75   1
   0   5  -3 49965.6 1737.64   9
   0  -5   3 51641.0 2199.77  14
   0   5  -3 51251.6 1745.90  15
   0   5  -2 101167. 2989.17  15
   0  -5   2 100353. 3347.42   3
   0   5  -2 101464. 2949.62  11
   0   5  -2 105209. 3382.02   1
   0   5  -2 102494. 2908.72  13
   0  -5   2 99288.6 3253.56  14
   0   5  -1 2497.96 1397.66   1
   0   5  -1 3705.40 675.703  11
   0   5  -1 3879.08 731.031  13
   0   5  -1 3747.63 842.043  15
   0  -5   1 4940.66 1421.55   3
   0  -5   1 3541.49 1187.44  14
   0   5   0 50555.6 1625.55  13
   0  -5   0 45278.7 1880.27  14
   0   5   0 45721.7 1492.64  11
   0   5   0 51136.8 2130.62   1
   0  -5   0 47193.3 2113.29   3
   0  -5  -1 2034.06 1339.31   3
   0   5   2 107498. 3299.43   8
   0  -5  -2 105008. 3418.11   3
   0   5   3 34764.4 1525.39   8
   0  -5  -3 32341.1 1703.57   3
   0   5   4 18639.6 870.997   5
   0  -5  -4 21385.8 1427.08   3
   0  -5  -5 60475.3 2253.24   3
   0  -5  -6 1259.24 1039.44   3
   0  -5  -7 27004.1 1429.87   3
   0   5   8 6803.07 891.774   8
   0  -5  -8 6083.53 1126.94   3
   0   5   9 172.568 742.937   8
   0  -5  -9 203.440 954.337   3
   0  -5 -10 4013.05 968.445   3
   0   5  10 6700.65 839.421   8
   0  -6  15-447.498 678.801   8
   0   6 -15 198.043 753.412  11
   0  -6  14 5318.09 778.404   8
   0   6 -14 3452.39 821.729  11
   0   6 -14 5053.41 682.088   4
   0  -6  13 3774.25 786.621   8
   0   6 -13 4288.04 846.617  11
   0   6 -13 1626.35 659.781   4
   0   6 -12 24503.5 1106.00   4
   0   6 -12 23886.7 1242.47  11
   0  -6  12 25687.2 1216.68   8
   0  -6  11 1799.02 793.078   8
   0   6 -11-523.280 845.375  11
   0  -6  10 9012.34 933.414   8
   0   6 -10 9118.27 1000.24  11
   0   6  -9 25726.5 1459.50   1
   0   6  -9 26998.8 1346.93  11
   0   6  -8 6830.77 1175.81   1
   0   6  -7 62927.5 2333.32   1
   0   6  -7 64982.7 2228.24   2
   0  -6   6 19135.0 1447.84  14
   0   6  -6 22116.3 1468.08   1
   0   6  -6 19822.1 1322.21   2
   0  -6   5 26293.8 1672.27  14
   0   6  -5 29444.0 1251.83   9
   0   6  -5 31693.9 1598.17   2
   0   6  -5 29150.1 1585.16   1
   0   6  -4 155690. 4246.05  15
   0  -6   4 144646. 4506.61  14
   0   6  -4 145611. 4276.99  11
   0   6  -4 151365. 4235.73   9
   0   6  -4 146708. 4494.64   1
   0   6  -3 24825.4 1135.70  15
   0   6  -3 26092.9 1157.37   9
   0   6  -3 25372.6 1183.80  11
   0   6  -3 26677.1 1637.30   1
   0  -6   3 24966.0 1656.75  14
   0  -6   2 100479. 3374.10   3
   0   6  -2 104733. 2988.51  15
   0   6  -2 105768. 3404.04   1
   0   6  -2 98420.9 2943.91  11
   0   6  -2 103046. 2925.04  13
   0  -6   2 104765. 3213.29  14
   0   6  -1 17734.5 875.932  11
   0   6  -1 19301.8 941.198  13
   0   6  -1 19323.4 1004.14  15
   0   6  -1 20512.7 1535.91   1
   0  -6   1 20819.8 1566.82   3
   0  -6   0 9480.58 1373.11   3
   0   6   0 8130.86 784.266  13
   0   6   0 8793.12 630.058  11
   0   6   0 11487.9 1389.30   1
   0  -6  -1 25780.4 1576.58   3
   0   6   2 16192.3 1167.56   8
   0  -6  -2 15317.0 1374.77   3
   0   6   3 24732.2 1310.95   8
   0  -6  -3 24797.4 1515.58   3
   0  -6  -4 746.644 1086.57   3
   0  -6  -5 7035.97 1113.05   3
   0  -6  -6 4880.08 1105.99   3
   0  -6  -7 26047.7 1397.91   3
   0  -6  -8-1438.32 952.849   3
   0   6   8-285.746 776.441   8
   0   6   9 23942.0 1122.45   8
   0  -6  -9 23320.7 1352.58   3
   0  -7  15 1016.78 702.612   8
   0   7 -15 376.763 752.880  11
   0  -7  14 2274.67 719.363   8
   0   7 -14 2416.06 811.220  11
   0   7 -13 17254.3 1076.70  11
   0  -7  13 17600.2 1010.66   8
   0   7 -12 412.430 830.783  11
   0  -7  12-521.826 807.439   8
   0   7 -11 61956.3 2160.40  11
   0  -7  11 63806.3 2129.03   8
   0   7 -10 749.749 1073.23   1
   0   7  -9 25744.1 1497.11   1
   0   7  -8 17633.9 1307.26   1
   0   7  -8 17283.9 1121.72   2
   0  -7   7 2508.57 1163.00  14
   0   7  -7 3534.05 1038.22   2
   0   7  -7 6101.40 1127.05   1
   0  -7   6 51835.1 2051.67  14
   0   7  -6 51825.3 1808.08  11
   0   7  -6 48894.2 1939.91   2
   0   7  -6 48964.9 1987.28   1
   0  -7   5 986.719 1193.87  14
   0   7  -5-469.559 701.624   9
   0   7  -5 767.226 1120.60   1
   0   7  -5 434.451 765.084  11
   0   7  -4-132.263 727.726  15
   0  -7   4-603.505 1201.18  14
   0   7  -4 453.272 654.896   9
   0   7  -4 27.0572 707.098  11
   0   7  -4 488.095 1243.74   1
   0   7  -3 18410.4 1476.68   1
   0   7  -3 17861.0 901.002   9
   0   7  -3 17172.5 850.478  13
   0   7  -3 16128.4 909.996  15
   0   7  -3 16093.5 913.519  11
   0  -7   2 26985.9 1619.20   3
   0   7  -2 26841.8 1116.61  15
   0   7  -2 28944.5 1632.62   1
   0   7  -2 25715.6 1022.15  13
   0  -7   2 27549.2 1421.77  14
   0   7  -2 26428.0 1023.78  11
   0   7  -1 24468.1 1010.89  13
   0   7  -1 22868.6 923.228  11
   0   7  -1 26696.9 1573.64   1
   0  -7   1 24896.4 1590.40   3
   0   7   0 25007.6 1027.74  13
   0   7   0 21580.2 859.243  11
   0   7   0 24091.3 1528.51   1
   0  -7   0 23426.2 1525.15   3
   0  -7  -1 26342.6 1557.19   3
   0   7   1 25746.6 1096.17  13
   0   7   1 25201.0 928.463  11
   0  -7  -2 5979.84 1209.89   3
   0   7   3 49459.5 1859.60   8
   0  -7  -3 51318.6 2003.09   3
   0  -7  -4 1090.64 1098.65   3
   0  -7  -5 27548.3 1453.80   3
   0  -7  -6 7530.98 1089.64   3
   0  -7  -7 534.814 1017.08   3
   0  -7  -8 14729.0 1196.12   3
   0   7   8 15593.7 983.139   8
   0  -8  15 9976.07 834.419   8
   0   8 -15 7903.74 874.089  11
   0  -8  14-766.974 709.724   8
   0   8 -14 140.821 769.499  11
   0  -8  13 1701.19 847.496   8
   0   8 -13 1639.63 814.419  11
   0  -8  12 3780.00 813.706   8
   0   8 -11 1609.68 985.440   1
   0   8 -10 25072.0 1225.49   2
   0   8 -10 24378.5 1375.11   1
   0   8  -9 15218.9 1177.37   1
   0   8  -9 13625.7 1038.37   2
   0  -8   9 14014.0 1244.57  14
   0  -8   8 594.854 1077.77  14
   0   8  -8-243.350 852.631  11
   0   8  -8 45.0534 1039.64   1
   0   8  -8 228.718 888.543   2
   0  -8   7 1029.67 1123.15  14
   0   8  -7 1124.69 771.156  11
   0   8  -7 341.724 1102.82   1
   0  -8   7 1015.81 979.727   3
   0   8  -7 1126.80 950.928   2
   0   8  -6 80559.9 2645.84   1
   0   8  -6 76555.8 2387.04   9
   0  -8   6 81187.0 2693.49  14
   0   8  -6 77507.4 2446.25  11
   0   8  -5-357.937 723.776  11
   0  -8   5 594.570 1162.59  14
   0   8  -5 99.0814 654.588  15
   0   8  -5 2308.01 1144.53   1
   0   8  -5 420.437 653.292   9
   0   8  -4 55446.6 2114.81   1
   0  -8   4 52597.3 2057.18  14
   0   8  -4 51598.1 1694.39   9
   0   8  -4 52011.8 1709.26  15
   0   8  -4 52791.7 1706.49  11
   0   8  -3 48348.2 2000.11   1
   0   8  -3 47306.3 1547.60   9
   0   8  -3 46351.6 1532.62  11
   0   8  -3 45910.3 1465.49  13
   0  -8   3 47997.2 1830.38  14
   0   8  -3 45271.6 1531.05  15
   0   8  -2 5187.84 655.548  15
   0   8  -2 5164.39 593.449  13
   0   8  -2 5842.59 1207.41   1
   0   8  -2 4953.16 560.749  11
   0  -8   2 5740.55 1255.02   3
   0  -8   1 60544.0 2248.68   3
   0   8  -1 63152.4 2252.40   1
   0   8  -1 56330.0 1781.20  13
   0   8  -1 56964.7 1716.83  11
   0   8   0-79.7494 618.197  13
   0   8   0 1752.17 1121.50   1
   0  -8   0 1949.88 1147.97   3
   0   8   0 847.902 444.942  11
   0   8   1 66905.8 2376.83   1
   0   8   1 62754.2 1873.32  11
   0   8   1 64557.0 1996.44  13
   0  -8  -2 5574.44 1119.62   3
   0   8   2 5469.65 694.663  13
   0  -8  -3 5684.74 1079.72   3
   0  -8  -4 25197.5 1397.48   3
   0  -8  -5 2493.49 1016.59   3
   0  -8  -6 3241.61 995.913   3
   0  -8  -7 3898.61 1007.22   3
   0  -9  15 4585.67 744.008   8
   0   9 -15 2357.73 782.810  11
   0  -9  14 872.246 714.703   8
   0  -9  13 16450.7 1028.62   8
   0   9 -12 880.930 898.450   1
   0   9 -12 1163.22 737.917   2
   0   9 -11 11275.5 1095.35   1
   0   9 -11 10301.1 896.030   2
   0  -9  11 11379.9 1127.94  14
   0  -9  10 17879.3 1238.74  14
   0   9 -10 16192.7 1198.13   1
   0   9 -10 18105.7 1091.90   2
   0   9 -10 17793.6 1065.71  11
   0  -9   9 587.008 1013.14  14
   0   9  -9 143.599 815.504   2
   0   9  -9-221.782 764.811  11
   0   9  -9 1360.69 995.223   1
   0  -9   8 31200.1 1538.89  14
   0   9  -8 32033.9 1307.56  11
   0  -9   8 29543.6 1430.84   3
   0   9  -8 27197.8 1453.19   1
   0   9  -7 12124.0 891.002  11
   0   9  -7 14731.7 1191.25   1
   0  -9   7 12699.9 1176.68   3
   0   9  -7 13355.6 805.274   9
   0  -9   7 13452.5 1257.36  14
   0   9  -6 7967.86 1140.63   1
   0   9  -6 6403.78 700.080  15
   0   9  -6 5548.40 739.312  11
   0  -9   6 7682.96 1157.45  14
   0   9  -6 5851.82 680.832   9
   0   9  -5 59705.0 2196.51   1
   0   9  -5 57501.9 1869.70  11
   0   9  -5 56889.2 1836.08  15
   0   9  -5 58839.4 1846.28   9
   0  -9   5 62581.1 2153.67  14
   0   9  -4 1568.95 593.229  15
   0   9  -4 2211.51 587.270   9
   0  -9   4 3805.00 1059.53  14
   0   9  -4 2042.83 645.642  11
   0   9  -3 41943.6 1783.76   1
   0   9  -3 39720.8 1345.28   9
   0   9  -3 40174.6 1302.16  11
   0  -9   3 38326.0 1602.33  14
   0   9  -3 38416.2 1274.97  13
   0   9  -2 512.549 516.864  13
   0   9  -2 273.970 464.786  11
   0  -9   2 76.6206 1156.13   3
   0   9  -2-629.212 1096.31   1
   0   9  -1 29.3400 523.275  13
   0  -9   1 642.419 1108.02   3
   0   9  -1-528.000 434.374  11
   0   9  -1-590.151 912.510  12
   0   9  -1-159.724 1093.29   1
   0   9   0 5688.80 448.133  11
   0  -9   0 5295.01 1142.80   3
   0   9   0 4591.86 577.329  13
   0   9   0 5985.68 966.923  12
   0   9   0 5885.22 1125.19   1
   0  -9  -1 15640.7 1270.66   3
   0   9   1 14550.2 823.807  13
   0   9   1 13738.3 1138.77  12
   0   9   1 13813.3 1195.31   1
   0   9   1 14017.8 607.275  11
   0  -9  -2 6062.09 1086.33   3
   0   9   2 5540.45 650.879  13
   0   9   2 7027.63 479.581  11
   0   9   3 1962.18 569.611  13
   0  -9  -3 643.803 1048.73   3
   0  -9  -4 3926.93 1080.02   3
   0  -9  -5 120.212 997.246   3
   0  -9  -6 16532.8 1187.71   3
   0 -10  15 2416.02 755.828   8
   0 -10  14 15553.9 977.478   8
   0  10 -14 15775.3 979.104   2
   0  10 -13-1089.53 773.435   2
   0  10 -13-1648.68 956.543   1
   0  10 -12 27941.1 1390.24   1
   0  10 -12 27873.8 1254.06   2
   0  10 -12 28833.7 1312.35  11
   0 -10  12 29453.9 1439.84  14
   0  10 -11-1408.73 840.305  11
   0 -10  11-1407.16 1004.24  14
   0  10 -11 368.786 772.005   2
   0  10 -11-844.022 933.787   1
   0  10 -10 10303.7 919.365  11
   0 -10  10 11656.9 1137.45  14
   0  10 -10 11742.5 927.520   2
   0  10 -10 9880.94 1060.06   1
   0  10  -9 9925.51 867.806  11
   0  10  -9 12114.5 1078.38   1
   0 -10   9 10281.8 1010.01   3
   0 -10   9 12125.2 1145.04  14
   0  10  -8 5081.68 1044.56   1
   0  10  -8 2708.21 722.243  11
   0 -10   8 4067.24 958.442   3
   0 -10   8 3597.61 1063.63  14
   0 -10   7 11282.3 1121.21   3
   0  10  -7 9304.71 1140.69   1
   0  10  -7 9762.02 713.929   9
   0  10  -7 9431.61 768.466  11
   0 -10   7 9685.46 1137.72  14
   0  10  -6 3690.50 1042.06   1
   0  10  -6 2889.74 670.807  11
   0  10  -6 2406.76 578.686   9
   0 -10   6 4227.99 1048.15  14
   0  10  -5 6919.77 1094.96   1
   0  10  -5 5122.33 644.948  11
   0 -10   5 6614.06 1030.14  14
   0  10  -5 3944.67 592.180   9
   0 -10   4 9766.87 1035.09  14
   0  10  -4 8371.26 660.158   9
   0  10  -4 9146.31 660.037  11
   0  10  -4 7446.95 961.879  12
   0  10  -4 8525.66 1190.41   1
   0  10  -3 30446.2 1103.06   9
   0  10  -3 32350.0 1573.75   1
   0  10  -3 29114.9 1018.88  13
   0  10  -3 30856.6 1058.18  11
   0 -10   2 1034.20 1072.53   3
   0 -10   2 2955.53 875.813  14
   0  10  -2 1557.15 479.026  11
   0  10  -2 1593.01 478.806  13
   0  10  -2 1884.56 1050.50   1
   0  10  -1 34225.2 1180.88  13
   0  10  -1 33262.1 1444.71  12
   0  10  -1 37040.2 1663.68   1
   0  10  -1 36227.6 1138.70  11
   0  10   0 4609.30 553.667  13
   0 -10   0 4175.21 1088.16   3
   0  10   0 4438.48 437.115  11
   0  10   0 4052.91 1070.27   1
   0  10   0 4356.71 916.503  12
   0  10   1 4665.07 407.184  11
   0 -10  -1 5072.69 1087.77   3
   0  10   1 4210.33 562.342  13
   0  10   1 4653.98 983.759  12
   0  10   2 28694.7 1388.46  12
   0 -10  -2 32883.1 1512.27   3
   0  10   2 26374.3 1047.22  13
   0  10   2 32593.0 1482.45   1
   0  10   2 26712.7 903.130  11
   0 -10  -3 587.715 994.347   3
   0  10   3-599.443 566.311  13
   0  10   3 688.466 342.439  11
   0 -10  -4 6524.48 1017.09   3
   0  10   4 2928.61 578.755  13
   0 -10  -5 15245.1 1171.60   3
   0  11 -14-192.908 923.122   1
   0  11 -14-932.785 782.361  11
   0  11 -13 3329.19 712.121   2
   0  11 -13 3157.89 914.661   1
   0  11 -13 1466.15 756.885  11
   0 -11  13 4147.60 986.012  14
   0  11 -12 3229.57 862.641   2
   0  11 -12 1466.06 909.443   1
   0  11 -12 2743.09 776.076  11
   0 -11  12 3139.17 997.542  14
   0  11 -11 1226.81 770.724   2
   0 -11  11 327.435 952.863  14
   0  11 -11 963.224 733.018  11
   0  11 -11 2860.35 914.118   1
   0  11 -10 8117.69 818.445  11
   0  11 -10 8481.59 1022.79   1
   0 -11  10 10372.9 1072.45  14
   0 -11  10 8843.72 931.000   3
   0  11  -9-288.654 921.091   1
   0 -11   9 379.960 839.874   3
   0 -11   9-677.767 983.568  14
   0  11  -9 1618.65 673.452  11
   0  11  -8-582.833 951.283   1
   0 -11   8 1000.71 899.219   3
   0  11  -8 524.365 554.605   9
   0  11  -8 650.687 636.308  11
   0 -11   8 346.272 988.378  14
   0  11  -7 42214.7 1701.61   1
   0  11  -7 39198.1 1411.19  11
   0  11  -7 38676.7 1363.47   9
   0 -11   7 43116.3 1693.53  14
   0 -11   7 40814.7 1684.91   3
   0  11  -6 3405.35 640.372  11
   0  11  -6 6482.94 1083.14   1
   0  11  -6 3788.54 573.601   9
   0 -11   6 5538.10 1053.42  14
   0 -11   5 15318.2 1121.33  14
   0  11  -5 15328.1 758.825   9
   0  11  -5 15075.6 766.924  11
   0 -11   4 5963.59 890.205  14
   0  11  -4 5021.56 1080.84   1
   0  11  -4 6792.07 589.277   9
   0  11  -4 6359.00 556.180  11
   0  11  -3 175.711 1049.39   1
   0  11  -3 80.8168 420.344  13
   0 -11   3 485.218 777.128  14
   0  11  -3-335.474 826.220  12
   0  11  -3-176.817 439.411  11
   0 -11   2 29801.2 1270.74  14
   0  11  -2 27828.5 1005.77  13
   0 -11   2 33063.0 1585.44   3
   0  11  -2 30987.7 1514.06   1
   0  11  -2 31300.7 999.839  11
   0  11  -1-1374.11 485.458  13
   0  11  -1 132.310 385.744  11
   0 -11   1-1376.72 1060.11   3
   0  11  -1-2061.06 1060.14   1
   0  11   0 17145.5 1094.37  12
   0  11   0 15355.0 727.438  13
   0 -11   0 17142.0 1272.60   3
   0  11   0 17832.6 1250.28   1
   0  11   0 15551.6 616.244  11
   0  11   1 6572.11 1067.65   1
   0  11   1 3579.84 528.075  13
   0 -11  -1 6460.22 1094.99   3
   0  11   1 4623.82 384.022  11
   0  11   1 4217.83 979.585  12
   0  11   2 51.6674 935.251  12
   0  11   2-424.274 517.340  13
   0 -11  -2 1102.80 993.319   3
   0  11   2-198.362 929.720   1
   0  11   3 5775.56 956.876  12
   0  11   3 4134.58 557.369  13
   0  11   3 4879.98 975.465   1
   0 -11  -3 5037.33 1003.21   3
   0  12 -13 90.2338 738.540  11
   0  12 -13 526.538 690.565   2
   0  12 -13 1876.16 887.405   1
   0 -12  13 1193.91 931.265  14
   0  12 -12 4613.18 770.941  11
   0 -12  12 5375.19 996.996  14
   0  12 -12 4907.02 912.733   1
   0 -12  12 5968.19 840.465   3
   0  12 -12 6011.41 860.211   2
   0  12 -11 9605.80 817.643  11
   0  12 -11 10291.3 999.300   1
   0 -12  11 8201.45 903.785   3
   0 -12  11 10754.9 1079.16  14
   0  12 -10 502.413 884.504   1
   0 -12  10-665.427 823.976   3
   0 -12  10 408.660 927.611  14
   0  12 -10 225.084 688.133  11
   0 -12   9 12269.5 1033.29   3
   0  12  -9 9434.02 1019.36   1
   0 -12   9 11947.3 1121.06  14
   0  12  -9 11517.7 797.235  11
   0 -12   8 11434.6 1086.82  14
   0  12  -8 11266.8 1052.87   1
   0  12  -8 10194.8 677.747   9
   0  12  -8 9902.63 773.081  11
   0 -12   8 10415.9 1048.88   3
   0 -12   7 4935.35 1093.22  14
   0  12  -7 5828.81 1019.34   1
   0  12  -7 3260.60 561.629   9
   0  12  -7 3151.10 627.348  11
   0 -12   7 6368.58 1030.68   3
   0  12  -6 30354.3 1466.55   1
   0  12  -6 29216.2 1078.69  11
   0 -12   6 30531.5 1387.99  14
   0  12  -6 27786.8 1065.94   9
   0 -12   5 6997.68 946.183  14
   0  12  -5 6597.71 608.889  11
   0  12  -5 8232.96 1081.62   1
   0  12  -5 7888.46 594.090   9
   0 -12   4 9794.38 935.678  14
   0  12  -4 10338.8 636.421   9
   0  12  -4 10678.5 600.763  11
   0  12  -4 10955.2 1133.13   1
   0 -12   3-1101.99 750.936  14
   0  12  -3 123.412 989.075   1
   0  12  -3 428.262 417.341  11
   0  12  -3 416.438 395.884  13
   0  12  -2 1935.17 985.164   1
   0  12  -2 817.430 408.349  13
   0 -12   2 344.914 1025.32   3
   0  12  -2 2309.00 388.113  11
   0  12  -2 808.583 742.098  12
   0  12  -1-206.125 418.159  13
   0  12  -1 379.136 342.858  11
   0  12  -1 1555.11 791.529  12
   0 -12   1 641.081 1010.40   3
   0 -12   0 3859.40 1029.32   3
   0  12   0 4538.46 1028.10   1
   0  12   0 5216.69 890.517  12
   0 -12  -1-73.3165 980.054   3
   0  12   1-188.003 442.177  13
   0  12   1-180.645 813.590  12
   0  12   1 1234.85 937.111   1
   0  13 -12 941.736 858.851   1
   0 -13  12-553.939 814.956   3
   0  13 -12 631.615 668.733  11
   0 -13  12 1081.81 919.972  14
   0 -13  11-1014.21 777.193   3
   0 -13  11-63.5329 899.664  14
   0  13 -11 301.912 636.093  11
   0  13 -11 193.101 845.726   1
   0 -13  10 3572.87 848.276   3
   0 -13  10 2488.83 1000.08  14
   0  13 -10 2182.84 634.231  11
   0  13 -10 3583.46 895.283   1
   0 -13   9 7850.49 978.044   3
   0 -13   9 7235.67 1027.19  14
   0  13  -9 8386.73 701.198  11
   0  13  -9 8629.02 990.651   1
   0  13  -8 3607.03 947.113   1
   0 -13   8 1122.37 898.491  14
   0 -13   8 637.486 930.665   3
   0  13  -8 2116.68 581.592  11
   0  13  -8 2475.90 516.501   9
   0  13  -7 1622.30 925.542   1
   0 -13   7 769.607 854.506  14
   0 -13   7 1365.50 933.399   3
   0  13  -7 1041.65 581.284  11
   0  13  -7 1361.13 485.659   9
   0  13  -6 5579.72 1029.72   1
   0  13  -6 3960.63 500.885   9
   0  13  -6 4620.60 555.098  11
   0 -13   6 6152.34 873.804  14
   0  13  -5 3767.27 1028.18   1
   0 -13   5 3064.58 827.319  14
   0  13  -5 3495.69 520.244  11
   0  13  -5 3630.30 485.491   9
   0 -13   4 13297.5 918.558  14
   0  13  -4 13586.7 641.609  11
   0  13  -4 14171.2 1182.33   1
   0  13  -4 14451.5 690.394   9
   0  13  -3 612.828 443.355   9
   0  13  -3 388.277 941.732   1
   0  13  -3 93.7267 399.695  11
   0 -13   2 11953.2 1176.69   3
   0  13  -2 12771.6 1109.11   1
   0  13  -1 6682.34 1021.83   1
   0 -13   1 6657.25 1077.41   3
   0  14 -10 4224.49 886.056   1
   0 -14  10 2738.32 937.825  14
   0  14 -10 3513.34 644.034  11
   0 -14  10 3319.47 911.119   3
   0  14  -9 3332.54 928.437   1
   0 -14   9 2484.70 917.070   3
   0 -14   9 2588.20 934.150  14
   0  14  -9-261.031 543.549  11
   0 -14   8 19670.6 1116.36  14
   0 -14   8 17375.7 1202.36   3
   0  14  -8 16802.7 806.825  11
   0  14  -8 18264.4 1183.40   1
   0  14  -8 16402.0 780.054   9
   0 -14   7 3490.25 876.338  14
   0  14  -7 4226.79 992.032   1
   0 -14   7 5798.61 1078.85   3
   0  14  -7 5478.51 530.068   9
   0  14  -7 3808.46 551.434  11
   0  14  -6 6853.15 553.881  11
   0  14  -6 6454.73 983.938   1
   0  14  -6 5927.97 526.052   9
   0 -14   6 7284.14 852.778  14
   0  14  -5 6678.17 526.060  11
   0  14  -5 8082.49 542.864   9
   0 -14   5 7370.19 841.874  14
   0  14  -5 6827.04 1011.79   1
   0  14  -4 1046.23 949.420   1
   0  14  -4 381.135 425.199   9
   0  14  -4 160.056 391.902  11
   1 -14   4-501.793 753.113  14
  -1  14  -4-619.696 898.921   1
   1 -14   4 298.713 965.604   3
  -1  14  -4 1008.72 495.382   9
  -1  14  -4 47.6430 432.233  11
  -1  14  -5 6537.99 971.295   1
  -1  14  -5 7562.98 564.087  11
   1 -14   5 7028.64 1049.77   3
  -1  14  -5 7496.19 583.622   9
   1 -14   5 6821.47 869.934  14
  -1  14  -6 8479.53 973.769   1
  -1  14  -6 7627.20 602.134  11
   1 -14   6 6566.14 1017.60   3
  -1  14  -6 7623.90 607.839   9
   1 -14   6 7952.63 968.673  14
  -1  14  -7 4758.71 915.092   1
   1 -14   7 5534.34 951.519  14
   1 -14   7 4903.18 953.107   3
  -1  14  -7 5431.66 561.569   9
  -1  14  -7 3346.13 569.378  11
  -1  14  -8 208.192 836.719   1
   1 -14   8 916.397 927.481  14
   1 -14   8-81.4344 846.181   3
  -1  14  -8 1820.36 540.271   9
  -1  14  -8 553.254 571.095  11
  -1  14  -9 2300.29 814.624   1
   1 -14   9 1973.88 897.328  14
   1 -14   9 625.727 808.804   3
  -1  14  -9 434.362 574.123  11
  -1  14  -9 166.367 508.063   9
  -1  14 -10 2678.24 780.434   1
   1 -14  10 2252.96 925.628  14
   1 -14  10 1570.22 832.635   3
  -1  14 -10 1520.84 592.506  11
  -1  14 -10 965.927 533.681   9
  -1  13  -1 4693.65 989.368   1
  -1  13  -1 3235.21 429.718  11
  -1  13  -2 4341.87 991.359   1
  -1  13  -2 4401.27 476.594  11
  -1  13  -3 2752.77 990.882   1
  -1  13  -3 1594.48 449.361  11
   1 -13   3 1404.49 774.831  14
   1 -13   4 2668.34 805.713  14
   1 -13   4 1407.18 979.126   3
  -1  13  -4 2388.18 949.443   1
  -1  13  -4 2016.88 485.913  11
  -1  13  -4 2130.14 520.618   9
   1 -13   5 4625.12 857.854  14
  -1  13  -5 5420.70 948.517   1
   1 -13   5 6082.70 1021.99   3
  -1  13  -5 5294.18 555.667  11
  -1  13  -5 4750.09 568.650   9
   1 -13   6 8043.04 1093.53   3
  -1  13  -6 7505.88 671.391  11
   1 -13   6 6918.86 989.555  14
  -1  13  -6 6949.30 679.275   9
  -1  13  -6 7587.54 996.487   1
   1 -13   7 40085.9 1598.33  14
   1 -13   7 37094.1 1565.99   3
  -1  13  -7 36704.9 1291.43  11
  -1  13  -7 36339.5 1577.75   1
  -1  13  -7 34773.8 1282.68   9
   1 -13   8 4899.84 1097.78  14
  -1  13  -8 5629.08 902.492   1
   1 -13   8 4149.93 925.967   3
  -1  13  -8 2441.88 636.934  11
  -1  13  -8 2469.08 594.906   9
  -1  13  -9 12737.5 1027.76   1
   1 -13   9 9656.91 954.791   3
  -1  13  -9 11261.9 767.381  11
  -1  13  -9 11732.1 746.216   9
   1 -13   9 12433.4 1099.27  14
  -1  13 -10 3094.64 605.190   9
   1 -13  10 2149.76 773.163   3
  -1  13 -10 5267.44 880.572   1
  -1  13 -10 3105.87 690.525  11
   1 -13  10 4574.94 988.155  14
   1 -13  11-577.810 814.480   3
  -1  13 -11 912.659 767.241   1
   1 -13  11 347.622 942.193  14
  -1  13 -11-512.822 656.552  11
   1 -13  12 2953.80 738.153   3
   1 -13  12 5309.34 980.660  14
  -1  13 -12 5019.11 780.400  11
   1 -12  -2 7237.04 1048.67   3
   1 -12  -1-947.333 974.122   3
  -1  12   1 24.4732 921.956   1
  -1  12   1 415.329 393.946  11
  -1  12   0 7824.58 1074.01   1
  -1  12   0 8123.74 519.683  11
  -1  12   0 6245.59 870.380  12
  -1  12  -1 17921.5 1202.85   1
  -1  12  -1 13977.0 663.353  11
  -1  12  -2-458.115 449.603  11
  -1  12  -2-1141.99 994.072   1
  -1  12  -3 27309.5 1007.09  11
   1 -12   3 27651.2 1304.48  14
  -1  12  -3 29914.2 1440.96   1
   1 -12   4 1571.45 851.615  14
  -1  12  -4 3927.71 1019.88   1
  -1  12  -4 1720.96 525.246  11
   1 -12   4 4488.16 1055.27   3
  -1  12  -4 2103.82 586.267   9
   1 -12   5 22143.2 1334.94   3
   1 -12   5 22467.9 1217.31  14
  -1  12  -5 22549.6 934.253  11
  -1  12  -5 24033.2 1290.50   1
  -1  12  -5 20737.0 944.115   9
  -1  12  -6 8893.09 1054.54   1
   1 -12   6 10950.7 1065.03   3
  -1  12  -6 8859.24 691.245  11
  -1  12  -6 9213.48 725.874   9
   1 -12   6 11144.8 1102.87  14
   1 -12   7 4413.13 1025.22  14
  -1  12  -7 4173.22 951.334   1
  -1  12  -7 1369.69 627.911  11
  -1  12  -7 2531.24 603.972   9
   1 -12   7 3627.70 935.677   3
   1 -12   8 29781.7 1439.91  14
   1 -12   8 27648.1 1307.36   3
  -1  12  -8 26981.1 1305.61   1
  -1  12  -8 25885.3 1130.84  11
  -1  12  -8 25232.0 1071.53   9
   1 -12   9-986.067 882.836   3
   1 -12   9-507.714 972.772  14
  -1  12  -9 430.260 650.684  11
  -1  12  -9-691.518 573.248   9
  -1  12  -9-478.459 805.676   1
   1 -12  10 1150.80 971.955  14
  -1  12 -10 294.420 790.660   1
   1 -12  10 17.8058 781.377   3
  -1  12 -10 671.801 681.035  11
   1 -12  11 1897.85 978.353  14
   1 -12  11-16.9911 786.732   3
  -1  12 -11 1387.65 795.428   1
  -1  12 -11 1047.55 694.705  11
  -1  12 -12 6744.30 815.786  11
   1 -12  12 6915.97 794.706   3
   1 -12  12 8479.74 1050.20  14
  -1  12 -13 3252.57 790.364  11
   1 -12  13 2898.93 989.652  14
   1 -12  13 1486.64 722.130   3
  -1  11   3 1141.70 478.106  13
   1 -11  -3 1631.98 987.870   3
  -1  11   3 1329.50 404.944  11
   1 -11  -2 881.718 1007.91   3
  -1  11   2 1000.10 411.157  11
   1 -11  -1 23892.9 1380.85   3
  -1  11   1 24002.7 1328.12   1
  -1  11   1 24826.1 858.359  11
  -1  11   0 450.501 1000.15   1
  -1  11   0 724.471 474.365  11
  -1  11   0 379.198 381.568  13
  -1  11  -1 13036.3 971.619  12
  -1  11  -1 14498.2 1179.08   1
  -1  11  -1 14085.0 656.437  11
  -1  11  -1 11161.2 516.483  13
  -1  11  -2 5923.64 1144.90   1
  -1  11  -2 5862.89 545.911  11
   1 -11   2 5340.67 904.837  14
  -1  11  -2 4071.95 279.926  13
  -1  11  -3 233.404 518.825  11
   1 -11   3 725.443 985.485  14
  -1  11  -3 1835.31 1004.66   1
   1 -11   4 15885.2 1137.61  14
  -1  11  -4 14427.8 778.476  11
   1 -11   4 13806.2 1237.82   3
  -1  11  -4 14268.6 1197.68   1
  -1  11  -4 14604.0 805.150   9
   1 -11   5 20256.2 1235.88  14
   1 -11   5 20101.2 1300.14   3
  -1  11  -5 17699.0 865.259  11
  -1  11  -5 17776.3 1226.48   1
  -1  11  -5 16248.2 868.722   9
   1 -11   6 6837.06 1047.61   3
  -1  11  -6 6551.72 992.580   1
  -1  11  -6 6914.93 701.046  11
  -1  11  -6 6861.86 699.841   9
   1 -11   7 100.603 856.796   3
  -1  11  -7 1093.88 612.229   9
  -1  11  -7 1427.14 872.901   1
   1 -11   7-1105.35 1039.73  14
  -1  11  -7 60.6541 633.438  11
   1 -11   8 3288.95 897.789   3
  -1  11  -8 3916.29 666.804   9
  -1  11  -8 4297.82 717.021  11
  -1  11  -8 3120.81 894.652   1
   1 -11   8 4271.78 1039.54  14
   1 -11   9 1399.58 996.409  14
   1 -11   9-688.665 831.842   3
  -1  11  -9 611.770 840.461   1
  -1  11  -9 931.807 727.255  11
  -1  11  -9-856.851 627.191   9
  -1  11 -10 13567.6 920.651  11
  -1  11 -10 13691.1 1004.43   1
   1 -11  10 11677.4 947.063   3
   1 -11  11 5203.69 1033.32  14
  -1  11 -11 4522.81 798.187  11
  -1  11 -11 4354.37 870.069   1
   1 -11  11 4967.88 773.741   3
   1 -11  12 1679.81 984.207  14
  -1  11 -12 2243.77 758.643  11
   1 -10  -5 17493.1 1188.68   3
  -1  10   5 14249.2 976.599   8
  -1  10   4 580.996 764.419   8
   1 -10  -4 2201.81 994.587   3
   1 -10  -3 6996.29 1096.90   3
  -1  10   3 5456.22 503.788  11
   1 -10  -2 991.271 1034.82   3
  -1  10   2 133.756 449.031  11
   1 -10  -1 1717.04 1058.02   3
  -1  10   1 1155.21 444.729  13
  -1  10   1 2739.16 277.237  10
  -1  10   1 2759.94 482.628  11
  -1  10   0 8283.75 577.410  11
  -1  10   0 7688.40 1076.72   1
  -1  10   0 6656.98 486.824  13
  -1  10  -1 18554.5 1290.72   1
  -1  10  -1 17803.3 769.385  11
  -1  10  -2 2809.36 1051.00   1
  -1  10  -2 244.290 521.407  11
   1 -10   2 397.253 843.601  14
  -1  10  -2 480.742 917.655  12
  -1  10  -3 26503.5 1043.39  11
  -1  10  -3 27074.8 1459.27   1
   1 -10   3 28814.4 1389.74  14
   1 -10   4 22592.9 1301.06  14
   1 -10   4 23405.0 1382.14   3
  -1  10  -4 24180.2 1006.26  11
  -1  10  -4 21239.2 1359.62   1
  -1  10  -4 23318.9 1028.62   9
   1 -10   5 5294.40 1113.21   3
  -1  10  -5 4533.91 714.591  11
  -1  10  -5 5591.51 728.204   9
  -1  10  -5 6687.78 1063.73   1
   1 -10   6 55934.1 2056.87  14
   1 -10   6 52189.7 2015.57   3
  -1  10  -6 54018.2 1787.25  11
  -1  10  -6 52739.5 1982.01   1
  -1  10  -6 54146.0 1778.07   9
   1 -10   7 5797.84 1105.32  14
   1 -10   7 5743.23 952.531   3
  -1  10  -7 5431.71 750.789  11
  -1  10  -7 6111.72 729.307   9
  -1  10  -7 8198.27 932.497   1
  -1  10  -8 14339.8 1106.84   1
   1 -10   8 16342.5 1255.19  14
   1 -10   8 15931.4 1101.86   3
  -1  10  -8 17865.1 998.101  11
  -1  10  -8 16488.2 924.798   9
  -1  10  -9 28592.5 1367.31   1
   1 -10   9 32249.0 1352.32   3
  -1  10  -9 30431.3 1255.90   9
  -1  10  -9 31665.8 1324.29  11
   1 -10  10 225.561 995.625  14
  -1  10 -10-230.523 824.439   1
   1 -10  10 413.185 749.493   3
  -1  10 -10-205.351 753.241  11
   1 -10  11 19513.5 1263.09  14
  -1  10 -11 15689.1 1099.32   1
  -1  10 -11 18673.5 993.425   2
   1 -10  14 3483.98 678.763   8
   1  -9  -6 2516.87 981.631   3
  -1   9   6 493.897 786.960   8
   1  -9  -5 4134.12 1018.72   3
  -1   9   5 2942.89 815.736   8
   1  -9  -4-1553.65 1060.28   3
  -1   9   4-453.424 834.356   8
  -1   9   3 34945.6 1445.27   8
   1  -9  -3 33188.6 1612.53   3
   1  -9  -2 175.567 1036.84   3
  -1   9   2-300.689 492.632  11
  -1   9   1 8037.10 421.520  10
   1  -9  -1 9315.59 1162.66   3
  -1   9   1 9081.05 626.509  11
  -1   9   0 37280.8 1223.36  11
  -1   9   0 33824.0 1129.94  13
  -1   9   0 38329.2 1665.88   1
  -1   9   0 35509.0 1075.81  10
  -1   9  -1-302.925 364.318  13
  -1   9  -1-135.264 561.023  11
  -1   9  -1-924.836 1141.16   1
  -1   9  -2 58703.8 1853.66  11
   1  -9   2 62777.3 2116.94  14
  -1   9  -2 58423.8 2216.02   1
  -1   9  -3 2297.23 650.719  11
   1  -9   3 2934.76 1030.73  14
  -1   9  -3 3521.85 1139.11   1
   1  -9   4 40881.5 1672.52  14
  -1   9  -4 36085.1 1354.57  11
   1  -9   4 36773.2 1673.79   3
  -1   9  -4 36133.6 1368.53   9
  -1   9  -4 38133.8 1675.37   1
   1  -9   5 28991.0 1494.77  14
   1  -9   5 26790.0 1449.97   3
  -1   9  -5 26937.5 1165.15  11
  -1   9  -5 26702.4 1442.03   1
  -1   9  -5 26266.9 1133.17   9
   1  -9   6 2894.96 1139.21  14
   1  -9   6 716.466 1018.06   3
  -1   9  -6 2632.13 700.049   9
  -1   9  -6 3302.22 932.237   1
  -1   9  -6 1659.66 716.976  11
   1  -9   7 27185.6 1493.49  14
   1  -9   7 25386.4 1301.41   3
  -1   9  -7 26919.8 1215.02  11
  -1   9  -7 27776.8 1183.22   9
  -1   9  -7 26392.0 1304.08   1
   1  -9   8 604.400 1059.82  14
   1  -9   8 824.905 798.516   3
  -1   9  -8 1541.58 680.771   9
  -1   9  -8 91.2975 780.501  11
  -1   9  -8-39.0614 868.097   1
   1  -9   9 1378.52 1033.17  14
   1  -9   9 481.706 774.269   3
  -1   9  -9 19.2038 863.956   1
   1  -9  10 1217.24 1007.23  14
  -1   9 -10 1949.21 853.327   1
  -1   9 -11 15604.0 1075.75   1
   1  -9  13 5156.33 732.759   8
  -1   9 -13 3955.81 824.408  11
  -1   9 -14 817.006 773.385  11
   1  -9  14 588.513 900.211  14
   1  -9  14 270.055 633.841   8
  -1   9 -15-138.474 733.032  11
   1  -9  15 434.041 894.548  14
   1  -9  15 619.738 597.590   8
   1  -8  -7 22733.9 1300.14   3
   1  -8  -6 844.783 986.606   3
  -1   8   6 729.527 805.311   8
   1  -8  -5 13888.7 1219.35   3
  -1   8   5 15730.5 1032.09   8
   1  -8  -4 24142.0 1396.11   3
  -1   8   4 21608.3 1187.63   8
   1  -8  -3 453.456 1030.83   3
  -1   8   3 244.609 829.574   8
  -1   8   2 68826.5 2264.81   8
   1  -8  -2 65461.2 2402.76   3
  -1   8   1 1307.10 557.970  11
   1  -8  -1 1270.47 1111.60   3
  -1   8   0 17637.4 685.274  10
  -1   8   0 20289.7 880.718  11
  -1   8  -1 1679.44 419.834  10
  -1   8  -1 2446.99 403.731  13
   1  -8   1 1666.79 921.579  14
  -1   8  -1 2823.62 639.989  11
  -1   8  -1 2114.96 1164.92   1
   1  -8   2 848.677 1068.75  14
  -1   8  -2 386.476 640.024  11
  -1   8  -2 2492.10 1171.17   1
   1  -8   3 6314.44 1185.67  14
  -1   8  -3 4360.03 1167.46   1
  -1   8  -3 4341.77 748.844   9
  -1   8  -3 2843.86 687.703  11
  -1   8  -4 5749.83 766.733  11
   1  -8   4 4114.21 1134.03   3
   1  -8   4 7473.55 1224.78  14
  -1   8  -4 6028.63 1110.50   1
  -1   8  -4 6518.27 771.047   9
  -1   8  -4 5549.91 511.233  15
   1  -8   5 1439.77 1002.38   3
   1  -8   5 2597.49 1152.07  14
  -1   8  -5 2204.58 1047.36   1
  -1   8  -5 485.934 760.937  11
  -1   8  -5 514.776 719.343   9
   1  -8   6-831.043 978.636   3
   1  -8   6-47.4099 1151.25  14
  -1   8  -6-924.706 800.992  11
  -1   8  -6 860.326 723.534   9
  -1   8  -6 721.870 977.580   1
   1  -8   7 38297.9 1734.47  14
  -1   8  -7 35959.8 1536.69   1
  -1   8  -7 38337.6 1455.71   9
   1  -8   7 35604.5 1508.73   3
  -1   8  -8-170.768 870.936   1
  -1   8  -8 18.3793 750.754   9
  -1   8  -8-658.440 845.467   2
   1  -8   8 163.315 1113.28  14
  -1   8  -9 49322.2 1777.67   2
  -1   8  -9 52423.3 1908.57   1
   1  -8   9 55582.6 2043.33  14
  -1   8 -10 12694.2 940.338   2
  -1   8 -10 11683.0 1059.80   1
  -1   8 -11 2566.62 900.755   1
  -1   8 -11 2503.22 845.993  11
  -1   8 -11 2744.57 690.981   2
   1  -8  12 22684.8 1126.12   8
  -1   8 -12 24463.9 1209.31  11
  -1   8 -13 1497.72 807.332  11
   1  -8  13-609.439 977.109  14
   1  -8  13 135.321 652.696   8
  -1   8 -14 10403.4 922.779  11
   1  -8  14 10145.2 805.319   8
   1  -8  14 9595.47 968.971  14
  -1   8 -15 3343.77 767.957  11
   1  -8  15 1902.74 698.085   8
   1  -8  15 3421.83 845.586  14
   1  -7  -8 17826.8 1244.88   3
   1  -7  -7 2991.46 975.169   3
   1  -7  -6 15644.0 1219.49   3
  -1   7   6 15350.2 1026.99   8
   1  -7  -5 6533.04 1108.40   3
  -1   7   5 5967.59 907.046   8
   1  -7  -4 10223.3 1150.51   3
  -1   7   4 9641.87 971.592   8
   1  -7  -3 2085.14 1118.56   3
  -1   7   3 621.164 911.569   8
   1  -7  -2 3779.38 1146.32   3
  -1   7   2 2720.90 939.212   8
   1  -7  -1 3948.60 1195.57   3
  -1   7   1 3985.05 974.800   8
  -1   7   1 3535.10 619.700  11
  -1   7   0 45980.1 1541.50  11
  -1   7   0 44946.6 1386.22  10
  -1   7  -1 5956.42 1284.63   1
  -1   7  -1 7386.63 728.091  11
   1  -7   1 7463.08 1103.68  14
  -1   7  -1 6515.41 443.679  13
  -1   7  -1 6654.90 559.925  10
  -1   7  -2 3275.26 1223.53   1
  -1   7  -2 3523.96 747.036  11
   1  -7   2 2773.37 1115.93  14
  -1   7  -3 88791.7 2720.73   9
  -1   7  -3 85971.1 2455.88  15
  -1   7  -3 89276.1 2665.54  11
  -1   7  -3 90599.0 2917.07   1
   1  -7   3 93415.1 2946.78  14
  -1   7  -4 4130.09 1121.12   1
   1  -7   4 4172.31 1177.50   3
  -1   7  -4 3101.61 834.209  11
   1  -7   4 4630.72 1303.52  14
  -1   7  -4 3261.85 837.205   9
   1  -7   5 105747. 3365.26  14
  -1   7  -5 102427. 3139.44   9
  -1   7  -5 105184. 3235.83   1
  -1   7  -6 12475.8 1087.74   1
   1  -7   6 11116.7 1315.02  14
   1  -7   6 10011.1 1038.44   3
  -1   7  -7 15438.1 1047.37   2
  -1   7  -7 14327.5 1119.48   1
   1  -7   7 14587.0 1336.45  14
  -1   7  -8 30723.5 1433.07   1
  -1   7  -9 3109.96 881.246  11
  -1   7  -9 3161.94 943.111   1
  -1   7 -10 9782.50 967.651  11
  -1   7 -10 10645.3 1028.28   1
   1  -7  11 2844.36 749.348   8
  -1   7 -11 3907.19 846.040  11
   1  -7  12 375.591 718.465   8
  -1   7 -12-410.384 808.185  11
   1  -7  12 871.843 945.320  14
  -1   7 -13 11685.0 973.669  11
   1  -7  13 13502.4 840.273   8
   1  -7  13 10292.0 1032.08  14
  -1   7 -14 2683.65 472.034   7
  -1   7 -14 2215.97 793.574  11
   1  -7  14 3148.89 847.110  14
   1  -7  14 2610.85 650.821   8
  -1   7 -15 1213.69 766.527  11
   1  -7  15 4127.67 668.102   8
   1  -6  -9 9266.51 1121.62   3
   1  -6  -8-787.978 982.779   3
   1  -6  -7 6944.18 1153.73   3
   1  -6  -6 19428.6 1317.18   3
  -1   6   6 19399.4 1097.71   8
   1  -6  -5-547.424 1052.00   3
  -1   6   5 836.222 866.482   8
   1  -6  -4 127562. 3933.36   3
  -1   6   4 128787. 3810.46   8
   1  -6  -3 5568.13 1181.48   3
  -1   6   3 7354.39 1001.06   8
   1  -6  -2 48342.7 2033.31   3
  -1   6   2 49228.6 1859.49   8
   1  -6  -1 60437.9 2289.95   3
  -1   6   1 60447.7 2172.58   8
  -1   6   0-223.609 721.768  11
  -1   6  -1 127295. 3727.81  11
  -1   6  -1 131773. 3638.40  10
  -1   6  -2 2050.28 806.666  11
  -1   6  -2 1713.85 691.101  10
  -1   6  -2 561.551 1241.92   1
   1  -6   2 2111.58 1266.29  14
  -1   6  -3 1379.13 492.330  15
  -1   6  -3 2246.62 1228.12   1
   1  -6   3 708.729 1305.31  14
   1  -6   4 117810. 3824.22  14
  -1   6  -4 126778. 3723.67   1
   1  -6   5 7742.49 1341.83  14
   1  -6   5 6612.63 1083.58   3
  -1   6  -5 7974.03 1111.34   1
   1  -6   6 84043.3 2840.12  14
  -1   6  -6 85568.8 2695.34   1
  -1   6  -6 79357.5 2616.16   2
  -1   6  -7 1718.68 914.228  11
  -1   6  -7 1470.04 958.065   1
  -1   6  -8 1323.28 1046.97   1
  -1   6  -8 2081.70 887.587  11
  -1   6  -9 482.939 836.283  11
  -1   6 -10 16498.0 1098.47  11
   1  -6  10 17480.8 1013.85   8
   1  -6  11 984.063 769.449   8
  -1   6 -11 1305.78 822.294  11
   1  -6  12 6564.69 753.595   8
  -1   6 -12 6660.33 889.016  11
  -1   6 -13 10862.3 939.613  11
  -1   6 -13 9389.80 598.777   7
   1  -6  13 10108.0 787.759   8
   1  -6  14-766.331 641.799   8
  -1   6 -14 865.204 751.676  11
  -1   6 -15 14189.6 691.133   7
  -1   6 -15 13142.9 950.958  11
   1  -6  15 15934.7 846.992   8
   1  -5 -10 23056.3 1313.02   3
   1  -5  -9-260.681 962.500   3
   1  -5  -8 41286.9 1745.46   3
   1  -5  -7 462.268 1036.00   3
  -1   5   6 33406.8 1409.06   8
   1  -5  -6 32346.1 1589.83   3
  -1   5   5 39428.2 1586.39   8
   1  -5  -5 38810.8 1772.64   3
  -1   5   4 363.387 909.308   8
   1  -5  -4 580.976 1122.33   3
  -1   5   3 69477.3 2347.88   8
   1  -5  -3 69820.7 2506.59   3
   1  -5  -2-752.113 1246.22   3
  -1   5   2 82.3385 1019.99   8
   1  -5  -1 1561.97 1328.49   3
  -1   5   1 976.409 1065.60   8
  -1   5   0 32068.5 1599.05   8
  -1   5   0 32706.4 1309.73  11
  -1   5  -1 206688. 5645.59  10
   1  -5   1 202324. 5866.79  14
  -1   5  -2 255453. 7110.11   1
   1  -5   2 243559. 7078.97  14
  -1   5  -2 251182. 6869.04  10
  -1   5  -3 3498.98 1272.35   1
   1  -5   3 3490.28 1371.46  14
   1  -5   4 7703.21 1405.32  14
   1  -5   4 9144.27 1196.31   3
  -1   5  -4 9335.68 1259.79   1
  -1   5  -5 16975.5 1202.56  11
  -1   5  -5 18022.7 1277.34   1
  -1   5  -5 16297.6 1175.84   2
   1  -5   5 18328.0 1540.11  14
  -1   5  -6 139554. 4160.64   1
  -1   5  -6 142126. 4160.06  11
  -1   5  -7 2714.95 934.910  11
  -1   5  -7 4123.36 1052.17   1
  -1   5  -8 41947.5 1665.77  11
   1  -5   8 40654.8 1551.09   8
  -1   5  -9 14625.2 1071.74  11
   1  -5   9 13129.2 966.011   8
  -1   5 -10 4875.98 891.024  11
   1  -5  10 4064.66 795.440   8
  -1   5 -10 5780.42 694.135   4
  -1   5 -11 53006.0 1714.79   4
  -1   5 -11 52698.5 1885.01  11
   1  -5  11 51577.3 1766.55   8
   1  -5  12 2577.98 693.415   8
  -1   5 -12 2271.14 802.176  11
  -1   5 -13 8602.18 893.191  11
   1  -5  13 8987.53 753.326   8
   1  -5  14 1057.46 627.442   8
  -1   5 -14 1617.11 554.777   7
  -1   5 -14 1362.90 774.977  11
   1  -5  15 1451.84 623.994   8
  -1   5 -15-507.405 728.239  11
  -1   4  11 486.642 730.852   8
   1  -4 -11 717.425 935.321   3
   1  -4 -10 6380.04 1055.82   3
   1  -4  -9 12952.0 1194.74   3
   1  -4  -8 4955.40 1039.41   3
   1  -4  -7 13029.1 1216.43   3
   1  -4  -6 19862.8 1366.16   3
  -1   4   6 20344.1 1173.85   8
   1  -4  -5 5754.84 1187.77   3
  -1   4   5 5030.47 931.733   8
  -1   4   4 14984.0 717.973   5
  -1   4   4 16562.3 1174.75   8
   1  -4  -4 18426.7 1400.43   3
  -1   4   3 58752.6 1722.37   5
  -1   4   3 63806.7 2140.40   8
   1  -4  -3 66464.6 2332.35   3
   1  -4  -2 13007.6 1488.83   3
  -1   4   2 12498.8 1189.93   8
   1  -4  -1 122576. 3783.11   3
  -1   4   1 117058. 3632.23   8
  -1   4   0 19250.0 1428.96   8
   1  -4   1 160882. 4740.15  14
   1  -4   2 665215. 18117.5  14
  -1   4  -2 676493. 18084.2   1
  -1   4  -3 24356.2 1390.13  11
  -1   4  -3 27276.9 1368.64   9
   1  -4   3 23424.1 1694.39  14
  -1   4  -3 26064.1 1495.48   1
  -1   4  -4 984511. 26353.0  11
  -1   4  -4 985271. 26362.5   9
   1  -4   4 992663. 26428.8  14
  -1   4  -4 979855. 26289.8   1
  -1   4  -4 982212. 26281.8   2
  -1   4  -5 30359.0 1496.42   1
  -1   4  -5 32010.4 1426.04   2
  -1   4  -5 33021.4 1484.16   9
  -1   4  -5 31737.7 1482.04  11
  -1   4  -6 1252.47 995.669  11
  -1   4  -6 2930.18 1054.19   1
  -1   4  -7 31137.4 1449.43  11
  -1   4  -8 1061.14 709.705   4
  -1   4  -8-188.105 893.685  11
   1  -4   8 586.170 773.259   8
  -1   4  -9 11795.7 1055.62  11
   1  -4   9 12053.0 900.415   8
  -1   4  -9 13629.7 858.521   4
  -1   4 -10 1168.33 621.011   4
  -1   4 -10 2717.30 870.682  11
   1  -4  10 2588.33 753.937   8
  -1   4 -11 2202.82 632.764   4
   1  -4  11 2250.07 738.270   8
  -1   4 -11 1059.72 821.126  11
  -1   4 -12 7273.09 859.667  11
  -1   4 -12 6391.65 627.658   7
   1  -4  12 7598.21 744.449   8
  -1   4 -13 9667.85 908.124  11
   1  -4  13 11763.1 800.971   8
  -1   4 -13 11076.3 689.900   7
  -1   4 -14-502.083 725.575  11
   1  -4  14 821.742 648.429   8
  -1   3  12 1523.66 750.776   8
   1  -3 -12 2253.49 908.467   3
  -1   3  11 4458.53 772.360   8
   1  -3 -11 2895.97 987.713   3
   1  -3 -10 17124.5 1274.29   3
   1  -3  -9 1105.22 992.465   3
   1  -3  -8 5924.55 1156.83   3
   1  -3  -7 29101.8 1557.69   3
  -1   3   6-297.462 899.843   8
   1  -3  -6 174.227 1170.96   3
  -1   3   5 202904. 5723.75   8
   1  -3  -5 199142. 5836.60   3
  -1   3   4 25616.7 1367.59   8
   1  -3  -4 26814.1 1612.59   3
  -1   3   3 73666.5 2463.73   8
   1  -3  -3 72088.7 2626.57   3
  -1   3   2 159045. 4641.88   8
   1  -3  -2 159823. 4765.73   3
   1  -3  -1 3255.11 1431.44   3
  -1   3   1 2150.02 1131.74   8
  -1   3   0 498727. 13479.2   8
  -1   3  -1-489.731 1005.09  11
   1  -3   1 1060.54 1217.12  14
  -1   3  -2-149.360 1048.87   1
  -1   3  -2 779.302 916.905   9
  -1   3  -2 164.695 952.317  11
   1  -3   2 582.332 1237.02  14
  -1   3  -3 202002. 5480.70   1
   1  -3   3 194379. 5704.66  14
  -1   3  -3 196453. 5582.48   9
  -1   3  -3 194518. 5568.46  11
  -1   3  -4 34792.1 1544.43   9
  -1   3  -4 36744.6 1545.28   1
  -1   3  -4 34128.4 1568.46  11
   1  -3   5 14931.5 1052.82   8
  -1   3  -5 13814.6 1212.67  11
  -1   3  -6 45337.7 1566.05   4
  -1   3  -6 44510.5 1789.30  11
   1  -3   6 45333.2 1644.05   8
  -1   3  -7 2462.72 953.704  11
   1  -3   7 3024.55 895.684   8
  -1   3  -8 569.546 906.993  11
   1  -3   8 265.485 808.824   8
  -1   3  -9 35955.3 1512.02  11
   1  -3   9 36870.0 1388.26   8
  -1   3  -9 35157.7 1306.10   7
  -1   3 -10-846.578 829.025  11
  -1   3 -10-1049.59 641.832   7
   1  -3  10-737.456 747.527   8
  -1   3 -11 5700.70 881.553  11
   1  -3  11 6045.00 759.663   8
   1  -3  12 18450.0 925.214   8
  -1   3 -12 16511.5 1030.96  11
  -1   3 -13-1133.23 766.282  11
   1  -3  13 742.278 619.338   8
  -1   3 -14 19650.5 1065.13  11
   1  -3  14 19525.5 961.623   8
  -1   3 -14 20400.7 1152.69   6
   1  -2 -12 3306.09 901.778   6
   1  -2 -12 5975.88 963.548   3
  -1   2  12 4744.78 777.685   8
   1  -2 -11 33513.6 1561.77   3
   1  -2 -11 33160.5 1459.14   6
  -1   2  11 35212.6 1387.64   8
   1  -2 -10-19.4066 916.076   6
   1  -2 -10-329.984 1021.72   3
   1  -2  -9 68154.0 2299.84   6
   1  -2  -9 66508.6 2386.32   3
   1  -2  -8 884.301 1014.46   6
   1  -2  -8 635.152 1061.91   3
   1  -2  -7 61142.3 2273.80   3
   1  -2  -7 59226.7 2166.48   6
  -1   2   6 28387.8 1432.15   8
   1  -2  -6 28008.3 1592.29   3
  -1   2   5 1103.74 1044.16   8
   1  -2  -5 3632.33 1295.53   3
  -1   2   4 33446.7 1575.03   8
   1  -2  -4 30203.0 1763.21   3
  -1   2   3 40454.4 1764.44   8
   1  -2  -3 40606.2 1938.27   3
   1  -2  -2 15492.6 1492.62   3
  -1   2   2 14208.0 1248.83   8
   1  -2  -1 25373.8 1481.87   3
  -1   2   1 24846.1 1282.08   8
  -1   2   0 424987. 11464.1  11
  -1   2   0 423784. 11428.8   8
   1  -2   1 11525.9 1147.62  14
  -1   2  -1 11533.3 866.326  10
  -1   2  -1 10094.3 898.423  11
  -1   2  -2 193554. 5476.07  11
  -1   2  -2 200742. 5491.30   9
   1  -2   2 195088. 5550.18  14
  -1   2  -2 195465. 5497.86  10
  -1   2  -3 188013. 5359.04  11
  -1   2  -3 186348. 5376.24   9
  -1   2  -3 194358. 5242.04   1
  -1   2  -4 16393.7 902.648   4
   1  -2   4 16247.4 1032.30   8
  -1   2  -4 14357.4 1238.94  11
   1  -2   5 241393. 6585.64   8
  -1   2  -5 237420. 6731.65  11
  -1   2  -6 1377.77 951.745   3
   1  -2   6 1088.95 922.487   8
  -1   2  -6 2037.11 1040.96  11
  -1   2  -7 68100.4 2187.09  11
   1  -2   7 63492.6 2044.51   8
  -1   2  -7 63762.6 2144.10   3
  -1   2  -8 54421.7 1889.55  11
  -1   2  -8 51570.5 1928.98   3
   1  -2   8 51561.3 1796.43   8
   1  -2   9 2641.32 782.152   8
  -1   2  -9 2300.75 675.894   7
  -1   2  -9 2865.22 881.474  11
  -1   2  -9 3564.91 910.606   3
   1  -2  10 72270.6 2251.70   8
  -1   2 -10 74856.0 2367.51  11
  -1   2 -10 71517.2 2238.08   7
  -1   2 -10 71664.7 2339.37   3
  -1   2 -11-87.7681 791.782   3
   1  -2  11 645.206 637.950   8
  -1   2 -11 601.338 760.621  11
  -1   2 -12 6814.97 857.678   3
  -1   2 -12 7209.14 834.357  11
   1  -2  12 8170.05 748.905   8
  -1   2 -13-52.7840 717.134  11
  -1   2 -13 1483.67 872.322   6
   1  -2  13 13.6998 651.749   8
  -1   2 -14 2421.60 731.092  11
  -1   2 -14 2315.00 823.322   6
   1  -2  14 1918.50 602.869   8
   1  -1 -13 10592.2 992.573   6
  -1   1  13 13611.3 907.540   8
   1  -1 -13 12976.7 1093.56   3
   1  -1 -12 94.6407 873.598   6
   1  -1 -12 1377.84 976.064   3
  -1   1  12 791.186 749.366   8
   1  -1 -11 3675.42 954.213   6
   1  -1 -11 4108.27 1070.48   3
  -1   1  11 4412.97 829.262   8
   1  -1 -10 8747.59 1151.95   3
   1  -1 -10 7067.40 998.508   6
   1  -1  -9 6951.41 1107.89   3
   1  -1  -9 6235.35 1021.04   6
   1  -1  -8 15788.4 1308.11   3
   1  -1  -8 16874.3 1234.68   6
   1  -1  -7 42886.1 1896.32   3
   1  -1  -7 42844.2 1767.93   6
   1  -1  -6 17305.0 1294.30   6
   1  -1  -6 14070.1 1393.61   3
  -1   1   6 13657.3 1221.28   8
   1  -1  -5 26715.1 1556.27   6
  -1   1   5 26088.7 1458.46   8
   1  -1  -5 26658.5 1712.09   3
  -1   1   4 146241. 4209.46   8
   1  -1  -4 136364. 4313.45   3
  -1   1   3 2046.10 1144.03   8
   1  -1  -3 1615.98 1370.02   3
  -1   1   2 44940.4 1707.91   8
   1  -1  -2 44283.6 1855.83   3
  -1   1   1 157330. 4422.84   8
   1  -1  -1 158273. 4481.33   3
   1  -1   0 18564.0 884.264   3
  -1   1   0 17326.3 813.927   8
   1  -1   0 18369.9 801.658   5
   1  -1   0 17518.9 916.052  13
   1  -1   1 946908. 25108.6  15
   1  -1   1 957257. 25123.1   5
   1  -1   1 940259. 25121.6  14
  -1   1  -1 938703. 25154.1  10
  -1   1  -1 928305. 25136.7  11
  -1   1  -1 945409. 25143.8   9
  -1   1  -2 12528.2 967.815  10
  -1   1  -2 11634.3 917.432  11
  -1   1  -2 12073.5 892.195   9
  -1   1  -3 154815. 4414.94  11
  -1   1  -3 153401. 4291.71   3
  -1   1  -4 2523.86 1036.08   3
   1  -1   4 2660.82 862.901   8
  -1   1  -4 2011.62 1063.05  11
  -1   1  -5 4827.70 1052.81   3
   1  -1   5 5701.06 976.115   8
  -1   1  -5 5544.76 1061.69  11
  -1   1  -6 59511.3 2092.60  11
  -1   1  -6 55091.5 2081.97   3
   1  -1   6 61671.2 1959.84   8
  -1   1  -7-373.845 790.512   7
  -1   1  -7 182.140 871.172  11
   1  -1   7 730.229 779.695   8
  -1   1  -8 3106.25 782.191   7
  -1   1  -8 3369.81 996.112   3
  -1   1  -8 4332.71 845.863  11
   1  -1   8 3550.51 760.955   8
  -1   1  -9-968.119 718.721   7
  -1   1  -9 728.575 914.299   3
   1  -1   9 328.482 734.769   8
  -1   1  -9 1159.35 772.657  11
  -1   1 -10 14827.5 981.501  11
  -1   1 -10 13164.6 1031.79   3
   1  -1  10 15591.2 917.166   8
  -1   1 -11 10513.4 1016.19   6
  -1   1 -11 9655.51 849.692  11
  -1   1 -11 10452.3 945.190   3
   1  -1  11 11078.8 797.806   8
  -1   1 -12 21228.8 1195.49   6
  -1   1 -12 21425.2 1095.55  11
  -1   1 -12 22372.7 1212.10   3
   1  -1  12 24062.9 1062.81   8
   1  -1  13-13.7830 594.178   8
  -1   1 -13-197.735 861.799   6
  -1   1 -13-338.856 731.201  11
   1   0 -13 11354.9 983.826   6
  -1   0  13 11638.1 910.641   8
   1   0 -13 10131.9 1047.17   3
   1   0 -12 763.195 886.091   6
  -1   0  12 1412.45 762.426   8
   1   0 -12-44.9224 919.301   3
   1   0 -11 27981.2 1353.30   6
   1   0 -11 27161.6 1435.39   3
  -1   0  11 26879.2 1272.22   8
   1   0 -10 1043.42 924.352   6
   1   0 -10 1005.05 993.301   3
   1   0  -9 2258.85 975.671   6
   1   0  -9 3072.92 1076.19   3
   1   0  -8 121506. 3780.55   3
   1   0  -8 121368. 3676.24   6
   1   0  -7 30455.7 1653.86   3
   1   0  -7 29318.8 1496.81   6
  -1   0   6 219948. 6226.17   8
   1   0  -6 218433. 6314.28   3
   1   0  -6 217661. 6204.66   6
  -1   0   5 42508.8 1808.94   8
   1   0  -5 38475.5 1982.51   3
   1   0  -5 42170.0 1809.44   6
  -1   0   4 41586.4 1814.65   8
   1   0  -4 37895.2 1918.66   3
   1   0  -4 39309.3 1835.03   6
  -1   0   3 121416. 3603.60   8
   1   0  -3 123028. 3681.31   3
   1   0  -3 114981. 3620.43   6
   1   0  -2 43193.2 1705.17   3
  -1   0   2 42316.7 1630.38   8
   1   0  -1 157421. 4417.99   3
  -1   0   1 159605. 4390.38   8
   1   0  -1 156984. 4469.90  13
   1   0   0 383.379 580.837   5
   1   0   0 582.887 747.003  13
   1   0   0 706.906 717.528  15
   1   0   1 14227.3 892.453   5
   1   0   1 13512.8 1020.03  15
  -1   0  -1 15344.1 822.570   9
  -1   0  -1 14743.9 767.465  11
  -1   0  -1 15527.8 838.532  10
   1   0   1 15083.7 1041.99  13
  -1   0  -2 22396.2 1017.12  11
  -1   0  -2 22556.5 1065.30   3
   1   0   2 20494.0 1199.42   5
  -1   0  -3 121000. 3506.76  11
  -1   0  -4 73.0171 933.659  11
   1   0   4 148.423 914.735   8
  -1   0  -4 726.531 1143.77   3
   1   0   5 74269.2 2245.88   8
  -1   0  -5 70839.8 2328.09  11
  -1   0  -6 99283.7 3002.80  11
  -1   0  -6 93115.9 3041.99   3
   1   0   6 99420.3 2918.57   8
   1   0   7-57.6708 816.209   8
  -1   0  -7-37.0876 969.224   3
  -1   0  -7 116.727 774.203  11
  -1   0  -7-422.894 789.713   7
  -1   0  -8 72577.2 2296.68  11
  -1   0  -8 71761.6 2414.06   3
   1   0   8 71870.0 2246.07   8
   1   0   9 876.275 714.170   8
  -1   0  -9 381.153 887.929   3
  -1   0  -9 875.165 727.311  11
  -1   0  -9 973.629 917.053   6
   1   0  10 20309.3 985.468   8
  -1   0 -10 20144.4 1178.41   6
  -1   0 -10 20281.2 1143.81   3
  -1   0 -10 18356.6 1000.71  11
   1   0  11 20790.4 980.649   8
  -1   0 -11 18349.9 1017.76  11
  -1   0 -11 20635.7 1133.89   3
  -1   0 -11 20796.5 1201.75   6
   1   0  12-959.112 628.489   8
  -1   0 -12-827.162 782.032   3
  -1   0 -12-506.887 694.707  11
  -1   0 -12-337.458 820.375   6
  -1   0 -13 20241.8 1021.86  11
   1   0  13 22199.2 984.268   8
  -1   0 -13 21293.3 1147.68   6
   1   1 -14 1560.64 893.164   3
   1   1 -14 1658.12 826.784   6
  -1  -1  14 2504.03 736.917   8
   1   1 -13 3094.47 963.097   3
  -1  -1  13 5357.90 823.480   8
   1   1 -13 4057.55 904.740   6
  -1  -1  12 25415.9 1231.68   8
   1   1 -12 26575.1 1426.39   3
   1   1 -12 25849.3 1226.94  11
   1   1 -12 25714.6 1294.05   6
   1   1 -11-317.581 954.372   3
   1   1 -11 330.262 864.400   6
   1   1 -11-1170.36 807.056  11
  -1  -1  11 604.800 810.588   8
   1   1 -10 45321.5 1739.68  11
   1   1 -10 47063.4 1882.85   3
   1   1 -10 46562.1 1776.13   6
   1   1  -9 1118.48 896.696  11
   1   1  -9 1645.41 1067.14   3
   1   1  -9 1177.91 980.643   6
   1   1  -8-1093.55 991.193  11
   1   1  -8-808.629 1158.42   3
   1   1  -8-120.198 1011.32   6
   1   1  -7 74570.2 2685.97   3
   1   1  -7 74554.3 2546.80   6
   1   1  -7 79170.3 2555.91  11
   1   1  -6 34640.4 1682.14   6
   1   1  -6 36616.7 1639.22  11
   1   1  -6 35336.1 1837.79   3
  -1  -1   6 36570.4 1729.17   8
   1   1  -5 55480.4 2126.63   6
   1   1  -5 57588.3 2128.64  11
   1   1  -5 54570.1 2302.56   3
  -1  -1   5 56380.0 2197.51   8
   1   1  -4 19856.8 1425.78   6
   1   1  -4 20502.3 1350.69  11
  -1  -1   4 19782.1 1437.66   8
   1   1  -4 21628.1 1592.12   3
   1   1  -3 52722.8 1932.52   6
  -1  -1   3 52159.0 1984.60   8
   1   1  -2 326.997 1107.94   1
   1   1  -2-447.868 796.974   4
   1   1  -2 540.861 985.561  13
   1   1  -1 398086. 11360.3  13
   1   1  -1 403229. 11333.0  15
   1   1   0 1114.48 893.902  13
   1   1   0 729.527 845.900   1
   1   1   0 968.450 858.565  12
   1   1   0 1231.13 847.333  15
   1   1   1 10016.7 983.595   5
  -1  -1  -1 10929.2 742.604  10
   1   1   1 10958.2 1122.35  13
  -1  -1  -1 10712.8 1016.60   3
   1   1   1 10057.0 1098.07  15
  -1  -1  -1 11643.3 675.223  11
  -1  -1  -1 10117.2 930.635   7
   1   1   1 11356.7 1175.91  12
  -1  -1  -2 224068. 6415.70   3
  -1  -1  -2 222794. 6421.12   7
   1   1   2 233441. 6405.17   5
  -1  -1  -2 235386. 6266.33  11
   1   1   2 229236. 6485.22  12
  -1  -1  -3 683.494 1105.15   7
  -1  -1  -3 703.813 871.021  11
   1   1   3 688.579 1227.30   5
  -1  -1  -3 154.243 1183.98   3
   1   1   4 68823.5 2378.22   5
  -1  -1  -4 71940.0 2259.59  11
  -1  -1  -4 73290.9 2446.49   3
  -1  -1  -5 820.172 799.906  11
  -1  -1  -5 72.9596 1064.95   3
   1   1   5 900.929 861.119   8
  -1  -1  -6 42451.3 1542.31  11
   1   1   6 40800.0 1552.38   8
   1   1   7 57177.7 1878.64   8
  -1  -1  -7 55811.6 1974.21   6
  -1  -1  -7 54453.3 1873.34  11
  -1  -1  -7 56688.6 2030.50   3
  -1  -1  -8 1105.92 898.000   3
   1   1   8 1747.99 749.603   8
  -1  -1  -8 625.649 856.698   6
  -1  -1  -8 847.429 661.137  11
   1   1   9 54472.6 1745.87   8
  -1  -1  -9 50364.1 1731.96  11
  -1  -1  -9 49402.7 1878.52   3
  -1  -1  -9 51607.7 1836.40   6
  -1  -1 -10 7221.27 950.873   3
  -1  -1 -10 5735.12 776.361  11
   1   1  10 7553.07 760.728   8
  -1  -1 -11 4552.16 874.351   3
  -1  -1 -11 3165.61 690.122  11
   1   1  11 4405.99 688.830   8
  -1  -1 -12 51.8582 798.019   6
   1   1  12-584.962 628.401   8
  -1  -1 -12 192.705 801.126   3
  -1  -1 -12-1004.86 658.495  11
  -1  -2  14 10087.1 876.714   8
   1   2 -14 11835.1 1010.12   3
   1   2 -14 9103.09 899.028  11
   1   2 -14 8600.96 948.553   6
  -1  -2  13 1849.83 823.301   8
   1   2 -13 562.313 940.708   3
   1   2 -13 844.859 774.465  11
   1   2 -13 454.592 856.569   6
  -1  -2  12 74.7178 796.134   8
   1   2 -12-1211.71 914.531   3
   1   2 -12-462.307 804.892  11
   1   2 -12-38.3981 872.276   6
  -1  -2  11 5066.67 902.376   8
   1   2 -11 5193.75 952.175   6
   1   2 -11 5515.09 877.869  11
   1   2 -11 3930.14 1085.38   3
   1   2 -10 40088.3 1713.67   6
   1   2 -10 43921.5 1806.00   3
   1   2 -10 44780.9 1700.57  11
   1   2  -9 2573.97 1013.28   6
   1   2  -9 1864.65 945.442  11
   1   2  -9 1813.56 1082.74   3
   1   2  -8 61090.2 2224.29   6
   1   2  -8 62093.0 2347.76   3
   1   2  -8 65740.7 2224.48  11
   1   2  -7 39910.9 1701.76  11
   1   2  -7 39345.4 1757.23   6
   1   2  -6 1028.18 1065.46  11
   1   2  -5 247924. 6875.93   4
  -1  -2   5 239929. 6930.37   8
   1   2  -5 246076. 6881.76  11
   1   2  -4 792.144 1101.64  11
  -1  -2   4 788.786 1264.37   8
   1   2  -4 786.528 1543.06   1
   1   2  -4 1020.86 1054.73   4
   1   2  -3 49106.9 2122.85   1
   1   2  -3 53374.1 1897.25   4
   1   2  -3 52702.1 1888.87  11
   1   2  -2 31120.2 1410.69  15
   1   2  -2 29613.5 1547.43  13
   1   2  -2 30932.3 1531.44   1
   1   2  -1 34989.2 1528.62  15
   1   2  -1 35889.9 1534.95   2
   1   2  -1 34891.6 1602.69   1
   1   2  -1 33489.7 1519.95  13
  -1  -2   1 35207.8 1360.08   7
  -1  -2   0 303469. 8197.95   3
   1   2   0 304674. 8213.50   1
  -1  -2   0 290984. 8149.63   7
   1   2   0 295788. 8180.99  12
   1   2   0 293564. 8202.75  15
   1   2   0 299684. 8204.75  13
   1   2   1 100649. 3114.54  13
  -1  -2  -1 100054. 2813.89  10
   1   2   1 96258.1 3115.00  15
  -1  -2  -1 100847. 3161.88   3
   1   2   1 96515.9 3004.53   5
  -1  -2  -1 97876.5 3027.76   7
   1   2   1 99256.6 3161.79  12
  -1  -2  -2 45300.8 1968.95   3
  -1  -2  -2 46423.0 1471.62  11
   1   2   2 43299.3 1768.43   5
  -1  -2  -2 44295.9 1839.82   7
   1   2   2 45978.3 2129.94  12
   1   2   3 39944.2 1634.44   5
  -1  -2  -3 36208.5 1570.24   6
  -1  -2  -3 38528.6 1362.92  11
  -1  -2  -3 37741.1 1754.77   3
   1   2   4 15173.9 1122.66   5
  -1  -2  -4 14523.3 1140.28   6
  -1  -2  -4 15941.0 1292.42   3
  -1  -2  -4 15344.4 899.185  11
   1   2   5 27079.7 1245.68   8
   1   2   5 24965.0 1255.49   5
  -1  -2  -5 25912.9 1293.68   6
  -1  -2  -5 26866.9 1435.30   3
  -1  -2  -5 25110.4 1114.41  11
   1   2   6 24866.2 1165.78   8
  -1  -2  -6 23939.3 1339.65   3
  -1  -2  -6 24051.9 1228.56   6
   1   2   6 24292.8 1187.53   5
  -1  -2  -6 23922.3 1123.53  11
   1   2   7 743.620 735.553   8
  -1  -2  -7-488.591 965.592   3
  -1  -2  -7-205.375 893.708   6
   1   2   7-402.621 800.393   5
  -1  -2  -7-225.963 696.720  11
   1   2   8 296.127 711.925   8
  -1  -2  -8-189.384 830.464   6
   1   2   8-558.523 778.461   5
  -1  -2  -8 288.844 696.152  11
  -1  -2  -8 2497.23 938.307   3
   1   2   9 30724.7 1204.33   8
  -1  -2  -9 33033.5 1404.84   3
   1   2   9 25297.0 1201.94   5
  -1  -2  -9 31058.2 1307.63   6
  -1  -2  -9 25184.3 1150.54  11
   1   2  10 255.278 731.963   8
  -1  -2 -10 1629.07 938.338   3
  -1  -2 -10 1315.23 772.779   6
  -1  -2 -10 248.205 626.767  11
   1   2  10 1690.31 736.537   5
   1   2  11 27696.2 1116.54   8
  -1  -2 -11 28480.7 1244.16   6
  -1  -2 -11 28058.9 1296.09   3
  -1  -2 -12 3366.11 825.475   3
   1   2  12 4147.72 646.877   8
  -1  -2 -12 3977.89 797.425   6
  -1  -3  15-1335.50 745.105   8
   1   3 -15-868.901 809.486   6
   1   3 -15 19.4326 720.941  11
  -1  -3  14 7562.15 849.424   8
   1   3 -14 6561.12 919.076   6
   1   3 -14 7261.13 863.051  11
  -1  -3  13-329.393 833.849   8
   1   3 -13-527.088 784.308  11
   1   3 -13 663.177 853.030   6
   1   3 -12 11032.7 1034.93   6
  -1  -3  12 11715.9 996.809   8
   1   3 -12 12601.2 982.910  11
  -1  -3  11 8994.21 968.892   8
   1   3 -11 8894.25 948.731  11
   1   3 -10 194.272 892.567  11
   1   3  -9 120000. 3638.07  11
   1   3  -8 8164.41 996.756   4
   1   3  -8 8551.64 1065.77  11
   1   3  -7 118956. 3602.76   4
   1   3  -7 118896. 3623.46  11
   1   3  -6 40688.4 1694.66   4
   1   3  -6 39588.3 1727.09  11
   1   3  -5 1733.03 1096.71   4
   1   3  -5 1144.15 1523.53   1
   1   3  -5 942.853 1143.09  11
   1   3  -4 191830. 5658.91   1
   1   3  -3 4651.02 1384.77   1
   1   3  -2 12963.0 1347.44   1
   1   3  -2 14500.6 1288.29   2
   1   3  -2 12086.0 1169.95  15
   1   3  -1 7878.33 1161.10  15
   1   3  -1 6197.17 1410.00   1
   1   3  -1 6005.11 1401.91  12
  -1  -3   1 8364.58 1360.69   3
   1   3   0 77363.7 2736.63   1
  -1  -3   0 75840.4 2276.13  14
   1   3   0 71870.8 2651.09  12
   1   3   0 72590.6 2514.99  15
  -1  -3   0 74845.2 2642.05   3
   1   3   1 187932. 5546.65  12
  -1  -3  -1 195931. 5568.95   3
   1   3   1 189168. 5494.46  15
   1   3   2 85135.7 2611.00   5
  -1  -3  -2 85670.2 2561.72   6
  -1  -3  -2 82193.5 2807.25   3
   1   3   2 79073.6 2847.03  12
  -1  -3  -2 79356.7 2338.36  11
  -1  -3  -3 6945.08 697.567  11
   1   3   3 6327.11 923.137   5
  -1  -3  -3 8957.93 1256.86   3
  -1  -3  -4 38675.1 1769.30   3
   1   3   4 39352.0 1485.71   5
  -1  -3  -4 36337.9 1330.43  11
   1   3   5 88654.3 2653.03   8
  -1  -3  -5 82854.4 2525.75  11
  -1  -3  -5 86041.3 2820.65   3
   1   3   5 84983.0 2617.30   5
  -1  -3  -6 1459.57 977.199   3
   1   3   6 1712.34 743.980   5
  -1  -3  -6-438.112 859.389   6
  -1  -3  -6 473.718 638.833  11
   1   3   6 575.529 775.076   8
   1   3   7 59381.8 1911.71   8
  -1  -3  -7 54294.7 1814.05  11
   1   3   7 55626.9 1882.32   5
  -1  -3  -7 58206.1 1939.77   6
  -1  -3  -7 59300.6 2064.42   3
  -1  -3  -8 332.672 929.006   3
   1   3   8 303.824 723.604   8
   1   3   8 517.435 705.512   5
  -1  -3  -8 359.040 596.771  11
  -1  -3  -8 82.9548 802.975   6
   1   3   9 6436.32 775.593   5
  -1  -3  -9 7566.67 864.922   6
   1   3   9 10079.9 844.152   8
  -1  -3  -9 8808.88 1013.44   3
   1   3  10 10884.4 819.036   8
  -1  -3 -10 11198.3 1010.17   3
  -1  -3 -10 11959.7 911.867   6
   1   3  11-134.205 614.834   8
  -1  -3 -11 911.422 820.963   3
  -1  -3 -11 315.026 743.270   6
   1   4 -15 3292.95 785.519  11
   1   4 -15 2900.72 706.215   4
  -1  -4  15 2010.23 716.178   8
   1   4 -14 2992.58 827.467  11
  -1  -4  14 1275.45 744.991   8
   1   4 -14 1613.41 701.222   4
   1   4 -13 13032.0 907.120   4
  -1  -4  13 12496.0 970.894   8
   1   4 -13 13538.5 1016.28  11
   1   4 -12 1562.88 832.840  11
  -1  -4  12 2039.46 828.627   8
   1   4 -12 1580.66 712.786   4
   1   4 -11 17323.5 1107.24  11
   1   4 -11 16468.5 1025.43   4
  -1  -4  11 15317.9 1132.41   8
   1   4 -10 5648.80 890.698   4
   1   4 -10 6004.87 944.224  11
   1   4  -9 19300.6 1190.07   4
   1   4  -9 18370.6 1214.51  11
   1   4  -8 72290.3 2431.70   4
   1   4  -8 72330.9 2438.23  11
   1   4  -7 36561.8 1637.31  11
   1   4  -7 38660.9 1664.22   4
   1   4  -7 36586.6 1915.18   1
   1   4  -6 13340.6 1556.05   1
   1   4  -5 21250.3 1758.54   1
   1   4  -4 91219.1 3118.58   1
   1   4  -4 91056.9 3008.49   2
   1   4  -3 27635.7 1463.35  15
   1   4  -3 30492.4 1752.10   1
   1   4  -3 29692.5 1654.11   2
   1   4  -2 329079. 9110.82  15
   1   4  -2 313545. 9125.28  12
  -1  -4   2 331005. 9202.55   3
   1   4  -2 338244. 8924.69  11
   1   4  -2 338805. 9246.27   1
  -1  -4   1 54595.1 1913.80  14
   1   4  -1 55566.4 2273.42   1
   1   4  -1 51394.5 2130.94  12
   1   4  -1 51652.3 1957.09  15
  -1  -4   1 53691.2 2233.19   3
  -1  -4   0 117442. 3468.89  14
   1   4   0 127482. 3872.10   1
   1   4   0 122826. 3643.85  15
  -1  -4   0 123075. 3836.66   3
   1   4   0 118009. 3755.64  12
  -1  -4  -1 78014.8 2787.68   3
   1   4   1 78335.2 2747.52  12
   1   4   2 11726.0 1432.67  12
  -1  -4  -2 12553.3 1450.87   3
  -1  -4  -3 124380. 3749.22   3
   1   4   3 118590. 3496.72   5
   1   4   4 3104.31 815.917   5
  -1  -4  -4 2650.10 1127.11   3
   1   4   5 11410.1 882.799   5
   1   4   5 12932.5 1013.79   8
  -1  -4  -5 11378.3 1177.17   3
   1   4   6 36742.8 1386.93   5
  -1  -4  -6 37444.1 1629.15   3
   1   4   6 38473.3 1494.51   8
  -1  -4  -7 1428.32 765.211   6
   1   4   7 2008.80 683.466   5
  -1  -4  -7 2011.30 955.981   3
   1   4   7 1190.34 732.544   8
  -1  -4  -8 15991.4 999.782   6
  -1  -4  -8 15638.4 1139.90   3
   1   4   8 18235.3 979.149   8
   1   4   9 5474.30 755.553   8
  -1  -4  -9 4127.97 811.074   6
  -1  -4  -9 4780.64 931.260   3
   1   4  10 2799.53 685.044   8
  -1  -4 -10 4025.01 877.431   3
  -1  -4 -10 3860.30 764.759   6
   1   5 -15 3438.98 704.566   4
   1   5 -15 3971.21 812.099  11
  -1  -5  15 4472.95 821.981   8
   1   5 -14-681.301 672.361   4
   1   5 -14 1305.54 812.491  11
  -1  -5  14 165.069 758.938   8
   1   5 -13 6060.64 773.751   4
   1   5 -13 4129.67 873.967  11
  -1  -5  13 5209.84 852.427   8
   1   5 -12 3642.20 775.359   4
   1   5 -12 3397.07 857.313  11
  -1  -5  12 3408.85 874.370   8
   1   5 -11 26408.8 1304.84  11
   1   5 -11 27633.4 1234.38   4
  -1  -5  11 25191.5 1318.59   8
   1   5 -10 1693.38 847.083   4
   1   5 -10 919.304 909.320  11
   1   5  -9 44872.6 1755.79  11
   1   5  -9 44646.9 1717.43   4
   1   5  -8 17726.7 1514.52   1
   1   5  -7 2251.65 1333.19   1
   1   5  -6 65975.8 2564.54   1
   1   5  -5 3132.77 1170.65   2
   1   5  -5 4144.50 1349.28   1
   1   5  -4 29225.1 1450.31  15
   1   5  -4 27466.6 1547.11  13
   1   5  -4 31725.2 1323.85  11
   1   5  -4 32140.8 1660.59   2
   1   5  -4 30641.2 1754.38   1
  -1  -5   3 80097.2 2761.31   3
   1   5  -3 79872.9 2584.22  13
   1   5  -3 79888.7 2596.28  15
   1   5  -3 79024.0 2791.64   1
   1   5  -3 77125.5 2376.78  11
   1   5  -2 2349.82 1024.98  15
  -1  -5   2 2949.11 1339.49   3
   1   5  -2 2034.18 1021.03  13
   1   5  -2 1355.33 605.624  11
   1   5  -2 2507.33 463.124   9
   1   5  -2 4420.86 1410.94   1
  -1  -5   1 145042. 4436.51   3
   1   5  -1 145180. 4479.29   1
   1   5  -1 145412. 4281.67  15
   1   5  -1 149390. 4264.90  13
   1   5  -1 144808. 4339.49  12
   1   5   0 1342.68 946.385  13
   1   5   0 2257.03 1383.18   1
   1   5   0 1386.06 1283.01  12
  -1  -5   0 1034.13 867.543  14
  -1  -5   0 2121.89 1384.55   3
   1   5   0 830.220 976.499  15
   1   5   1 16275.6 1493.91  12
  -1  -5  -1 17240.7 1502.30   3
   1   5   1 16811.1 1139.96  13
   1   5   2 12858.5 1369.48  12
  -1  -5  -2 14155.8 1379.63   3
  -1  -5  -3 58029.5 2207.49   3
   1   5   4 8590.49 785.903   5
  -1  -5  -4 10256.8 1215.08   3
   1   5   5 10790.4 1004.75   8
  -1  -5  -5 11830.4 1187.36   3
   1   5   5 8947.59 766.293   5
  -1  -5  -6 1181.33 956.372   3
   1   5   6-102.503 630.289   5
   1   5   6-17.9620 754.644   8
  -1  -5  -6 154.910 713.141   6
  -1  -5  -7 1807.86 1046.64   3
  -1  -5  -7 3094.06 726.251   6
   1   5   7 1738.44 817.637   8
   1   5   8 24382.8 1144.71   8
  -1  -5  -8 26267.5 1366.30   3
  -1  -5  -8 24781.8 1142.13   6
  -1  -5  -9 526.252 864.225   3
   1   5   9 1672.53 696.559   8
  -1  -5  -9 511.088 697.471   6
  -1  -5 -10 12306.0 1076.82   3
   1   5  10 13408.0 845.755   8
   1   6 -15 6912.54 854.800  11
   1   6 -15 5930.35 759.730   4
  -1  -6  15 7370.45 849.370   8
   1   6 -14 20.7465 801.532  11
   1   6 -14 369.716 665.372   4
  -1  -6  14 1876.76 784.552   8
   1   6 -13 7058.88 899.861  11
  -1  -6  13 7411.15 897.083   8
   1   6 -13 7642.84 808.810   4
   1   6 -12 10408.2 969.599  11
   1   6 -12 10010.7 878.378   4
  -1  -6  12 10028.2 978.277   8
   1   6 -11-293.753 880.407  11
   1   6 -11 1124.16 774.635   4
  -1  -6  11 724.117 881.034   8
   1   6  -9 1130.63 1205.13   1
   1   6  -8 45272.1 2018.12   1
   1   6  -7 13240.1 1393.06   1
   1   6  -6 9160.25 972.412  11
   1   6  -6 8332.72 1337.50   1
   1   6  -6 8698.44 1213.96   2
   1   6  -5 12400.4 1379.39   1
   1   6  -5 11227.0 1260.98   2
   1   6  -5 11186.0 948.330  11
   1   6  -5 11874.0 1039.79  15
   1   6  -4 7708.03 1071.42  15
   1   6  -4 9266.29 1057.25  13
   1   6  -4 7808.60 1344.82   1
  -1  -6   4 9695.43 1309.18   3
   1   6  -4 7738.07 839.797  11
   1   6  -3 930.613 502.921   9
  -1  -6   3 819.521 1070.21  14
   1   6  -3 670.145 987.277  13
   1   6  -3 480.708 986.227  15
   1   6  -3 719.592 1275.99   1
  -1  -6   3 1594.56 1230.52   3
   1   6  -3 909.857 651.305  11
  -1  -6   2-536.124 1242.93   3
   1   6  -2-321.288 508.922  11
   1   6  -2 103.870 1032.90  15
   1   6  -2 1288.45 1268.97   1
  -1  -6   2-1005.67 1083.17  14
   1   6  -1 28780.2 1383.66  15
   1   6  -1 29309.1 1313.64  13
  -1  -6   1 29677.1 1680.44   3
   1   6  -1 30844.9 1689.08   1
   1   6  -1 27854.6 1486.57  12
  -1  -6   1 27125.1 1346.48  14
  -1  -6   0 29345.2 1701.45   3
   1   6   0 30361.6 1689.49   1
   1   6   0 30963.8 1580.47  12
   1   6   0 29258.1 1353.58  15
   1   6   0 29567.6 1329.31  13
  -1  -6  -1 69332.6 2550.96   3
   1   6   1 74239.0 2312.10  13
   1   6   1 68966.7 2482.84  12
   1   6   2 1628.76 796.314  13
   1   6   2 2742.25 1169.19  12
  -1  -6  -2 2597.36 1188.73   3
  -1  -6  -3 22929.9 1437.69   3
   1   6   3 21980.4 1150.58  13
   1   6   3 22348.6 1461.90  12
  -1  -6  -4 63380.7 2289.61   3
   1   6   5 55.8764 802.442   8
  -1  -6  -5-1085.31 1014.12   3
  -1  -6  -6 21573.2 1286.22   3
   1   6   6 20708.7 1097.45   8
   1   6   7 7355.22 830.217   8
  -1  -6  -7 5796.04 999.579   3
   1   6   8 1468.92 704.694   8
  -1  -6  -8 1638.19 891.131   3
   1   6   9 21659.0 1040.25   8
  -1  -6  -9 19802.6 1190.29   3
   1   7 -15 1578.44 690.263   4
   1   7 -15 1623.76 775.232  11
   1   7 -15 853.342 806.289   6
  -1  -7  15 1623.93 801.387   8
   1   7 -14 11001.2 833.495   4
  -1  -7  14 10238.2 934.780   8
   1   7 -14 10058.4 963.602  11
   1   7 -13 1818.17 828.183  11
  -1  -7  13 3195.51 856.180   8
  -1  -7  12 3164.06 892.725   8
   1   7 -11-1066.13 1117.39   1
  -1  -7  11 146.816 871.669   8
   1   7 -10-2774.71 1182.23   1
   1   7  -9 16201.6 1383.48   1
   1   7  -8 23527.2 1377.85   2
   1   7  -8 25368.0 1551.30   1
   1   7  -8 21895.7 1191.77  11
   1   7  -7 963.595 1185.98   1
   1   7  -7 1352.59 1079.63   2
   1   7  -7 1651.19 824.000  11
   1   7  -6 7202.57 949.253  15
   1   7  -6 7387.09 1157.16   2
   1   7  -6 8732.69 1231.00   1
   1   7  -6 6570.91 838.198  11
  -1  -7   5 33097.4 1674.51   3
   1   7  -5 33978.0 1494.10  13
   1   7  -5 35542.2 1336.14  11
   1   7  -5 33913.5 1475.56  15
   1   7  -5 35365.3 1732.93   1
   1   7  -4 954.559 1220.95   1
   1   7  -4 1193.60 677.201  11
  -1  -7   4 2176.00 1162.96   3
   1   7  -4 764.055 848.607  13
  -1  -7   4-173.184 1057.27  14
   1   7  -4 354.478 880.016  15
   1   7  -3 98300.2 2762.18  11
   1   7  -3 95397.8 2721.84   9
   1   7  -3 95242.9 2941.90  15
   1   7  -3 103222. 3226.66   1
   1   7  -3 97016.6 2913.62  13
  -1  -7   3 96743.1 3170.27   3
  -1  -7   2 11706.6 1297.40   3
   1   7  -2 12608.9 1332.10   1
   1   7  -2 12796.7 965.843  15
   1   7  -2 12175.3 916.367  13
  -1  -7   2 11582.7 1070.34  14
   1   7  -2 11421.6 600.709  11
   1   7  -1 8411.41 895.986  13
  -1  -7   1 9641.95 1269.94   3
  -1  -7   1 7133.11 936.449  14
   1   7  -1 8618.06 936.718  15
   1   7  -1 8343.57 1235.08   1
   1   7  -1 8469.78 415.987  11
  -1  -7   0 11883.6 937.734  14
   1   7   0 14737.0 968.755  13
   1   7   0 14775.7 1345.95   1
   1   7   0 14705.1 1294.99  12
  -1  -7   0 14863.6 1358.07   3
  -1  -7  -1 23861.2 1505.67   3
   1   7   1 22533.9 1408.63  12
   1   7   1 24894.7 1511.86   1
   1   7   1 23489.5 1113.46  13
   1   7   2 65252.8 2177.71  13
  -1  -7  -2 69718.6 2431.50   3
   1   7   2 69494.2 2365.48  12
   1   7   3 479.197 740.959  13
   1   7   3-82.0099 1100.85  12
  -1  -7  -3 291.646 1118.64   3
   1   7   4 4900.54 1091.28  12
   1   7   4 4225.43 773.468  13
  -1  -7  -4 3512.53 1042.59   3
  -1  -7  -5 19603.9 1271.82   3
   1   7   6 4497.77 841.672   8
  -1  -7  -6 4085.11 1058.71   3
   1   7   7 702.987 747.018   8
  -1  -7  -7 1841.37 977.834   3
  -1  -7  -8 8621.85 1052.39   3
   1   7   8 9329.54 849.674   8
   1   8 -15 1423.15 777.452  11
  -1  -8  15 1120.17 760.603   8
  -1  -8  14 8808.17 902.765   8
  -1  -8  13-356.976 835.581   8
  -1  -8  12 31905.1 1391.43   8
   1   8 -12 27900.3 1523.93   1
   1   8 -11 976.158 1096.89   1
   1   8 -10 17810.8 1320.49   1
   1   8 -10 17516.1 1091.94  11
   1   8  -9 15243.1 1293.41   1
   1   8  -9 16072.1 1159.06   2
   1   8  -9 13832.0 1020.31  11
   1   8  -8 2005.91 1117.72   1
   1   8  -8-804.169 1006.84   2
   1   8  -8-652.377 788.425  11
   1   8  -7 46982.9 1768.13  15
   1   8  -7 47422.4 1690.20  11
   1   8  -7 51013.5 1921.74   2
   1   8  -7 50184.6 2015.80   1
  -1  -8   6 2225.56 1085.17  14
   1   8  -6 4786.42 1142.74   1
   1   8  -6 1540.36 828.459  15
   1   8  -6 2076.56 743.865  11
   1   8  -5 3359.68 840.608  13
   1   8  -5 5502.60 1192.69   1
   1   8  -5 5773.26 821.604  15
  -1  -8   5 5061.06 1128.55   3
   1   8  -5 3760.59 679.145  11
   1   8  -4 46197.1 1431.75   9
   1   8  -4 46491.2 1651.73  13
   1   8  -4 46849.1 1510.00  11
  -1  -8   4 46014.3 1957.18   3
   1   8  -4 47251.9 1966.48   1
   1   8  -3 1319.52 765.313  15
   1   8  -3 1948.50 532.311  11
   1   8  -3 2491.88 484.369   9
   1   8  -3 2206.87 718.040  13
   1   8  -3 3435.40 1187.08   1
  -1  -8   3 2542.67 1143.67   3
   1   8  -2 55491.1 2096.52   1
  -1  -8   2 52141.5 2095.01   3
   1   8  -2 53616.7 1890.99  12
  -1  -8   2 52277.7 1889.45  14
   1   8  -2 51870.3 1791.38  15
   1   8  -2 51948.9 1754.18  13
   1   8  -2 51977.9 1532.21  11
   1   8  -1 12027.5 1237.23   1
  -1  -8   1 9981.30 933.869  14
  -1  -8   1 10274.9 1259.69   3
   1   8  -1 9859.94 862.658  15
   1   8  -1 9614.33 809.380  13
   1   8  -1 9694.62 433.825  11
  -1  -8   0 716.264 1114.94   3
   1   8   0-817.640 1035.77  12
   1   8   0-79.8933 1134.18   1
   1   8   0-290.602 675.563  13
   1   8   1 920.271 1115.26   1
  -1  -8  -1 682.814 1076.12   3
   1   8   1 554.115 209.925  11
   1   8   1-270.674 700.805  13
   1   8   1-977.046 997.039  12
  -1  -8  -2 29193.5 1498.89   3
   1   8   2 30095.5 1484.63  12
   1   8   2 26558.5 1172.31  13
   1   8   3 352.891 656.571  13
   1   8   3 39.7495 1119.63  12
  -1  -8  -3 48.4741 1049.47   3
   1   8   4 3055.57 1100.78  12
   1   8   4 3880.94 676.362  13
  -1  -8  -4 4836.27 1046.27   3
   1   8   5 197.088 1071.50  12
   1   8   5 938.333 628.358  13
  -1  -8  -5 1903.63 972.040   3
  -1  -8  -6 2024.27 935.619   3
  -1  -8  -7 23548.1 1308.39   3
  -1  -9  15 468.745 745.423   8
  -1  -9  14 4840.93 819.580   8
   1   9 -13 11591.3 1140.60   1
  -1  -9  13 10813.7 976.248   8
   1   9 -12-1835.27 1013.30   1
   1   9 -12-1240.53 800.675  11
   1   9 -11 21983.5 1146.63  11
   1   9 -11 21346.5 1401.28   1
   1   9 -11 21285.6 1182.64   2
   1   9 -10 305.378 874.946   2
   1   9 -10 697.862 1073.34   1
   1   9 -10 1818.79 786.091  11
   1   9  -9 12192.4 933.514  11
   1   9  -9 14196.7 1134.33   2
   1   9  -9 13364.9 1261.40   1
   1   9  -8 3706.08 1077.61   1
   1   9  -8 3878.74 967.639   2
   1   9  -8 1801.83 712.846  11
   1   9  -8 2114.22 759.010  15
  -1  -9   7 11846.9 1168.07  14
   1   9  -7 9560.37 808.997  11
   1   9  -7 12699.8 1209.60   1
   1   9  -7 11215.7 899.187  15
   1   9  -6 980.670 745.813  15
   1   9  -6-24.9664 1080.65   1
   1   9  -6 488.499 670.312  11
  -1  -9   6 285.698 957.840  14
   1   9  -5 3173.89 489.428   9
   1   9  -5 2220.88 1096.44   1
   1   9  -5 3413.34 766.943  15
   1   9  -5 3627.00 630.565  11
  -1  -9   5 3228.95 1113.76   3
  -1  -9   5 3601.60 1020.51  14
   1   9  -5 2942.67 749.309  13
   1   9  -4 6711.51 768.435  15
   1   9  -4 7371.63 523.345   9
   1   9  -4 6929.82 783.786  13
   1   9  -4 7163.85 586.783  11
  -1  -9   4 8167.42 1161.23   3
   1   9  -4 7245.81 1168.75   1
   1   9  -3 508.021 694.927  15
   1   9  -3 14.2432 431.712  11
   1   9  -3 505.380 407.843   9
   1   9  -3-171.393 659.981  13
  -1  -9   3 16.9237 826.248  14
   1   9  -3 818.586 1103.68   1
  -1  -9   3 976.674 1082.22   3
  -1  -9   2 33716.9 1606.89   3
   1   9  -2 31588.5 1250.07  15
   1   9  -2 29717.8 963.998  11
   1   9  -2 33085.7 1593.21   1
   1   9  -2 30587.5 1186.51  13
  -1  -9   1 18305.1 1329.11   3
   1   9  -1 17535.3 963.641  15
   1   9  -1 16409.4 576.043  11
   1   9  -1 17373.8 905.625  13
   1   9  -1 18467.9 1304.73   1
   1   9  -1 18467.3 1117.98  12
   1   9   0 38593.3 1336.35  13
  -1  -9   0 40960.3 1715.89   3
   1   9   0 40161.7 1700.60   1
   1   9   1 2145.23 1059.08   1
  -1  -9  -1 1376.65 1044.94   3
   1   9   1 1701.71 205.529  11
   1   9   1 2648.72 1010.90  12
   1   9   1 1775.35 641.681  13
  -1  -9  -2 11770.2 1201.06   3
   1   9   2 11406.3 1088.11  12
   1   9   2 9309.67 371.139  11
   1   9   2 10183.4 755.530  13
   1   9   3 18390.8 1233.05  12
  -1  -9  -3 20295.3 1283.13   3
   1   9   4 385.171 1033.45  12
   1   9   4-663.800 647.600  13
  -1  -9  -4 1014.91 977.828   3
   1   9   5 3625.26 1005.78  12
   1   9   5 2943.97 597.333  13
  -1  -9  -5 2386.78 1045.13   3
  -1 -10  15 2459.91 759.089   8
  -1 -10  14 3896.92 806.828   8
   1  10 -14 4478.29 800.276  11
   1  10 -14 3704.95 981.049   1
   1  10 -13 565.789 761.479   2
   1  10 -13 303.922 765.882  11
   1  10 -13-144.207 966.344   1
   1  10 -12 1057.54 780.887   2
   1  10 -12-148.915 745.138  11
   1  10 -12 1331.69 973.367   1
   1  10 -11 6140.37 838.566  11
   1  10 -11 6180.80 1105.59   1
   1  10 -10 2069.95 887.770   2
   1  10 -10 2645.29 739.202  11
   1  10 -10 1629.82 1060.03   1
   1  10  -9 24618.1 1149.58  15
  -1 -10   9 25685.9 1369.27  14
   1  10  -9 23937.7 1304.99   2
   1  10  -9 27774.7 1425.34   1
   1  10  -9 22397.2 1098.21  11
   1  10  -8 3364.56 752.831  15
   1  10  -8 2162.22 687.149  11
  -1 -10   8 2799.05 1037.41  14
   1  10  -8 3375.56 1053.13   1
   1  10  -7 9335.12 1138.07   1
   1  10  -7 11230.4 862.663  15
   1  10  -7 10587.2 769.022  11
  -1 -10   7 9926.59 1068.93  14
   1  10  -6 50263.8 1673.65  15
  -1 -10   6 50291.3 1885.86  14
   1  10  -6 46728.3 1602.92  11
   1  10  -6 50996.2 1963.83   1
   1  10  -5 3440.22 476.588   9
   1  10  -5 1693.24 706.202  13
   1  10  -5 2075.11 684.739  15
  -1 -10   5 2969.64 915.883  14
  -1 -10   5 2865.36 1081.95   3
   1  10  -5 2431.52 574.011  11
   1  10  -4 21118.2 838.786  11
   1  10  -4 21995.7 802.562   9
  -1 -10   4 22835.8 1388.94   3
   1  10  -4 22515.9 1011.30  15
   1  10  -4 22419.2 1366.89   1
  -1 -10   4 21864.5 1169.19  14
   1  10  -4 20375.8 997.155  13
   1  10  -3-527.601 646.096  15
   1  10  -3-555.668 393.990  11
   1  10  -3 403.469 406.212   9
   1  10  -3-49.4003 581.915  13
  -1 -10   3-517.878 822.555  14
   1  10  -3-103.960 1040.67   1
  -1 -10   3-797.616 1045.48   3
   1  10  -2 5536.05 403.780  11
  -1 -10   2 7305.53 1130.24   3
   1  10  -2 5753.76 1077.45   1
   1  10  -2 5759.16 635.988  13
  -1 -10   1 20459.3 1330.56   3
   1  10  -1 21269.7 1297.26   1
   1  10  -1 18340.1 867.118  13
   1  10  -1 16215.9 569.936  11
   1  10  -1 18928.7 1234.61  12
   1  10   0 1793.11 1034.72   1
   1  10   0 724.735 571.512  13
  -1 -10   0 1053.79 1050.27   3
   1  10   0 897.327 909.775  12
   1  10   0 1055.19 199.085  11
  -1 -10  -1 9665.76 1142.94   3
   1  10   1 7031.29 645.550  13
   1  10   1 8451.56 1087.19   1
   1  10   1 5764.66 249.296  11
   1  10   1 7580.13 1027.07  12
  -1 -10  -2-413.672 1027.60   3
   1  10   2-780.412 921.821  12
   1  10   2-58.9322 600.062  13
  -1 -10  -3 908.199 973.074   3
   1  10   3 728.442 926.356  12
   1  10   3 770.922 580.001  13
  -1 -10  -4 6549.43 1025.42   3
   1  10   4 5350.51 643.283  13
   1  10   4 5590.98 1016.37  12
   1  11 -14 554.758 750.120   2
   1  11 -14 706.368 936.983   1
   1  11 -14-37.2163 729.830  11
   1  11 -13 14491.6 1177.14   1
   1  11 -13 15951.7 998.849   2
   1  11 -13 14074.8 951.325  11
   1  11 -12 3106.09 731.864  11
   1  11 -12 3345.11 789.081   2
   1  11 -12 1268.99 969.205   1
  -1 -11  12 3111.76 967.092  14
   1  11 -11 6240.10 773.175  11
  -1 -11  11 7943.00 1053.99  14
   1  11 -11 7260.71 929.076   2
   1  11 -11 5479.83 1060.04   1
   1  11 -10 11602.7 1138.58   1
  -1 -11  10 12945.7 1113.97  14
   1  11 -10 12512.1 1042.50   2
   1  11 -10 14037.8 861.551  11
  -1 -11   9 2067.60 968.271  14
   1  11  -9 3094.85 1024.36   1
   1  11  -9 970.674 655.078  11
  -1 -11   8 14263.0 1139.04  14
   1  11  -8 15423.5 1193.70   1
   1  11  -8 13126.4 834.534  11
   1  11  -7 1306.09 1026.85   1
   1  11  -7 386.214 590.701  11
  -1 -11   7-99.2901 885.658  14
   1  11  -6 1153.03 563.647  11
  -1 -11   6 2326.65 903.874  14
   1  11  -6 3204.04 997.364   1
   1  11  -6 1405.52 426.219   9
   1  11  -5 20693.9 764.046   9
   1  11  -5 21056.9 1308.89   1
   1  11  -5 18496.1 807.791  11
   1  11  -5 18899.3 907.928  13
  -1 -11   5 19941.6 1323.79   3
  -1 -11   4 7833.26 1115.23   3
  -1 -11   4 8323.31 859.571  14
   1  11  -4 6743.49 519.780  11
   1  11  -4 7778.11 503.111   9
   1  11  -4 7750.35 1108.43   1
   1  11  -4 7306.17 659.984  13
   1  11  -3 11452.5 683.358  13
   1  11  -3 9896.23 513.701  11
   1  11  -3 13037.1 1164.63   1
   1  11  -3 10888.0 546.777   9
  -1 -11   3 13133.4 1189.97   3
   1  11  -2 5344.50 868.278  12
   1  11  -2 5460.00 369.347  11
  -1 -11   2 5802.06 1100.88   3
   1  11  -1 3375.12 558.405  13
  -1 -11   1 3507.45 1084.53   3
   1  11  -1 2304.86 268.943  11
   1  11  -1 4618.99 1016.12   1
   1  11  -1 2292.38 868.565  12
   1  11   0 383.551 852.178  12
  -1 -11   0 1014.45 1011.04   3
   1  11   0 476.323 984.889   1
   1  11   0 648.064 571.009  13
   1  11   1 16549.0 1193.96   1
   1  11   1 13829.7 775.716  13
   1  11   1 14485.1 1085.37  12
  -1 -11  -1 15232.7 1220.48   3
  -1 -11  -2 457.528 941.840   3
   1  11   2 1330.78 866.324  12
   1  11   2-725.228 566.002  13
  -1 -11  -3 2157.28 966.325   3
   1  11   3 2286.12 916.208  12
   1  11   3 2512.34 564.909  13
   1  12 -13-1132.54 698.205  11
   1  12 -13-143.531 783.375   2
  -1 -12  13 1702.98 937.610  14
   1  12 -13 1691.71 950.440   1
   1  12 -12 4806.60 750.556  11
   1  12 -12 4572.11 903.995   2
  -1 -12  12 4517.15 998.902  14
   1  12 -12 5323.22 1019.84   1
   1  12 -11-416.581 640.937  11
   1  12 -11 2269.08 830.905   2
  -1 -12  11-406.081 890.088   3
  -1 -12  11 1881.95 931.125  14
   1  12 -11 773.487 964.399   1
   1  12 -10-1149.37 649.577  11
   1  12 -10-680.747 919.535   1
  -1 -12  10-479.948 889.693   3
  -1 -12  10 186.250 929.165  14
   1  12  -9 520.434 1000.11   1
   1  12  -9-617.092 605.932  11
  -1 -12   9 855.071 948.651  14
   1  12  -8 14181.9 812.063  11
   1  12  -8 16331.7 1227.65   1
  -1 -12   8 14787.9 1080.39  14
   1  12  -7 1829.95 599.839  11
  -1 -12   7 4164.41 908.577  14
   1  12  -7 4002.60 1048.16   1
   1  12  -6 6628.18 492.703   9
   1  12  -6 5652.39 1015.26   1
   1  12  -6 6457.64 583.533  11
  -1 -12   6 6792.94 880.833  14
   1  12  -5 4434.47 611.082  13
  -1 -12   5 4562.71 852.372  14
   1  12  -5 5787.09 506.868  11
   1  12  -5 5477.65 1068.67   1
   1  12  -5 6422.04 475.820   9
  -1 -12   5 6282.50 1052.76   3
  -1 -12   4 1626.39 1019.84   3
   1  12  -4 1422.93 1009.31   1
   1  12  -4 714.447 381.258   9
   1  12  -4-732.513 531.992  13
   1  12  -4-230.453 397.770  11
   1  12  -3 25428.3 847.035   9
   1  12  -3 24357.1 1366.83   1
   1  12  -3 24394.3 953.161  13
  -1 -12   3 26762.4 1435.56   3
   1  12  -3 24262.0 1195.30  12
   1  12  -2-675.213 516.766  13
  -1 -12   2 443.182 1038.03   3
   1  12  -2 432.284 801.697  12
   1  12  -2 298.993 985.518   1
   1  12  -1 8839.44 634.352  13
   1  12  -1 9392.55 923.165  12
  -1 -12   1 9499.36 1135.05   3
   1  12  -1 10174.4 1093.69   1
   1  12   0 6138.50 603.800  13
  -1 -12   0 7468.19 1073.01   3
   1  12   0 5098.87 880.943  12
   1  12   0 6968.34 1023.76   1
   1  12   1-713.816 517.925  13
   1  12   1-396.673 847.939  12
   1  12   1-656.636 951.587   1
  -1 -12  -1-313.691 970.030   3
   1  13 -12 4830.29 710.349  11
  -1 -13  12 7211.26 1009.13  14
  -1 -13  12 5942.38 893.895   3
   1  13 -12 5830.10 987.499   1
   1  13 -11-225.217 613.152  11
   1  13 -11 1174.58 915.269   1
  -1 -13  11 921.728 922.886  14
  -1 -13  11-612.555 840.616   3
   1  13 -10 6043.72 1017.87   1
  -1 -13  10 6986.76 975.055  14
   1  13 -10 6727.58 667.657  11
  -1 -13  10 5244.01 976.562   3
   1  13  -9 2820.47 954.652   1
  -1 -13   9 1740.46 887.034  14
   1  13  -9 2716.79 602.204  11
   1  13  -8 1368.71 570.657  11
  -1 -13   8 2005.10 856.188  14
   1  13  -7 16652.5 772.035  11
  -1 -13   7 17629.0 1117.64  14
   1  13  -7 18505.0 1216.69   1
   1  13  -6 5969.86 451.194   9
   1  13  -6 2212.69 496.453  11
   1  13  -6 5177.52 1011.94   1
  -1 -13   6 2266.08 876.211  14
   1  13  -5 7926.47 1025.91   1
  -1 -13   5 7746.25 827.979  14
   1  13  -5 7645.11 466.607   9
   1  13  -5 6802.03 509.187  11
  -1 -13   5 6339.95 1058.79   3
   1  13  -5 8037.24 593.036  13
  -1 -13   4 2433.94 999.607   3
   1  13  -4 2286.41 377.313   9
   1  13  -4 1526.39 966.764   1
  -1 -13   3 340.585 979.100   3
   1  13  -3 40.7161 504.989  13
   1  13  -3 295.084 356.885   9
   1  13  -3-196.562 932.583   1
   1  13  -2 3827.78 513.383  13
  -1 -13   2 5125.25 1037.15   3
   1  13  -2 3111.76 878.059  12
   1  13  -2 4962.68 971.283   1
   1  13  -1 3177.05 513.842  13
   1  13  -1 3800.90 840.124  12
   1  13  -1 3154.33 951.628   1
  -1 -13   1 4392.39 1010.23   3
  -1 -14  10 3775.58 885.418  14
   1  14 -10 4867.13 1004.88   1
   1  14 -10 3186.02 573.290  11
  -1 -14  10 2809.75 941.769   3
   1  14  -9 5439.10 585.445  11
   1  14  -9 4996.16 1010.94   1
  -1 -14   9 5061.61 879.294  14
   1  14  -8-310.362 521.183  11
   1  14  -8 1803.58 907.099   1
  -1 -14   8 691.225 822.375  14
   1  14  -7 594.019 477.300  11
   1  14  -7 374.931 893.096   1
  -1 -14   7 590.009 779.051  14
   1  14  -6 3375.07 402.158   9
   1  14  -6 2793.34 440.144  11
   1  14  -5 3396.75 960.549   1
  -1 -14   5 3608.14 971.505   3
  -1 -14   4 622.706 966.254   3
  -2  14  -4 3691.33 507.383  11
   2 -14   4 5439.61 987.688   3
  -2  14  -4 4076.27 581.150   9
  -2  14  -4 3417.57 890.517   1
   2 -14   5 12194.2 1090.85   3
   2 -14   5 11651.5 981.891  14
  -2  14  -5 9766.15 649.957  11
  -2  14  -5 10654.2 706.293   9
  -2  14  -5 9583.42 962.823   1
  -2  14  -6 3346.74 549.446  11
   2 -14   6 5072.49 924.584  14
   2 -14   6 4248.31 906.028   3
  -2  14  -6 5868.01 636.350   9
  -2  14  -6 2336.61 867.059   1
  -2  14  -7 3461.17 623.718  11
   2 -14   7 4928.09 974.888   3
  -2  14  -7 4314.23 614.672   9
  -2  14  -7 3993.09 907.287   1
   2 -14   7 6519.09 998.075  14
  -2  14  -8 11053.1 960.996   1
   2 -14   8 13784.1 1062.22  14
  -2  14  -8 12552.1 758.131  11
  -2  14  -8 10633.7 735.067   9
   2 -14   8 12312.3 1004.72   3
   2 -14   9 507.095 826.896   3
  -2  14  -9 239.357 614.262  11
  -2  14  -9 404.052 557.383   9
   2 -14   9-442.147 899.760  14
  -2  13  -1 12850.9 676.416  11
   2 -13   1 13397.4 1158.03   3
  -2  13  -1 10981.7 1078.79   1
  -2  13  -2 415.315 968.306   1
  -2  13  -2 1553.95 507.946  11
   2 -13   3 873.242 992.922   3
  -2  13  -3 3412.27 905.091   1
  -2  13  -3 2128.70 532.982  11
  -2  13  -4 14362.7 1054.25   1
   2 -13   4 15979.6 1040.97  14
  -2  13  -4 12330.7 709.383  11
   2 -13   4 13762.6 1100.87   3
  -2  13  -4 13073.5 791.053   9
   2 -13   5 5492.10 959.551   3
  -2  13  -5 6188.77 622.533  11
  -2  13  -5 7185.06 684.949   9
  -2  13  -5 7246.33 973.770   1
   2 -13   5 7608.08 973.119  14
  -2  13  -6 13275.5 1043.58   1
  -2  13  -6 13016.1 792.919  11
  -2  13  -6 13370.3 784.788   9
   2 -13   6 12018.1 1049.03   3
   2 -13   7 2624.46 932.147   3
  -2  13  -7 1333.27 589.437  11
  -2  13  -7 1337.27 622.539   9
  -2  13  -7 782.668 778.968   1
   2 -13   8 667.671 804.325   3
  -2  13  -8 995.900 634.813  11
   2 -13   8 856.365 909.266  14
  -2  13  -8 1884.80 595.264   9
  -2  13  -8 2595.67 784.012   1
   2 -13   9 7574.77 1005.16  14
   2 -13   9 7199.44 855.812   3
  -2  13  -9 5711.43 657.873   9
   2 -13  10 629.707 922.877  14
   2 -13  10 628.659 701.848   3
  -2  13 -10-642.813 657.083  11
  -2  13 -10 314.215 581.977   9
   2 -13  11 563.941 706.912   3
   2 -13  11 585.419 907.161  14
  -2  13 -11-169.288 653.965  11
  -2  13 -11 850.937 600.047   9
  -2  12   1 129.453 459.967  11
  -2  12   0 17426.2 795.191  11
  -2  12   0 20433.8 1275.35   1
  -2  12  -1 678.824 494.019  11
  -2  12  -1-141.619 1000.64   1
   2 -12   1-1372.59 1011.11   3
  -2  12  -2 15129.0 1146.04   1
   2 -12   2 17067.4 1256.55   3
  -2  12  -2 15337.1 759.104  11
  -2  12  -3-477.803 522.490  11
   2 -12   3-1095.21 926.690   3
  -2  12  -3 1015.53 951.024   1
  -2  12  -4 892.857 868.895   1
  -2  12  -4 105.757 543.570  11
   2 -12   4 21.7424 993.940   3
   2 -12   4 305.663 912.404  14
  -2  12  -4 885.484 607.155   9
  -2  12  -5 2859.41 902.943   1
   2 -12   5 2926.76 969.342   3
  -2  12  -5 2232.22 640.340  11
  -2  12  -5 4440.84 666.303   9
   2 -12   5 1856.00 949.737  14
  -2  12  -6 19084.3 972.616   9
  -2  12  -6 17156.7 1169.44   1
   2 -12   6 19737.5 1152.73   3
  -2  12  -6 17393.7 905.228  11
   2 -12   7 2517.31 1021.10  14
  -2  12  -7 1297.28 655.546  11
   2 -12   7 2604.84 855.949   3
  -2  12  -7 2298.57 802.991   1
  -2  12  -7 1719.87 670.216   9
   2 -12   8 1581.83 975.804  14
  -2  12  -8 1872.89 660.781  11
   2 -12   8 2073.52 846.496   3
  -2  12  -8 2431.49 767.136   1
  -2  12  -8 3114.83 620.522   9
   2 -12   9 5148.53 791.184   3
  -2  12  -9 4252.83 673.248   9
   2 -12   9 3472.41 993.171  14
  -2  12  -9 3964.23 711.889  11
   2 -12  10-79.0897 736.109   3
  -2  12 -10-223.974 628.935   9
  -2  12 -10-86.6259 718.827  11
   2 -12  10-927.395 984.529  14
   2 -12  11 11277.3 1103.58  14
   2 -12  11 11315.0 845.348   3
  -2  12 -11 11909.9 873.302  11
  -2  12 -11 12061.9 824.111   9
   2 -12  12-313.033 670.932   3
  -2  12 -12-127.315 725.834  11
  -2  11   3 4791.87 541.286  11
  -2  11   2 3495.55 525.814  11
  -2  11   2 3160.86 354.679  10
  -2  11   1 1242.40 517.743  11
  -2  11   1 906.632 335.109  10
  -2  11   0 968.104 504.804  11
  -2  11   0 369.802 340.941  10
  -2  11  -1 547.016 955.259   1
  -2  11  -1 1182.98 566.700  11
  -2  11  -1 1300.12 401.112  10
  -2  11  -2 15619.7 796.430  11
  -2  11  -2 14323.3 1138.92   1
   2 -11   2 16340.4 1174.75   3
   2 -11   3 845.928 976.214   3
  -2  11  -3 2010.20 949.653   1
  -2  11  -3 1012.20 565.472  11
   2 -11   3 1144.09 932.931  14
  -2  11  -4 13355.4 1164.39   1
  -2  11  -4 13341.7 799.492  11
   2 -11   4 15436.8 1125.32  14
  -2  11  -4 14030.3 858.799   9
   2 -11   4 11791.3 1136.97   3
  -2  11  -5 23946.0 1252.70   1
   2 -11   5 26320.8 1365.84  14
  -2  11  -5 23100.9 1044.28  11
   2 -11   5 23707.6 1302.70   3
  -2  11  -5 24122.2 1085.20   9
  -2  11  -6 2524.59 669.138  11
   2 -11   6 3884.97 942.325   3
  -2  11  -6 4548.68 875.555   1
  -2  11  -6 2261.94 693.864   9
   2 -11   6 3276.52 1073.50  14
  -2  11  -7 33619.8 1449.68   1
   2 -11   7 38535.1 1602.15  14
  -2  11  -7 37022.7 1354.54  11
   2 -11   7 31249.9 1444.82   3
  -2  11  -7 35735.9 1345.17   9
  -2  11  -8-1287.72 700.006  11
  -2  11  -8-192.559 776.187   1
   2 -11   8-1261.68 890.384   3
   2 -11   8-292.253 995.303  14
  -2  11  -8 826.443 670.919   9
   2 -11   9 6075.73 801.500   3
  -2  11  -9 5410.55 761.844   9
   2 -11   9 7198.45 1060.53  14
  -2  11  -9 5371.61 777.449  11
   2 -11  10 9801.24 1112.56  14
   2 -11  10 10656.7 847.575   3
  -2  11 -10 10699.5 910.594  11
  -2  11 -10 8741.72 790.421   9
   2 -11  11 1149.76 660.479   3
   2 -11  12 7789.14 725.937   3
   2 -11  13 1162.29 605.508   3
   2 -10  -5 623.081 957.968   3
  -2  10   4 3090.56 795.349   8
   2 -10  -4 2702.94 1008.82   3
  -2  10   3 36.1704 512.341  11
  -2  10   3 681.186 811.738   8
  -2  10   2 31008.3 1147.22  11
  -2  10   2 33502.3 1387.09   8
  -2  10   1 232.523 361.705  10
  -2  10   1-337.204 541.605  11
  -2  10   0 36251.0 1248.67  11
  -2  10   0 33753.6 1111.91  10
  -2  10  -1 14453.5 791.074  11
  -2  10  -1 14185.2 642.339  10
  -2  10  -1 15008.7 1174.16   1
  -2  10  -2-83.2379 564.281  11
   2 -10   2-866.052 1020.59   3
  -2  10  -2 397.467 1032.45   1
  -2  10  -2 321.132 481.543  10
   2 -10   3 43260.1 1715.31  14
  -2  10  -3 41534.0 1453.81  11
   2 -10   3 39784.4 1732.85   3
  -2  10  -3 40542.5 1701.50   1
  -2  10  -4 3009.36 696.843  11
   2 -10   4 5591.26 1050.24  14
   2 -10   4 2210.92 992.469   3
  -2  10  -4 3440.37 742.830   9
  -2  10  -4 3322.88 952.965   1
  -2  10  -5 5469.61 725.023  11
   2 -10   5 6339.51 1072.90  14
   2 -10   5 6233.39 986.833   3
  -2  10  -5 6775.82 781.613   9
  -2  10  -5 6653.01 982.502   1
  -2  10  -6 1993.47 704.033  11
   2 -10   6 2397.40 1013.11  14
   2 -10   6 130.637 873.172   3
  -2  10  -6 1356.87 689.983   9
  -2  10  -6 264.933 803.457   1
  -2  10  -7 3943.42 761.978  11
   2 -10   7 5105.46 908.243   3
  -2  10  -7 5399.35 823.318   1
   2 -10   7 4725.70 1049.13  14
  -2  10  -7 5384.53 759.438   9
  -2  10  -8 21365.0 1107.85   1
   2 -10   8 23084.1 1314.68  14
  -2  10  -8 20395.9 1053.82   9
  -2  10  -8 20420.7 1083.52  11
   2 -10   8 18848.5 1081.34   3
   2 -10   9 6559.86 1097.07  14
  -2  10  -9 5878.78 775.945   9
   2 -10   9 6257.08 801.955   3
  -2  10 -10 780.981 709.875   9
   2 -10  10 703.757 702.026   3
   2 -10  11 1290.35 665.429   3
  -2  10 -14 4520.51 792.479  11
   2 -10  14 3769.91 955.434  14
   2 -10  14 4860.37 644.442   8
  -2   9   6 16088.4 1010.64   8
   2  -9  -6 18757.6 1214.56   3
   2  -9  -5-265.778 991.568   3
  -2   9   5-154.731 787.700   8
   2  -9  -4 26012.8 1415.41   3
  -2   9   4 24582.3 1225.07   8
  -2   9   3 4505.84 881.333   8
  -2   9   2 277.688 556.942  11
  -2   9   2 713.711 854.706   8
  -2   9   1 31429.5 1191.16  11
  -2   9   1 32580.0 1412.76   8
  -2   9   0 1541.45 446.218  10
  -2   9   0 1719.48 601.132  11
  -2   9  -1 16732.4 845.257  11
  -2   9  -1 15559.7 728.794  10
   2  -9   1 16605.8 1249.26   3
  -2   9  -2 29.9451 655.791  11
   2  -9   2 1035.77 1039.64   3
  -2   9  -2 350.561 515.212  10
  -2   9  -2 1299.62 1038.03   1
   2  -9   3 36173.4 1570.80  14
   2  -9   3 32518.0 1549.39   3
  -2   9  -3 33036.9 1285.04  11
  -2   9  -3 31203.2 1183.23  10
  -2   9  -3 34842.8 1539.20   1
  -2   9  -4 11003.7 1081.98   1
  -2   9  -4 9508.11 861.184  11
  -2   9  -4 9973.39 880.539   9
   2  -9   4 10538.6 1140.68   3
   2  -9   5 50771.1 1960.60  14
  -2   9  -5 49300.4 1829.82   1
  -2   9  -5 50181.4 1719.74  11
  -2   9  -5 49647.0 1753.83   9
   2  -9   5 47938.0 1814.02   3
   2  -9   6 12074.7 1189.92  14
  -2   9  -6 11370.1 999.640   1
  -2   9  -6 11350.5 906.496  11
  -2   9  -6 11614.0 929.116   9
   2  -9   6 10776.7 1048.84   3
  -2   9  -7 1982.21 732.561   9
   2  -9   7 695.969 1025.66  14
  -2   9  -7 2558.27 824.245   1
  -2   9  -8 13234.6 953.707   1
   2  -9   8 12763.9 971.570   3
   2  -9   8 15925.3 1233.47  14
   2  -9   9-526.540 733.487   3
   2  -9  10 30894.1 1218.04   3
  -2   9 -11-611.783 767.872  11
   2  -9  12 2864.87 968.589  14
  -2   9 -12 4000.28 803.094  11
   2  -9  13 11062.0 1011.09  14
  -2   9 -13 10009.6 915.309  11
   2  -9  13 10878.2 734.926   8
   2  -9  14-657.537 597.059   8
  -2   9 -14-570.605 736.573  11
   2  -9  14 138.818 893.236  14
  -2   8   7 3845.99 806.659   8
   2  -8  -7 3316.81 997.030   3
  -2   8   6 883.066 779.742   8
   2  -8  -6-289.987 985.927   3
  -2   8   5 6281.84 885.636   8
   2  -8  -5 5862.71 1088.14   3
   2  -8  -4 24467.3 1404.90   3
  -2   8   4 24526.4 1228.51   8
  -2   8   3 9673.25 964.771   8
  -2   8   2 5761.84 927.943   8
  -2   8   1 1520.69 640.512  11
  -2   8   1 3090.57 926.752   8
  -2   8   0-294.581 503.728  10
  -2   8   0 149.103 626.128  11
  -2   8   0 1018.37 898.209   8
  -2   8  -1 53966.9 1763.60  11
  -2   8  -1 51494.4 1659.15  10
   2  -8   1 53465.8 2032.52   3
  -2   8  -2 5709.35 1087.70   1
   2  -8   2 5496.08 1082.56  14
   2  -8   2 5282.55 1145.97   3
  -2   8  -2 5901.53 784.817  11
  -2   8  -2 4412.55 606.137  10
  -2   8  -3 4365.74 1043.29   1
   2  -8   3 4519.95 1052.53   3
  -2   8  -3 2172.76 769.733   9
  -2   8  -3 1493.90 621.573  10
  -2   8  -3 2420.88 797.582  11
   2  -8   3 2438.17 1127.72  14
   2  -8   4 89150.5 2837.79  14
  -2   8  -4 86105.6 2623.80  11
  -2   8  -4 82375.6 2688.20   1
   2  -8   4 83246.7 2735.99   3
   2  -8   5 8931.40 1207.26  14
   2  -8   5 8188.24 1021.57   3
  -2   8  -5 9804.02 1015.99   1
   2  -8   6 97132.5 3088.27  14
  -2   8  -6 96322.0 2915.97   1
   2  -8   6 91786.1 2900.60   3
   2  -8   7-582.954 1083.44  14
   2  -8   7-29.1893 759.233   3
  -2   8  -7 139.037 860.368   1
  -2   8  -8 28451.4 1269.40   1
   2  -8   8 29885.7 1244.00   3
  -2   8  -9 15554.6 1038.44  11
  -2   8 -10 5123.61 835.411  11
   2  -8  11 3743.41 981.918  14
  -2   8 -11 4261.20 829.578  11
   2  -8  12 40.8885 884.667  14
   2  -8  12 322.226 588.719   8
  -2   8 -12 280.374 768.596  11
   2  -8  13 296.505 844.150  14
  -2   8 -13 557.059 764.806  11
   2  -8  13-778.198 573.571   8
  -2   8 -14 1437.69 734.980  11
   2  -8  14 1150.12 576.022   8
   2  -7  -8 10060.6 1085.22   3
  -2   7   8 10359.4 880.754   8
   2  -7  -7 437.856 977.028   3
  -2   7   7 1150.17 772.241   8
   2  -7  -6 15511.6 1238.94   3
  -2   7   6 16032.9 1049.44   8
   2  -7  -5 8009.28 1102.42   3
  -2   7   5 8540.87 924.741   8
   2  -7  -4 986.019 1059.22   3
  -2   7   4 358.001 841.575   8
  -2   7   3 58266.6 2024.15   8
  -2   7   2-461.721 874.278   8
  -2   7   1 39065.8 1410.67  11
  -2   7   1 38112.7 1599.81   8
  -2   7   0 47458.7 1654.34  11
  -2   7   0 45657.0 1778.43   8
  -2   7  -1-1210.47 745.712  11
  -2   7  -1-26.2956 618.814  10
   2  -7   1-310.863 1110.81   3
  -2   7  -2 59259.2 2150.70   1
   2  -7   2 60434.1 2192.47  14
  -2   7  -2 60217.9 1980.19  11
   2  -7   2 60060.1 2136.90   3
  -2   7  -2 55428.9 1883.07  10
  -2   7  -3 481.752 1071.67   1
   2  -7   3 445.470 1114.90   3
   2  -7   3 976.117 1146.07  14
  -2   7  -3 469.807 687.282  10
   2  -7   4 8277.62 535.065  13
  -2   7  -4 8601.17 1027.42   1
   2  -7   4 8520.34 1220.56  14
  -2   7  -4 7904.35 823.598  10
   2  -7   5 35412.5 1450.22   3
   2  -7   5 31850.4 1640.20  14
  -2   7  -6 1306.94 797.387   1
   2  -7   6 935.280 1171.02  14
  -2   7  -7 46392.2 1631.99   1
  -2   7  -7 47745.5 1737.44  11
   2  -7   7 44702.5 1613.27   3
  -2   7  -8 20878.2 1148.34  11
  -2   7  -8 18369.9 1056.62   1
  -2   7  -9 1241.94 805.107  11
   2  -7  10 3886.55 981.126  14
   2  -7  10 2671.77 663.730   8
  -2   7 -10 3758.21 797.348  11
   2  -7  11 18716.6 1260.53  14
  -2   7 -11 17966.1 1084.85  11
   2  -7  11 19156.6 912.223   8
   2  -7  12 176.413 911.492  14
   2  -7  12 1466.21 614.190   8
  -2   7 -12 901.826 785.771  11
   2  -7  13 4936.85 939.247  14
   2  -7  13 4763.98 620.035   8
  -2   7 -13 4618.47 826.289  11
   2  -7  14 1824.77 821.630  14
  -2   7 -14 1444.84 752.687  11
  -2   6   9 10553.5 896.263   8
   2  -6  -9 9789.95 1079.38   3
   2  -6  -8 1776.42 982.924   3
  -2   6   8 1689.44 798.199   8
  -2   6   7 29649.2 1328.26   8
   2  -6  -7 32378.4 1527.59   3
   2  -6  -6 1307.28 1036.18   3
  -2   6   6 3007.09 831.738   8
  -2   6   5 28535.4 1306.57   8
   2  -6  -5 28120.5 1489.68   3
   2  -6  -4 3090.00 1109.25   3
  -2   6   4 2848.82 895.483   8
  -2   6   3 4762.67 941.979   8
  -2   6   2 24626.4 1294.12   8
  -2   6   1 4915.83 1006.39   8
  -2   6   0 758.339 845.243  11
  -2   6   0-170.205 958.307   8
  -2   6  -1 903.216 939.621   8
  -2   6  -1 672.383 713.784  10
   2  -6   1 898.923 1096.47   3
  -2   6  -2 147651. 4316.79  10
   2  -6   2 153806. 4462.50   3
   2  -6   2 153477. 4507.97  14
  -2   6  -3 25672.3 1340.79   1
  -2   6  -3 22850.1 1164.58  10
   2  -6   3 23367.3 861.578  13
   2  -6   3 23341.1 1383.70   3
   2  -6   3 24926.4 1505.00  14
   2  -6   4 57176.7 1801.52  13
  -2   6  -4 57749.2 2006.27   1
   2  -6   4 59453.6 2221.44  14
  -2   6  -4 60298.4 2020.48  10
   2  -6   5 759.687 1198.08  14
  -2   6  -5 1384.96 909.526  11
   2  -6   5 1753.03 854.439   3
  -2   6  -5 1127.68 832.866   1
  -2   6  -6 13650.3 1039.83  11
  -2   6  -6 14175.0 1037.91   9
  -2   6  -6 13359.1 931.319   1
  -2   6  -7 35989.6 1474.86  11
  -2   6  -7 33180.5 1357.15   1
  -2   6  -7 34392.9 1452.78   9
  -2   6  -8-474.917 598.223   2
  -2   6  -8-585.650 818.416   1
  -2   6  -8 143.953 826.013  11
  -2   6  -9 33762.7 1422.93  11
   2  -6   9 31594.8 1509.86  14
   2  -6   9 33687.9 1233.01   8
  -2   6 -10 7227.71 876.761  11
   2  -6  10 7650.03 1035.49  14
   2  -6  10 7615.16 681.414   8
  -2   6 -11 5148.39 845.015  11
   2  -6  11 3994.08 958.341  14
  -2   6 -12 26170.3 1270.57  11
   2  -6  12 28237.1 1077.69   8
   2  -6  12 29240.3 1303.77  14
   2  -6  13 1822.10 579.692   8
   2  -6  13-142.870 766.765  14
  -2   6 -13 1484.88 761.370  11
  -2   6 -13 766.018 520.569   7
  -2   6 -14 4150.01 795.308  11
   2  -6  14 3567.38 811.401  14
   2  -6  14 4946.34 640.099   8
  -2   6 -14 4370.78 560.318   7
   2  -5 -10 2289.35 993.952   3
   2  -5  -9 8299.23 1078.98   3
  -2   5   9 6841.71 879.354   8
   2  -5  -8 5230.86 1088.23   3
  -2   5   8 4882.52 915.315   8
   2  -5  -7 5302.32 1065.08   3
  -2   5   7 6104.22 866.250   8
   2  -5  -6 3515.13 1052.13   3
  -2   5   6 3953.33 869.706   8
   2  -5  -5 34630.5 1628.85   3
  -2   5   5 32752.1 1448.36   8
   2  -5  -4 7369.94 1173.81   3
  -2   5   4 7805.65 975.971   8
  -2   5   3 10192.3 1065.65   8
  -2   5   2 48015.8 1820.92   8
  -2   5   1 508.848 1048.00   8
  -2   5   0 89321.8 2864.58   8
   2  -5   1 3562.70 1243.65   3
  -2   5  -1 3635.80 807.369  10
  -2   5  -1 3483.92 970.974   8
   2  -5   2 3463.02 626.136  13
   2  -5   2 2555.38 1115.97   3
   2  -5   2 4310.25 1284.62  14
  -2   5  -3 134069. 3919.34   1
   2  -5   3 132784. 3767.40  13
  -2   5  -3 138529. 4017.48   9
   2  -5   3 133911. 3912.19   3
   2  -5   3 135820. 4098.86  14
  -2   5  -3 134078. 3982.76  11
  -2   5  -4 43992.7 1641.03   1
  -2   5  -4 47908.9 1795.12   9
   2  -5   4 45169.9 1689.73   3
   2  -5   4 45956.9 2001.09  14
  -2   5  -4 48287.2 1786.53  11
   2  -5   5 188462. 5294.80   3
  -2   5  -5 194773. 5472.57  11
  -2   5  -5 197275. 5490.39   9
  -2   5  -5 189307. 5297.44   1
  -2   5  -6-422.245 827.863   1
  -2   5  -6-1160.79 848.912   9
  -2   5  -6-202.855 874.237  11
  -2   5  -7 818.190 818.999   9
  -2   5  -7 41.1036 873.076  11
   2  -5   7-145.163 524.762  12
  -2   5  -8 3703.64 862.251  11
   2  -5   8 4092.27 662.387   8
   2  -5   8 3935.80 1010.76  14
   2  -5   9 913.140 587.040   8
  -2   5  -9 1242.52 830.739  11
   2  -5   9 587.009 970.679  14
  -2   5 -10 15368.7 1054.70  11
   2  -5  10 14838.8 812.122   8
   2  -5  10 17874.3 1126.46  14
   2  -5  11 575.823 812.879  14
   2  -5  11 1484.46 593.708   8
  -2   5 -11 732.622 757.833  11
   2  -5  12 3460.62 871.327  14
   2  -5  12 3305.56 613.213   8
  -2   5 -12 2064.23 789.603  11
  -2   5 -12 2879.31 565.208   7
   2  -5  13 4936.86 813.708  14
  -2   5 -13 4547.04 814.318  11
   2  -5  13 5481.11 659.673   8
  -2   5 -14 15837.7 975.375  11
  -2   5 -14 14820.2 793.078   7
   2  -5  14 14610.7 772.028   8
   2  -5  14 14146.9 947.159  14
   2  -4 -11 5574.12 999.708   3
   2  -4 -10 1715.92 1016.61   3
   2  -4  -9 22315.3 1348.74   3
  -2   4   9 22698.9 1173.08   8
  -2   4   8 1186.45 820.218   8
   2  -4  -8 2013.56 1025.93   3
   2  -4  -7 14607.1 1219.90   3
  -2   4   7 13189.1 1017.45   8
   2  -4  -6 26894.7 1496.49   3
  -2   4   6 26351.5 1302.59   8
  -2   4   5 2008.24 902.326   8
   2  -4  -5 376.621 1087.27   3
  -2   4   4 131067. 3903.40   8
   2  -4  -4 132027. 4027.11   3
  -2   4   3 19755.4 1263.00   8
  -2   4   2 28354.2 1430.08   8
  -2   4   1 14375.6 1147.21   8
   2  -4   0 1584.75 677.323   5
  -2   4   0 1815.99 999.670   8
  -2   4  -1 71421.1 2429.53  11
  -2   4  -1 69493.3 2384.22   8
   2  -4   1 75921.0 2453.38   3
   2  -4   1 73727.4 2190.83  13
  -2   4  -2 941.866 1032.90   9
   2  -4   2 2967.99 1323.66  14
   2  -4   2 2204.19 766.842  13
   2  -4   2 2573.92 999.305   3
  -2   4  -2 849.719 1047.99  11
  -2   4  -3 40033.7 1662.69   9
  -2   4  -3 40170.3 1486.74   1
   2  -4   3 36904.1 1835.82  14
  -2   4  -3 41609.6 1631.50  11
   2  -4   3 38359.6 1539.03  13
   2  -4   3 36882.9 1473.85   3
  -2   4  -4 6267.45 1022.09  11
  -2   4  -4 8283.04 1048.44   9
  -2   4  -4 5459.27 1057.16  10
  -2   4  -4 5982.09 770.208   1
   2  -4   4 5783.03 780.003   3
  -2   4  -5 26862.8 1351.63  11
  -2   4  -5 25028.8 1095.44   1
  -2   4  -5 27258.3 1348.58   9
   2  -4   6 8491.43 772.481  12
  -2   4  -6 9629.60 957.360   9
  -2   4  -6 10858.7 1021.80  11
   2  -4   7 74025.5 2445.14  14
   2  -4   7 73066.7 2165.01   8
  -2   4  -7 73683.9 2419.73  11
   2  -4   7 72039.8 2191.16  12
  -2   4  -8 18697.7 1122.64  11
   2  -4   8 18567.8 1245.85  14
   2  -4   8 17767.2 853.370   8
   2  -4   9 3946.47 898.951  14
   2  -4   9 3611.62 630.321   8
  -2   4  -9 3616.57 852.885  11
   2  -4  10 40157.8 1371.94   8
   2  -4  10 41138.3 1580.42  14
  -2   4 -10 41934.1 1596.74  11
   2  -4  11 562.021 790.210  14
  -2   4 -11-192.465 772.050  11
   2  -4  11 262.122 587.950   8
   2  -4  12 8843.41 854.952  14
  -2   4 -12 8465.47 867.077  11
  -2   4 -12 7703.14 668.013   7
  -2   4 -13 4098.28 824.627  11
   2  -4  13 4695.81 775.877  14
   2  -4  13 4408.72 592.988   8
  -2   4 -13 3638.30 673.844   7
  -2   4 -14 216.602 735.639  11
   2  -4  14 104.357 730.508  14
  -2   4 -14 185.756 554.919   7
   2  -4  14 1491.86 544.203   8
   2  -3 -12-470.476 914.176   3
   2  -3 -11 8053.60 1063.59   3
   2  -3 -10 11720.6 1142.01   3
   2  -3  -9 961.993 994.163   3
  -2   3   9 506.386 821.893   8
   2  -3  -8 42037.7 1786.64   3
  -2   3   8 41892.9 1628.78   8
   2  -3  -7 481.410 1099.56   3
  -2   3   7 1282.05 895.747   8
   2  -3  -6 11904.0 1261.24   3
  -2   3   6 12413.0 1063.94   8
   2  -3  -5 4837.79 1234.36   3
  -2   3   5 5562.27 1034.85   8
   2  -3  -4 3657.19 1226.54   3
  -2   3   4 3970.70 1021.14   8
  -2   3   3 36421.9 1633.43   8
  -2   3   2 51314.7 1972.12   8
  -2   3   1 8698.38 1125.27   8
   2  -3   0 15621.4 1008.63   5
   2  -3   0 16746.6 920.746  15
  -2   3   0 17794.3 1230.57  11
   2  -3   0 18446.1 1119.19  13
  -2   3   0 16158.6 1255.32   8
   2  -3   1 303610. 8335.89   5
   2  -3   1 311943. 8329.42  13
   2  -3   1 309064. 8253.69  15
  -2   3  -1 293064. 8295.85   8
  -2   3  -1 309798. 8437.47  11
   2  -3   2 54791.6 2019.65  13
  -2   3  -2 55424.0 2036.51  10
   2  -3   2 59429.5 1839.50   3
  -2   3  -2 57756.4 2086.89   9
  -2   3  -2 56610.9 2063.96  11
  -2   3  -3 20137.4 887.617   1
   2  -3   3 21760.1 919.643   3
  -2   3  -3 20338.1 1287.37  11
   2  -3   3 19889.5 1361.40  13
  -2   3  -3 19433.0 1271.08   9
  -2   3  -3 19978.6 1297.06  10
  -2   3  -4 2164.18 1004.75  11
  -2   3  -4 3494.49 961.897   9
  -2   3  -4 1716.33 995.862  10
   2  -3   5 6915.13 847.828  12
  -2   3  -5 7577.03 997.959   9
   2  -3   5 6878.73 603.480   8
  -2   3  -5 6799.06 1022.82  11
   2  -3   6 59455.1 1968.26  12
  -2   3  -6 61314.4 2106.41  11
   2  -3   6 60096.0 2132.72  14
   2  -3   6 59774.2 1814.07   8
  -2   3  -7 624.795 532.644   4
  -2   3  -7 293.987 858.583  11
   2  -3   7 362.483 1029.36  14
   2  -3   8 14199.8 796.783   8
   2  -3   8 13546.9 1065.74  14
  -2   3  -8 15838.7 1048.76  11
  -2   3  -9 11212.2 981.211  11
   2  -3   9 11841.9 1012.79  14
   2  -3   9 11081.0 753.286   8
   2  -3  10 2568.57 846.521  14
   2  -3  10 862.417 601.772   8
  -2   3 -10 715.914 801.564  11
  -2   3 -11 32994.8 1248.03   7
  -2   3 -11 32310.0 1368.04  11
   2  -3  11 32945.4 1181.98   8
   2  -3  11 32552.8 1339.46  14
   2  -3  12 8414.17 650.306   8
  -2   3 -12 7378.20 683.924   7
   2  -3  12 8028.68 817.936  14
  -2   3 -12 6427.07 821.555  11
   2  -3  13 5972.95 645.012   8
   2  -3  13 5556.61 738.827  14
  -2   3 -13 4782.87 758.903  11
  -2   3 -13 4971.55 626.637   7
   2  -3  14-78.3998 521.810   8
   2  -3  14-123.000 663.522  14
  -2   3 -14 34.4838 698.175  11
  -2   3 -14-571.704 565.495   7
   2  -2 -12 11063.0 1100.60   3
   2  -2 -11 3017.93 1026.42   3
   2  -2 -10 1340.29 984.884   3
  -2   2   9 278.976 860.215   8
   2  -2  -9 1485.87 1012.26   3
  -2   2   8 39140.5 1589.34   8
   2  -2  -8 39120.1 1740.40   3
  -2   2   7 3935.15 944.919   8
   2  -2  -7 4649.38 1156.39   3
   2  -2  -6 125804. 3932.96   3
  -2   2   6 129008. 3832.26   8
   2  -2  -5 14881.3 1378.79   3
  -2   2   5 12947.5 1179.80   8
   2  -2  -4 22068.4 1551.39   3
  -2   2   4 21673.5 1365.43   8
  -2   2   3 117605. 3599.01   8
  -2   2   2-793.913 1121.84   8
  -2   2   1 254057. 7034.30   8
   2  -2  -1 254750. 7075.53  13
   2  -2   0 2146.72 1095.97  13
  -2   2   0 976.003 1057.66  11
  -2   2   0 1767.64 933.551   8
  -2   2  -1 6876.71 766.455   8
   2  -2   1 7406.01 1121.19  13
  -2   2  -1 5654.94 1045.16  11
  -2   2  -1 6330.44 1009.59  10
   2  -2   1 6909.42 868.652   3
  -2   2  -2 132138. 3865.85  11
   2  -2   2 130958. 3871.78  13
  -2   2  -2 127731. 3869.85  10
  -2   2  -2 129778. 3867.14   9
  -2   2  -3 28157.5 1402.09  11
  -2   2  -3 25707.8 1351.21   9
   2  -2   3 24784.9 1507.35  13
  -2   2  -3 24825.0 1400.59  10
   2  -2   4 24704.6 1506.85  14
   2  -2   4 26250.4 1313.83  12
  -2   2  -4 27613.6 1357.43  11
  -2   2  -4 25986.4 1371.59   9
  -2   2  -4 25267.3 1426.18  10
  -2   2  -5 15132.2 1155.44  11
   2  -2   5 17178.4 756.038   8
   2  -2   5 16865.7 1246.41  14
   2  -2   5 17595.0 1268.84  12
   2  -2   6 712.943 578.279   8
  -2   2  -6 260.440 932.490  11
   2  -2   6 409.110 971.437  14
   2  -2   6 13.8872 1046.98  12
   2  -2   7 3426.11 990.456  14
  -2   2  -7 3001.96 710.736   3
   2  -2   7 2932.35 596.517   8
  -2   2  -7 2392.23 855.521  11
  -2   2  -8 16021.5 1035.68  11
   2  -2   8 15540.7 791.692   8
  -2   2  -8 14902.0 942.647   3
   2  -2   8 14592.0 1072.70  14
  -2   2  -9 6796.32 877.684  11
  -2   2  -9 6017.00 708.139   7
   2  -2   9 4710.35 891.349  14
   2  -2   9 5387.09 652.339   8
  -2   2 -10 9058.07 877.607  11
  -2   2 -10 7940.78 757.696   7
   2  -2  10 8326.12 926.708  14
   2  -2  10 9338.95 692.490   8
  -2   2 -11 9868.18 872.506  11
  -2   2 -11 10665.8 830.827   7
   2  -2  11 11371.1 723.287   8
  -2   2 -12 719.644 582.783   7
  -2   2 -12 1554.90 705.162  11
   2  -2  12 967.316 569.537   8
   2  -2  13 17145.9 822.447   8
  -2   2 -13 14972.1 916.915  11
   2  -1 -13-392.011 930.004   3
   2  -1 -12 6461.15 1025.83   3
   2  -1 -11-287.197 1000.57   3
   2  -1 -10 32797.4 1563.60   3
  -2   1   9 3157.07 919.631   8
   2  -1  -9 4447.73 1086.91   3
  -2   1   8 6602.09 997.854   8
   2  -1  -8 7218.87 1172.91   3
   2  -1  -7 94367.2 3077.18   3
  -2   1   7 91968.2 2950.17   8
  -2   1   6 2861.45 1034.40   8
   2  -1  -6 2458.10 1196.10   3
   2  -1  -5 118653. 3779.14   3
  -2   1   5 121886. 3681.64   8
  -2   1   4 8104.98 1246.76   8
   2  -1  -4 6962.52 1385.60   3
  -2   1   3 1160.77 1220.03   8
   2  -1  -2 84682.0 2889.50  13
  -2   1   2 85760.0 2754.92   8
   2  -1  -1 109531. 3419.66  13
  -2   1   1 110963. 3281.59   8
  -2   1   0 114902. 3472.89  11
   2  -1   0 111023. 3527.81  13
  -2   1   0 118465. 3308.41   8
  -2   1  -1 1479.22 1007.74   9
   2  -1   1 1543.24 1152.74  13
  -2   1  -1 1563.76 1023.03  11
  -2   1  -1 1776.11 972.477  10
   2  -1   1 2638.77 1215.89   5
  -2   1  -2 18908.3 1184.83   9
   2  -1   2 19526.3 1434.85  13
   2  -1   2 21236.6 1526.82   5
  -2   1  -2 23293.3 1289.93  10
  -2   1  -2 20259.0 1287.46  11
  -2   1  -3 6136.31 1089.56  10
  -2   1  -3 6379.08 976.783   9
  -2   1  -3 6468.68 1048.65  11
   2  -1   3 6640.82 1013.05  14
   2  -1   3 5889.38 1308.73   5
   2  -1   3 6276.82 1290.73  13
   2  -1   4 112522. 2985.86   8
   2  -1   4 107043. 3168.08  14
   2  -1   4 99201.9 3342.84   5
  -2   1  -4 104247. 3050.13   3
  -2   1  -4 106699. 3229.73  11
   2  -1   5 1880.41 584.041   8
  -2   1  -5 2357.43 879.897  11
  -2   1  -5 1922.65 772.281   3
   2  -1   5 376.036 1241.42  12
   2  -1   5 2152.90 968.016  14
  -2   1  -6 44877.8 1634.70   3
   2  -1   6 48433.4 1518.36   8
  -2   1  -6 48391.4 1741.16  11
   2  -1   6 47985.5 1822.50  12
   2  -1   6 46486.0 1694.05  14
  -2   1  -7 29431.9 1268.53  11
   2  -1   7 28821.6 1111.89   8
   2  -1   7 27890.6 1243.75  14
  -2   1  -7 28389.8 1271.91   7
  -2   1  -8-684.117 771.063   3
  -2   1  -8-566.249 740.062  11
   2  -1   8-140.982 592.571   8
  -2   1  -8 376.127 743.304   7
   2  -1   8-342.206 755.556  14
  -2   1  -9 58746.2 2024.46  11
   2  -1   9 61363.2 1912.75   8
  -2   1  -9 64072.7 2012.26   7
   2  -1  10 1520.68 626.858   8
  -2   1 -10 2164.80 723.985  11
  -2   1 -10 2816.86 711.663   7
  -2   1 -11 9603.03 818.477  11
  -2   1 -11 10062.2 804.088   7
   2  -1  12 3273.99 604.507   8
  -2   1 -12 2709.44 687.157  11
   2  -1  13-246.565 572.242   8
  -2   1 -13 787.132 604.356  11
   2   0 -13 321.844 980.237   3
   2   0 -13-988.541 851.469   6
   2   0 -12 11519.0 1105.40   3
   2   0 -12 9548.44 1021.96   6
   2   0 -11 8587.71 1080.22   3
   2   0 -11 10967.6 1038.19   6
   2   0 -10 2899.21 1061.66   3
   2   0 -10 2706.93 953.041   6
  -2   0   9 11272.2 1089.27   8
   2   0  -9 12530.3 1194.76   3
   2   0  -9 10145.3 1114.32   6
   2   0  -8 4953.52 1169.48   3
  -2   0   8 5858.89 1030.35   8
   2   0  -8 4274.55 1064.34   6
  -2   0   7 219.703 978.376   8
   2   0  -7 252.762 1171.06   3
   2   0  -6 17447.2 1414.88   3
  -2   0   6 16516.7 1289.59   8
   2   0  -5 68826.2 2563.90   3
  -2   0   5 70936.1 2467.14   8
   2   0  -4 39433.1 1933.49   3
  -2   0   4 40721.3 1810.11   8
   2   0  -3 95372.8 3133.18   3
   2   0  -3 91738.5 3181.92  13
  -2   0   3 95033.1 3039.81   8
   2   0  -2 200035. 5781.54  13
  -2   0   2 200633. 5665.68   8
   2   0  -1 43382.4 1909.39  13
  -2   0   1 44983.8 1671.18   8
   2   0   0 145591. 4284.68  13
  -2   0   0 140952. 4130.03  11
  -2   0  -1 11209.0 1027.89  11
  -2   0  -1 11865.0 1049.41   9
   2   0   1 14768.3 895.760   1
   2   0   1 11003.9 1314.21  13
   2   0   1 11979.8 1285.32   5
   2   0   1 10753.6 1352.76  15
  -2   0  -1 10745.0 1070.05  10
  -2   0  -2 327180. 8855.34  10
  -2   0  -2 323728. 8795.32   9
  -2   0  -2 318104. 8678.49   3
   2   0   2 324364. 8680.85   1
   2   0   2 323141. 8973.93  13
   2   0   2 330477. 8916.75   5
  -2   0  -2 315773. 8777.53  11
   2   0   2 315163. 8937.67  15
  -2   0  -3 22432.3 1257.86  10
  -2   0  -3 21624.4 1069.42   3
   2   0   3 23349.0 1475.53   5
   2   0   3 21249.6 1047.03  14
   2   0   3 20916.5 1481.95  13
  -2   0  -3 21572.9 1128.62  11
   2   0   4-635.680 690.276   8
  -2   0  -4 139.975 818.058   3
  -2   0  -4-14.6894 898.017  11
   2   0   4 1086.57 1115.99   5
   2   0   5 71278.4 2113.30   8
  -2   0  -5 70690.6 2237.98  11
   2   0   5 68143.7 2150.93  14
   2   0   5 69094.0 2401.08   5
   2   0   6 714.474 642.754   8
   2   0   6-97.1106 944.913   5
   2   0   6-402.237 737.669  14
  -2   0  -6 453.089 742.826  11
  -2   0  -6 41.7716 827.589   3
   2   0   7 15344.7 1194.25   5
  -2   0  -7 15464.7 1074.10   3
  -2   0  -7 17172.2 967.200  11
   2   0   7 16814.7 891.841   8
  -2   0  -8 1484.94 778.257   3
  -2   0  -8 1445.67 680.514  11
   2   0   8 898.594 619.807   8
  -2   0  -8 962.071 740.556   7
   2   0   8 239.241 885.075   5
  -2   0  -9 4248.53 831.753   3
   2   0   9 3834.99 918.535   5
  -2   0  -9 4792.35 736.497   7
  -2   0  -9 3753.46 717.537  11
   2   0   9 4934.61 658.980   8
   2   0  10 13105.7 1027.46   5
  -2   0 -10 15051.0 910.173   7
  -2   0 -10 14839.1 873.714  11
   2   0  10 15452.6 814.576   8
  -2   0 -11 6776.81 715.237  11
   2   0  11 5572.20 865.042   5
   2   0  11 7073.28 645.489   8
  -2   0 -12-373.976 632.677  11
   2   0  12-596.078 576.787   8
   2   0  12-492.213 760.814   5
  -2   0 -12-187.478 825.491   6
  -2  -1  14 1705.44 772.241   8
   2   1 -14 380.890 837.939   6
   2   1 -14 1191.40 878.055   3
   2   1 -13 10594.3 998.277   6
   2   1 -13 9606.26 1053.78   3
   2   1 -12 3344.97 938.206   6
   2   1 -12 4682.17 1039.54   3
   2   1 -11-2181.55 945.459   6
   2   1 -11-309.232 974.199   3
   2   1 -10 2049.03 940.855   6
   2   1 -10 2351.92 1036.35   3
  -2  -1   9 72580.4 2462.73   8
   2   1  -9 71801.1 2557.71   3
   2   1  -9 73405.2 2456.96   6
  -2  -1   8 13322.8 1174.17   8
   2   1  -8 12993.7 1278.16   3
  -2  -1   7 84737.7 2800.79   8
   2   1  -7 84634.4 2878.55   3
  -2  -1   6 12569.7 1255.96   8
   2   1  -6 10618.2 1346.95   3
   2   1  -5 22655.8 1600.43   3
  -2  -1   5 21680.1 1480.58   8
  -2  -1   4 37476.4 1805.65   8
   2   1  -3 37639.7 1619.63   4
  -2  -1   3 37052.1 1844.55   8
   2   1  -3 34680.9 1913.59  13
   2   1  -2 557861. 14934.6  15
   2   1  -2 542749. 14991.2  13
   2   1  -1 19213.6 1395.77  15
   2   1  -1 19000.0 1470.79  13
  -2  -1   0 10021.7 967.997  11
   2   1   0 12164.8 1285.92  15
   2   1   0 11216.9 1326.86  13
  -2  -1   0 10758.7 899.866   9
  -2  -1  -1 38358.3 1517.30  11
   2   1   1 42266.0 1900.29  13
  -2  -1  -1 42607.0 1460.97   9
  -2  -1  -1 43598.5 1622.09   3
  -2  -1  -1 39233.7 1575.47  10
   2   1   1 44538.6 1629.32   1
   2   1   1 43470.3 1851.79   5
   2   1   1 41132.5 1844.27  15
   2   1   2 25783.5 1502.27   5
   2   1   2 24932.7 1568.50  13
  -2  -1  -2 24430.1 1267.13  10
  -2  -1  -2 25300.8 1350.99   3
  -2  -1  -2 23768.8 1130.55  11
   2   1   2 23864.7 1414.31   1
   2   1   2 25831.7 1578.64  15
  -2  -1  -3 4877.42 902.705  10
  -2  -1  -3 5693.40 799.636  11
  -2  -1  -3 5537.36 1044.03   7
   2   1   3 5695.32 1222.03  13
  -2  -1  -3 5456.91 969.178   3
   2   1   3 4433.23 1147.08   5
  -2  -1  -4 763.159 777.646  11
   2   1   4 784.122 847.270   8
  -2  -1  -4 667.429 956.967   3
   2   1   4 938.519 1041.98   5
  -2  -1  -4 20.6954 999.765   7
   2   1   4 1466.74 524.341  14
  -2  -1  -5 40036.9 1612.79   3
  -2  -1  -5 42681.4 1504.38  11
   2   1   5 44175.1 1501.23   8
   2   1   5 41300.1 1710.94   5
   2   1   5 42652.7 1339.07  14
   2   1   6 25750.9 1092.21   8
  -2  -1  -6 24185.1 1219.73   3
  -2  -1  -6 25855.5 1129.86  11
   2   1   6 24827.6 1332.79   5
   2   1   7 54780.2 1734.75   8
   2   1   7 50873.4 1899.14   5
  -2  -1  -7 52641.0 1737.34  11
  -2  -1  -7 50699.2 1849.53   3
  -2  -1  -8 646.075 754.366   7
   2   1   8-498.153 649.612   8
   2   1   8-1100.92 839.272   5
  -2  -1  -8 434.581 818.974   3
  -2  -1  -8 568.353 600.846  11
   2   1   9 5565.23 669.427   8
  -2  -1  -9 2594.17 644.213  11
   2   1   9 4350.21 867.504   5
  -2  -1  -9 3927.56 824.919   3
  -2  -1 -10 11453.3 793.032  11
   2   1  10 12780.5 973.403   5
  -2  -1 -10 13897.2 942.273   6
  -2  -1 -11-16.6198 793.336   6
   2   1  11 373.373 746.733   5
   2   1  11-380.451 598.738   8
   2   1  12 15988.7 814.154   8
  -2  -1 -12 16848.8 986.628   6
   2   1  12 15118.5 977.560   5
   2   2 -14 3833.59 877.536   6
   2   2 -14 4247.50 963.215   3
  -2  -2  14 4408.64 843.691   8
   2   2 -13 8857.91 1032.52   3
   2   2 -13 9123.57 995.227   6
   2   2 -12-23.3403 925.125   3
   2   2 -11 19904.8 1277.92   3
   2   2 -10 2865.63 1072.80   3
  -2  -2   8 70845.9 2452.63   8
  -2  -2   7 15738.7 1292.67   8
  -2  -2   6 96998.1 3254.50   8
   2   2  -6 105482. 3187.24   4
  -2  -2   5 2079.99 1205.53   8
   2   2  -5 1477.76 1018.37   4
   2   2  -4-60.5951 1062.06   4
  -2  -2   4 194.693 1279.27   8
   2   2  -4 685.831 1593.78   1
   2   2  -4-529.391 1419.38  13
   2   2  -3 14931.4 1698.53   1
   2   2  -3 13905.2 1217.11   4
   2   2  -3 12425.6 1334.45  15
   2   2  -3 14919.2 1497.35  13
   2   2  -2 140302. 4246.12  13
   2   2  -2 138277. 4176.72  15
   2   2  -1 1366.32 1310.31  13
   2   2  -1 2215.03 1198.60  15
   2   2   0 1388.55 1458.46  12
   2   2   0 901.314 1208.85  15
  -2  -2   0 1342.33 571.152   9
   2   2   0 993.112 1242.10  13
  -2  -2   0 1188.57 698.417  11
  -2  -2   0 1642.89 1301.97   3
  -2  -2  -1 93083.6 2867.54  10
  -2  -2  -1 98625.5 3031.25   3
  -2  -2  -1 96413.9 3024.90   7
   2   2   1 94588.6 3125.57  15
   2   2   1 100191. 3167.46  13
   2   2   1 98942.6 3058.69   5
  -2  -2  -1 94429.9 2758.81  11
   2   2   1 99559.2 3163.68  12
  -2  -2  -2 42943.6 1421.46  11
   2   2   2 43292.9 1790.09   5
  -2  -2  -2 42955.0 1522.29  10
  -2  -2  -2 42404.9 1748.05   3
   2   2   2 39584.1 1795.81   1
   2   2   2 41335.9 1883.89  15
  -2  -2  -2 43227.6 1734.74   7
   2   2   2 42353.5 1959.68  12
   2   2   2 44987.2 1930.92  13
  -2  -2  -3 315430. 8864.35   3
  -2  -2  -3 320590. 8918.16   7
   2   2   3 332636. 9004.41  13
  -2  -2  -3 320335. 8711.02  11
   2   2   3 327231. 8895.90   5
   2   2   4 4022.78 1105.23  13
  -2  -2  -4 4368.47 1000.88   7
   2   2   4 4731.01 1014.84   5
  -2  -2  -4 4225.06 679.502  11
  -2  -2  -4 3557.48 1057.27   3
   2   2   5 71779.9 2328.49   5
   2   2   5 70845.1 2214.54   8
  -2  -2  -5 66574.0 2322.92   3
  -2  -2  -5 70916.9 2139.69  11
   2   2   6 31929.1 1403.72   5
  -2  -2  -6 30838.0 1193.73  11
  -2  -2  -6 30069.8 1416.77   3
   2   2   7-521.055 705.959   8
   2   2   7-748.114 850.988   5
  -2  -2  -7 714.109 614.166  11
  -2  -2  -7 261.997 809.687   3
   2   2   8 31122.8 1168.58   8
  -2  -2  -8 28731.9 1124.19  11
  -2  -2  -8 27648.4 1278.33   3
   2   2   8 29372.3 1288.00   5
  -2  -2  -8 28260.8 1269.07   6
   2   2   9-245.711 746.805   5
  -2  -2  -9-319.224 806.427   3
   2   2   9-548.994 620.390   8
  -2  -2  -9-656.638 746.508   6
   2   2  10 691.621 597.747   8
   2   2  10 175.578 719.646   5
  -2  -2 -10-192.416 715.414   6
   2   2  11 6551.94 688.738   8
   2   2  11 5611.02 780.318   5
  -2  -2 -11 6337.82 777.969   6
  -2  -3  14-96.0230 778.215   8
   2   3 -10 15180.5 1053.87   4
  -2  -3   9 3327.57 1018.23   8
   2   3  -9 3205.93 893.129   4
  -2  -3   8 2387.74 1068.65   8
   2   3  -8 2416.52 929.003   4
   2   3  -7 11130.9 1048.93   4
  -2  -3   7 9172.62 1236.74   8
   2   3  -6 89669.2 2830.70   4
  -2  -3   6 84230.6 2923.07   8
   2   3  -5 21459.6 1327.63   4
   2   3  -5 21123.3 1248.57   6
   2   3  -5 20115.5 1716.05   1
   2   3  -4 12810.9 1563.75  13
   2   3  -4 16965.5 1656.34   1
   2   3  -4 15042.2 1372.86  15
   2   3  -3 43035.1 2007.13  13
   2   3  -3 46359.8 2085.53   1
   2   3  -3 44243.0 1899.22  15
   2   3  -2 32300.6 1748.90  13
   2   3  -2 33417.6 1670.64  15
  -2  -3   1 178573. 4978.98   3
  -2  -3   1 166886. 4881.35   7
   2   3  -1 168800. 5017.96  15
   2   3   0 10430.1 1268.99  15
  -2  -3   0 10378.8 1288.67   3
  -2  -3   0 11352.9 1112.34   7
  -2  -3   0 9582.42 644.061  11
   2   3   0 9658.20 1408.40  12
  -2  -3  -1 143460. 4163.60   3
  -2  -3  -1 140986. 4144.50   7
   2   3   1 138183. 4207.23  15
  -2  -3  -1 139304. 3937.73  10
  -2  -3  -1 138052. 3813.88  11
   2   3   1 143210. 4236.74  12
  -2  -3  -2 81543.1 2695.33   3
   2   3   2 75117.1 2684.57   1
  -2  -3  -2 79997.5 2640.16   7
   2   3   2 81725.8 2620.57   5
   2   3   2 77824.5 2778.13  12
  -2  -3  -2 80582.4 2413.62  10
  -2  -3  -2 80807.9 2279.40  11
  -2  -3  -3 19529.3 1204.76   7
   2   3   3 16881.7 1158.68   5
  -2  -3  -3 17958.6 810.796  11
   2   3   3 18070.4 1445.03  12
  -2  -3  -3 17206.3 1243.10   3
   2   3   4 52292.4 1830.86   5
  -2  -3  -4 51291.4 1902.88   7
  -2  -3  -4 49583.0 1584.02  11
  -2  -3  -4 50384.0 1917.54   3
   2   3   5 6923.45 817.546   8
  -2  -3  -5 5273.77 965.050   3
   2   3   5 6601.64 919.230   5
  -2  -3  -5 6057.60 653.557  11
   2   3   6 16091.8 1005.73   5
  -2  -3  -6 14868.8 923.041   6
   2   3   6 15066.9 896.821   8
  -2  -3  -6 13555.0 751.147  11
   2   3   7 2697.05 699.398   8
   2   3   7 2326.91 789.803   5
  -2  -3  -7 3104.26 774.300   6
  -2  -3  -7 3355.10 916.750   3
   2   3   8 12821.3 838.503   8
  -2  -3  -8 11656.2 984.602   3
  -2  -3  -8 13574.3 905.308   6
   2   3   8 12766.3 922.578   5
   2   3   9 2598.86 736.096   5
  -2  -3  -9 2616.65 702.804   6
  -2  -3  -9 2705.26 874.575   3
   2   3   9 2218.98 642.782   8
   2   3  10 3183.11 762.198   5
   2   3  10 2361.95 660.104   8
  -2  -3 -10 3404.99 721.256   6
   2   3  11 1223.74 638.324   8
  -2  -3 -11 2234.88 716.661   6
  -2  -4  15 566.250 779.725   8
   2   4 -15-732.112 693.634   4
  -2  -4  14 4075.39 836.786   8
   2   4 -14 3062.28 763.888   4
   2   4 -13 5382.93 864.180  11
   2   4 -13 4815.04 800.267   4
   2   4 -12 8150.15 934.595  11
   2   4 -12 8126.99 871.021   4
   2   4 -11-456.496 848.381  11
   2   4 -11 378.654 791.085   4
   2   4 -10 56762.4 2060.67  11
   2   4 -10 59256.9 2034.90   4
   2   4  -9 3990.66 1011.73  11
   2   4  -9 4596.81 927.424   4
   2   4  -8 89828.3 2867.52   4
   2   4  -8 90964.5 2790.15   6
  -2  -4   8 87395.4 2957.84   8
   2   4  -7 19176.6 1210.35   6
  -2  -4   7 19523.2 1369.19   8
   2   4  -7 20987.6 1244.12   4
   2   4  -7 19451.6 1572.01   1
   2   4  -6-712.281 1030.56   6
   2   4  -6 536.871 1398.71   1
   2   4  -5 70486.6 2618.67   1
  -2  -4   5 66753.7 1981.29   7
   2   4  -5 71541.2 2176.27   6
   2   4  -4-265.507 1159.39  15
   2   4  -4-1345.84 1384.54   1
  -2  -4   4 584.903 681.710   7
   2   4  -4 78.5488 765.401   6
   2   4  -3 32579.8 1785.07   1
   2   4  -3 36282.3 1736.47   2
  -2  -4   3 33069.1 1312.14   7
   2   4  -3 32744.4 1675.95  15
  -2  -4   2 28348.1 1301.89   7
   2   4  -2 28613.1 1547.54  15
   2   4  -1 18332.1 1530.36  12
  -2  -4   1 15138.5 1153.19   7
   2   4  -1 17017.5 1330.36  15
  -2  -4   1 16745.6 1433.48   3
   2   4   0 107937. 3515.12  12
  -2  -4   0 112946. 3406.10   7
  -2  -4   0 111764. 3506.38   3
   2   4   0 113965. 3497.85  15
  -2  -4  -1 73386.4 2483.83   3
  -2  -4  -1 64501.9 1964.32  14
   2   4   1 68878.7 2462.12  12
  -2  -4  -1 69466.4 2049.66  10
   2   4   1 72135.2 2427.01  15
  -2  -4  -1 72541.1 2393.39   7
  -2  -4  -1 71293.1 2038.55   6
  -2  -4  -2 27763.9 908.347  11
  -2  -4  -2 28902.7 1140.21   6
  -2  -4  -2 28608.7 1554.69   3
   2   4   2 29323.7 1570.27  12
   2   4   3 19713.2 1095.77   5
  -2  -4  -3 18132.1 989.222   6
  -2  -4  -3 17459.1 732.653  11
  -2  -4  -3 17419.7 1245.26   3
   2   4   3 17798.9 1344.06   1
   2   4   3 18872.5 1384.30  12
   2   4   4 46766.2 1955.07  12
  -2  -4  -4 48275.4 1824.20   3
   2   4   4 48493.5 1710.71   5
  -2  -4  -4 45924.3 1617.77   6
  -2  -4  -5 862.290 909.348   3
   2   4   5 1465.44 776.711   5
   2   4   5 1414.07 1149.13  12
  -2  -4  -5 959.113 739.443   6
   2   4   6 36343.7 1355.34   8
  -2  -4  -6 31841.4 1467.50   3
   2   4   6 33327.7 1340.83   5
   2   4   7 5394.44 775.707   8
   2   4   7 4274.04 754.969   5
  -2  -4  -7 4310.90 722.603   6
  -2  -4  -7 4613.75 898.714   3
   2   4   8 888.698 666.519   8
  -2  -4  -8 342.872 801.083   3
  -2  -4  -8 777.519 660.206   6
   2   4   8 881.353 681.375   5
   2   4   9 10774.9 823.683   5
  -2  -4  -9 12259.2 887.461   6
  -2  -4  -9 14064.4 958.731   3
   2   4   9 12877.4 804.814   8
   2   4  10-29.3696 650.124   8
  -2  -4 -10 465.283 718.023   6
  -2  -5  15 2075.92 813.866   8
   2   5 -15 1793.13 690.495   4
   2   5 -15 3016.72 793.642  11
   2   5 -14 13005.2 921.831   4
   2   5 -14 14149.9 1014.13  11
  -2  -5  14 13882.1 1048.86   8
   2   5 -13 1082.66 819.145  11
   2   5 -13 771.119 740.671   4
   2   5 -12 15459.0 1099.04  11
   2   5 -12 17239.9 1060.69   4
   2   5 -11 12492.6 1025.08  11
   2   5 -11 12594.4 980.243   4
   2   5 -11 13430.6 1080.68   6
   2   5 -10 1542.15 882.636   4
   2   5 -10 1089.49 960.298   6
   2   5  -9 58184.7 2032.59   4
   2   5  -9 56449.8 1943.67   6
   2   5  -8 28678.7 1325.04   6
   2   5  -8 32860.6 1800.99   1
   2   5  -7 32169.3 1356.59   6
   2   5  -7 30958.0 1795.56   1
   2   5  -6 71.9190 865.761   6
   2   5  -6 399.566 903.033  11
   2   5  -6 1444.09 1315.80   1
   2   5  -5 683.198 1060.54  15
   2   5  -5-255.605 724.635   6
   2   5  -5-169.027 1126.22   2
   2   5  -5 609.398 1287.90   1
   2   5  -4 10466.2 1253.05   2
   2   5  -4 8944.38 1368.78   1
   2   5  -4 9771.61 1200.49  15
   2   5  -3 26532.5 1450.76  15
   2   5  -3 26024.2 1572.21   2
   2   5  -3 24005.6 1593.51   1
   2   5  -2-109.172 1053.54  15
  -2  -5   2-430.313 1197.80   3
  -2  -5   1 14826.0 1382.56   3
   2   5  -1 14504.9 1365.56  12
   2   5  -1 15176.6 1269.91  15
  -2  -5   0 82576.8 2498.52  14
  -2  -5   0 83629.0 2442.86  10
   2   5   0 88228.5 2815.39  15
   2   5   0 89969.1 2810.93  13
   2   5   0 91132.9 2878.69  12
  -2  -5   0 90134.2 2874.00   3
   2   5   1 20946.4 1442.12  12
   2   5   1 22866.8 1309.40  15
   2   5   1 23746.2 1247.46  13
  -2  -5  -1 24350.0 1432.28   3
   2   5   2 100147. 3115.67  13
  -2  -5  -2 99391.2 3133.90   3
  -2  -5  -2 100174. 2849.42   6
   2   5   2 93182.5 3156.09  12
   2   5   3 69.8435 1048.41   1
   2   5   3 238.358 1129.73  12
   2   5   3 712.223 901.325  13
  -2  -5  -3 961.879 1042.47   3
   2   5   4 17586.9 1127.98  13
  -2  -5  -4 16541.5 977.077   6
   2   5   4 16662.4 981.780   5
   2   5   4 17515.0 1310.66  12
  -2  -5  -4 18613.4 1185.79   3
   2   5   5 30024.8 1407.13  13
  -2  -5  -5 31028.3 1453.71   3
  -2  -5  -5 31351.7 1259.52   6
   2   5   5 31014.0 1261.80   5
   2   5   5 35195.2 1589.98  12
   2   5   6-176.692 666.270   5
  -2  -5  -6 20.4457 900.575   3
  -2  -5  -6 701.906 681.890   6
   2   5   6 250.682 1119.89  12
   2   5   7 6515.03 712.291   5
  -2  -5  -7 5818.55 960.390   3
   2   5   7 7532.75 739.791   8
  -2  -5  -8 1471.30 832.711   3
   2   5   8 2103.49 682.207   8
  -2  -5  -9-869.349 822.946   3
   2   5   9 413.899 612.858   8
   2   6 -15 460.160 807.725   6
   2   6 -15 1269.48 706.655   4
  -2  -6  15 483.108 775.106   8
   2   6 -15 20.7778 757.433  11
   2   6 -14 1589.45 815.820   6
   2   6 -14 3368.10 760.890   4
  -2  -6  14 2085.04 867.870   8
   2   6 -14 2101.00 827.374  11
   2   6 -13 3391.18 886.994  11
   2   6 -13 3587.70 870.412   6
   2   6 -13 4347.41 802.502   4
   2   6 -12 18530.2 1081.72   6
   2   6 -12 16790.2 1058.92   4
   2   6 -11 3058.75 805.907   6
   2   6 -11 2128.01 821.390   4
   2   6 -10 8735.13 895.338   6
   2   6 -10 8771.24 1267.55   1
   2   6  -9 2809.30 838.849   6
   2   6  -9 5126.23 1287.52   1
   2   6  -8 7549.05 989.723   6
   2   6  -8 7694.24 1006.54  11
   2   6  -8 7747.07 1302.17   1
   2   6  -7 68864.1 2219.51   6
   2   6  -7 74273.4 2333.56  11
   2   6  -7 71975.1 2626.44   1
   2   6  -6-279.482 1107.92  13
   2   6  -6 188.123 1201.24   1
   2   6  -6-48.9935 1065.14   2
   2   6  -6-562.968 809.213  11
   2   6  -6 21.6233 970.307  15
   2   6  -5 22640.6 1327.82  15
   2   6  -5 21040.1 1342.31  13
   2   6  -5 21747.0 1110.08  11
   2   6  -5 21982.2 1396.78   2
   2   6  -5 22564.1 1503.32   1
   2   6  -4 87255.9 2949.73  13
   2   6  -4 93989.2 3041.56   1
   2   6  -4 93382.0 3000.23   2
   2   6  -4 91637.3 2940.18  15
   2   6  -3 1191.53 1210.32   1
   2   6  -3 2088.11 1016.00  15
  -2  -6   3 564.285 1172.26   3
   2   6  -3 774.364 926.851  13
  -2  -6   2 113272. 3541.41   3
   2   6  -2 108026. 3531.31   1
   2   6  -2 115685. 3428.66  15
   2   6  -2 108494. 3452.99  12
   2   6  -2 110115. 3376.93  13
   2   6  -1 5941.84 1173.34  12
  -2  -6   1 5274.44 1248.30   3
   2   6  -1 7384.17 1046.52  15
   2   6  -1 5764.16 939.848  13
  -2  -6   1 5661.59 788.167  14
   2   6   0 7388.84 1039.98  15
  -2  -6   0 8894.72 1208.33   3
  -2  -6   0 7078.52 465.166  10
   2   6   0 7164.56 1224.25  12
   2   6   0 8868.33 962.760  13
   2   6   1 17178.0 1113.20  15
   2   6   1 15065.5 1330.94  12
   2   6   1 14020.8 1051.49  13
  -2  -6  -1 15635.6 1319.44   3
   2   6   2 990.294 867.499  13
   2   6   2 1961.96 1115.67  12
  -2  -6  -2 1248.44 1073.74   3
  -2  -6  -3 36121.8 1626.63   3
   2   6   3 34894.9 1661.91   1
   2   6   3 34702.0 1462.13  13
   2   6   3 36404.2 1642.35  12
   2   6   4 2747.56 810.305  13
   2   6   4 3372.81 1058.20   1
  -2  -6  -4 3414.51 1038.02   3
   2   6   4 4150.99 1120.49  12
  -2  -6  -5 85.4291 954.026   3
   2   6   5-605.984 1046.83  12
   2   6   5 417.742 751.977  13
  -2  -6  -6 2634.89 913.557   3
   2   6   6 4012.47 1095.62  12
   2   6   6 1414.63 740.288  13
   2   6   7 8967.93 1134.40  12
  -2  -6  -7 9245.10 974.186   3
   2   6   7 10161.9 857.729  13
  -2  -6  -8 721.603 823.825   3
   2   6   8-457.681 1011.23  12
  -2  -7  15-447.920 780.231   8
   2   7 -15-851.942 769.972  11
   2   7 -15 1606.49 734.643   4
   2   7 -15 914.415 772.653   6
   2   7 -14 6382.47 782.147   4
   2   7 -14 5865.54 846.976   6
  -2  -7  14 4864.25 875.875   8
   2   7 -13 10785.6 915.020   6
   2   7 -12 229.032 775.107   6
   2   7 -11 43020.0 1564.80   6
   2   7 -11 41204.8 1923.24   1
   2   7 -10 424.382 837.230  11
   2   7 -10-404.641 812.819   6
   2   7 -10-686.912 1163.77   1
   2   7  -9 27651.5 1325.37  11
   2   7  -9 26881.0 1624.12   1
   2   7  -8 36330.0 1462.89  11
   2   7  -8 34178.8 1758.11   1
   2   7  -7 793.104 811.352  11
   2   7  -7 2413.87 1046.18   2
   2   7  -7-357.158 920.854  15
   2   7  -6 49776.8 1722.54  11
   2   7  -6 47525.5 1862.34  15
   2   7  -6 52307.6 1960.74   2
   2   7  -6 49237.4 2030.80   1
   2   7  -6 47327.8 1901.76  13
   2   7  -5 2834.86 986.457  13
   2   7  -5 3303.96 1071.03   2
   2   7  -5 2592.06 709.838  11
   2   7  -5 2392.77 950.312  15
   2   7  -5 3568.64 1164.54   1
   2   7  -4 2781.76 1131.66   1
  -2  -7   4 3076.25 1116.09   3
   2   7  -4 1390.45 937.778  13
   2   7  -4 2043.11 932.809  15
   2   7  -3 10586.8 1255.47   1
  -2  -7   3 11575.9 1259.57   3
   2   7  -3 13451.3 1040.83  15
   2   7  -3 12586.1 1065.72  13
   2   7  -2 673.195 1168.09   1
   2   7  -2 3142.35 1062.79  12
  -2  -7   2 3407.54 825.614  14
   2   7  -2 2767.54 840.499  13
   2   7  -2 2179.35 840.965  15
  -2  -7   2 3780.42 1163.99   3
  -2  -7   1 45047.9 1905.57   3
   2   7  -1 43419.3 1647.10  13
   2   7  -1 48320.0 1827.58  12
   2   7  -1 45861.2 1686.76  15
   2   7   0 29365.2 1274.51  13
   2   7   0 26441.0 1298.06  15
   2   7   0 27930.6 1481.60  12
  -2  -7   0 30310.8 1597.14   3
   2   7   1 2134.92 779.189  13
   2   7   1 1762.28 1083.82  12
  -2  -7  -1 2128.86 1117.15   3
   2   7   2 2250.91 771.202  13
  -2  -7  -2 3584.73 1110.08   3
   2   7   2 1707.77 1070.04  12
   2   7   3 37171.5 1628.83  12
  -2  -7  -3 37217.8 1614.29   3
   2   7   3 35270.4 1438.43  13
   2   7   3 34791.8 1631.12   1
  -2  -7  -4 44.4287 953.149   3
   2   7   4-255.253 917.580   1
   2   7   4 159.193 697.914  13
   2   7   4-248.141 1041.20  12
   2   7   5 13234.8 907.100  13
   2   7   5 16029.8 1224.87  12
  -2  -7  -5 13468.7 1092.09   3
   2   7   6 3049.70 1040.69  12
   2   7   6 2114.47 707.310  13
  -2  -7  -6 3377.93 896.023   3
   2   7   7 1353.38 991.480  12
   2   7   7 708.957 652.819  13
  -2  -7  -7 1143.59 851.169   3
  -2  -8  15 6216.58 908.713   8
   2   8 -15 6098.40 842.872   6
   2   8 -14-867.649 733.997   6
  -2  -8  14 1048.36 848.534   8
   2   8 -13 4975.22 774.886   6
   2   8 -12 7742.02 1166.93   1
   2   8 -12 7093.52 915.038  11
   2   8 -12 7190.77 801.163   6
   2   8 -11-882.394 1170.64   1
   2   8 -11-1326.58 829.692  11
   2   8 -10 10363.8 1235.87   1
   2   8 -10 10271.7 923.474  11
   2   8  -9 25982.8 1552.40   1
   2   8  -9 26513.2 1376.72   2
   2   8  -9 25334.3 1223.45  11
   2   8  -8 2621.92 1125.17   1
   2   8  -8 2280.94 760.641  11
   2   8  -8 3059.34 998.913   2
   2   8  -8 2129.37 895.804  15
   2   8  -7 2751.35 1123.57   1
   2   8  -7 977.438 744.696  11
   2   8  -7 2685.05 826.676  15
   2   8  -7 2406.77 1000.62   2
   2   8  -6 22466.6 1254.87  13
   2   8  -6 23975.9 1243.69  15
   2   8  -6 23518.5 1048.80  11
   2   8  -6 25523.5 1479.22   1
   2   8  -6 25410.1 1392.56   2
   2   8  -5 1006.35 641.198  11
   2   8  -5 1219.30 819.406  15
   2   8  -5 2242.14 1104.71   1
   2   8  -5 441.168 829.079  13
  -2  -8   5 1571.34 1092.58   3
  -2  -8   4 45238.3 1896.13   3
   2   8  -4 46947.5 1709.62  15
   2   8  -4 46043.7 1901.14   1
   2   8  -4 44306.0 1693.95  13
  -2  -8   3 2553.57 1115.20   3
   2   8  -3 1438.61 800.359  15
   2   8  -3 3116.01 1119.93   1
  -2  -8   3 2407.56 894.961  14
   2   8  -2-599.175 1140.65   1
  -2  -8   2 760.016 1095.21   3
   2   8  -2 707.521 823.919  13
   2   8  -2 465.759 775.928  15
   2   8  -1 49884.9 1798.19  13
   2   8  -1 50475.3 1954.45  12
   2   8  -1 54367.4 1832.47  15
  -2  -8   1 52798.6 2058.75   3
  -2  -8   0 735.540 1089.22   3
   2   8   0 848.011 792.888  15
   2   8   0 36.8353 754.740  13
   2   8   0 1534.49 996.706  12
  -2  -8  -1 50852.3 1922.26   3
   2   8   1 46977.8 1680.74  13
   2   8   1 45845.7 1873.59  12
  -2  -8  -2 4915.22 1041.08   3
   2   8   2 4721.43 1130.67  12
   2   8   2 3156.35 790.003  13
   2   8   3 8011.68 1091.51  12
   2   8   3 5849.83 762.399  13
   2   8   3 5782.18 1028.18   1
  -2  -8  -3 5139.07 1023.70   3
   2   8   4 13710.1 1126.18   1
  -2  -8  -4 15384.3 1152.15   3
   2   8   4 15866.0 1234.28  12
   2   8   4 13868.6 900.061  13
  -2  -8  -5 2868.86 940.594   3
   2   8   5 2719.43 658.062  13
   2   8   5 2520.79 1030.69  12
   2   8   5 2455.23 902.100   1
   2   8   6 1261.56 700.811  13
   2   8   6 2927.56 979.850  12
  -2  -8  -6 1137.76 895.144   3
   2   8   6 2468.12 863.889   1
   2   9 -15 3969.36 753.281   6
  -2  -9  15 2695.79 824.201   8
   2   9 -14 312.212 772.353   6
   2   9 -14 926.499 777.732  11
  -2  -9  14-705.070 824.126   8
   2   9 -13 11544.4 857.885   6
   2   9 -13 11024.3 1224.26   1
   2   9 -13 10794.0 945.723  11
   2   9 -12 1332.16 1077.76   1
   2   9 -12-155.093 783.267  11
   2   9 -11 5404.43 1122.60   1
   2   9 -11 2969.46 900.078   2
   2   9 -11 3833.69 783.064  11
   2   9 -10 17586.4 1350.65   1
   2   9 -10 18507.6 1243.72   2
   2   9 -10 16323.0 1027.66  11
   2   9  -9 652.784 1069.75   1
   2   9  -9-16.8334 697.083  11
   2   9  -9 23.6872 943.576   2
   2   9  -9 547.030 808.439  15
   2   9  -8 44088.8 1675.01  15
   2   9  -8 45417.5 1879.75   1
   2   9  -8 48201.0 1808.04   2
   2   9  -8 42427.0 1570.17  11
   2   9  -7 1376.36 953.154   2
   2   9  -7 289.345 643.312  11
   2   9  -7 2507.59 1086.23   1
   2   9  -7 1686.62 754.046  15
   2   9  -7 806.770 863.339  13
  -2  -9   6 7029.79 1072.22   3
   2   9  -6 6174.71 685.467  11
   2   9  -6 6277.87 1120.27   1
   2   9  -6 6770.53 837.562  15
   2   9  -6 6117.95 916.614  13
  -2  -9   5 37142.8 1682.41   3
   2   9  -5 38612.4 1716.96   1
   2   9  -5 35732.6 1261.27  11
  -2  -9   5 37775.6 1507.21  14
   2   9  -5 39066.0 1516.34  13
   2   9  -5 40471.6 1491.29  15
   2   9  -4 3547.41 1101.95   1
   2   9  -4 204.399 728.493  15
   2   9  -4 829.868 770.860  13
  -2  -9   4 339.015 1030.13   3
  -2  -9   4 418.274 942.820  14
  -2  -9   3 20832.3 1354.76   3
   2   9  -3 23067.0 1086.98  15
   2   9  -3 25039.3 1394.44   1
   2   9  -3 20247.2 1081.77  13
  -2  -9   3 18755.3 1091.97  14
   2   9  -2-51.6580 1053.24   1
   2   9  -2-339.782 712.133  13
   2   9  -2-423.515 691.701  15
  -2  -9   2 539.847 1016.15   3
   2   9  -2-986.371 925.610  12
   2   9  -1 1555.85 688.699  13
   2   9  -1 2488.64 739.403  15
   2   9  -1 1995.91 919.224  12
  -2  -9   1 738.892 1048.59   3
   2   9   0 15456.0 889.680  13
   2   9   0 12719.0 1123.35  12
  -2  -9   0 15455.0 1239.85   3
   2   9   1 10827.6 1100.79  12
  -2  -9  -1 11405.3 1156.50   3
   2   9   1 8767.87 796.831  13
  -2  -9  -2 2512.69 1032.83   3
   2   9   2 1770.65 1000.33  12
   2   9   2 831.911 666.899  13
   2   9   3 4917.35 1062.01  12
  -2  -9  -3 6205.42 1098.22   3
   2   9   3 6741.22 1044.35   1
   2   9   3 4793.46 716.512  13
   2   9   4 548.759 956.371  12
  -2  -9  -4 134.863 972.674   3
   2   9   4 694.253 922.852   1
   2   9   4 377.073 642.000  13
   2   9   5 2612.37 936.128  12
  -2  -9  -5 2355.08 919.337   3
   2   9   5 2705.35 886.906   1
   2   9   5 3076.30 680.444  13
  -2 -10  14 1701.58 859.288   8
   2  10 -14 3263.72 727.643   6
   2  10 -14 3586.63 1073.50   1
   2  10 -14 3273.04 797.436  11
   2  10 -13-716.549 850.242   2
   2  10 -13 1050.97 1065.83   1
   2  10 -13 913.760 752.825  11
   2  10 -12 17732.1 1068.04  11
   2  10 -12 19249.4 1386.30   1
   2  10 -12 19786.1 1188.25   2
   2  10 -11 1652.64 895.293   2
   2  10 -11 335.095 704.774  11
   2  10 -11 1189.31 1042.68   1
   2  10 -10 3586.94 740.744  11
   2  10 -10 1491.04 1061.10   1
   2  10 -10 2692.46 771.262  15
   2  10 -10 463.693 878.021   2
   2  10  -9 4772.09 721.942  11
   2  10  -9 3426.73 1062.70   1
   2  10  -9 4630.40 806.190  15
   2  10  -9 4904.71 942.154   2
   2  10  -8 5148.45 699.744  11
   2  10  -8 7601.57 1136.86   1
  -2 -10   8 5510.40 1009.63   3
   2  10  -8 6458.38 1003.29   2
   2  10  -8 4209.60 791.165  15
   2  10  -7 7808.76 809.234  15
   2  10  -7 7088.98 689.361  11
   2  10  -7 6494.65 857.301  13
  -2 -10   7 9141.17 1076.44   3
   2  10  -7 7836.58 1115.40   1
   2  10  -6 2983.98 575.139  11
   2  10  -6 3872.01 724.702  15
   2  10  -6 5557.72 1060.78   1
  -2 -10   6 4340.22 1041.86   3
   2  10  -6 4889.86 802.268  13
  -2 -10   6 4064.52 879.748  14
   2  10  -5 388.827 449.000  11
   2  10  -5-25.3222 1003.97   1
   2  10  -5 17.7259 675.328  15
  -2 -10   5 809.189 793.876  14
  -2 -10   5 717.817 979.549   3
   2  10  -5-312.757 698.677  13
   2  10  -4 281.699 660.861  15
  -2 -10   4 942.715 995.466   3
   2  10  -4 1765.10 698.579  13
   2  10  -3 10827.2 817.283  15
   2  10  -3 9240.77 803.425  13
   2  10  -3 10026.6 1008.56  12
  -2 -10   3 10473.0 1138.68   3
   2  10  -3 10740.9 1145.73   1
   2  10  -2 3152.14 731.466  15
   2  10  -2 1953.45 886.546  12
  -2 -10   2 3827.35 1041.51   3
   2  10  -2 3042.63 668.604  13
   2  10  -2 1501.52 1029.22   1
   2  10  -1 10647.3 766.557  13
  -2 -10   1 9221.45 1152.03   3
   2  10  -1 9986.99 799.791  15
   2  10  -1 8654.04 1001.96  12
   2  10   0 9469.78 1004.84  12
  -2 -10   0 9288.46 1132.50   3
   2  10   0 10711.6 779.423  13
  -2 -10  -1 716.044 1007.48   3
   2  10   1 546.164 628.973  13
   2  10   1 1785.66 924.644  12
   2  10   2 21356.5 1022.77  13
   2  10   2 23760.1 1358.59  12
  -2 -10  -3-504.799 939.960   3
   2  10   3-1058.61 955.587   1
   2  10   3-830.347 651.121  13
   2  10   3-19.1230 991.158  12
   2  11 -14 627.150 1000.80   1
   2  11 -14 1146.10 778.619   2
   2  11 -14 579.705 763.382  11
   2  11 -13 202.131 981.670   1
   2  11 -13 2454.05 826.652   2
   2  11 -13 489.602 712.279  11
   2  11 -12 2611.81 1040.15   1
   2  11 -12 3469.76 885.724   2
   2  11 -12 2070.35 731.678  11
   2  11 -11 1136.52 880.214   2
   2  11 -11 2068.75 690.410  11
   2  11 -11 3431.19 1049.40   1
   2  11 -11 2234.48 708.731  15
   2  11 -10 4430.30 935.036   2
   2  11 -10 4303.59 688.466  11
   2  11 -10 7089.99 1078.73   1
   2  11 -10 5204.07 763.862  15
   2  11  -9 1061.36 883.106   2
   2  11  -9 240.941 609.400  11
   2  11  -9 748.157 981.733   1
   2  11  -9-285.195 687.359  15
   2  11  -8 894.405 683.540  15
   2  11  -8 826.775 597.845  11
  -2 -11   8 2238.76 891.548  14
   2  11  -8 1073.21 1015.31   1
  -2 -11   8 656.895 961.144   3
  -2 -11   7 21834.5 1170.52  14
  -2 -11   7 23186.5 1329.43   3
   2  11  -7 20603.5 916.674  11
   2  11  -7 23841.1 1067.10  15
   2  11  -7 21717.0 1102.47  13
   2  11  -7 24582.1 1368.67   1
   2  11  -6 5116.79 1057.50   1
   2  11  -6 2264.21 514.100  11
   2  11  -6 2908.92 749.447  13
   2  11  -6 3514.39 704.220  15
  -2 -11   6 4606.36 1061.30   3
   2  11  -5 15084.4 900.763  13
  -2 -11   5 16438.4 1209.95   3
   2  11  -5 17385.3 928.852  15
   2  11  -5 13658.5 653.001  11
  -2 -11   5 15709.9 970.024  14
   2  11  -5 17023.9 1219.10   1
  -2 -11   4 5270.10 1042.69   3
   2  11  -4 5115.05 1050.98   1
   2  11  -4 3010.13 670.460  15
   2  11  -4 4425.75 667.766  13
   2  11  -3 1751.03 267.679   9
   2  11  -3 349.166 625.741  15
   2  11  -3 639.911 828.695  12
  -2 -11   3 2306.66 993.883   3
   2  11  -3 3137.37 1019.96   1
   2  11  -3 1463.43 647.927  13
  -2 -11   2 18150.4 1288.48   3
   2  11  -2 16491.9 884.327  13
   2  11  -2 15900.8 1090.11  12
  -2 -11   1 121.415 1017.37   3
   2  11  -1-876.583 605.691  13
   2  11  -1 412.455 858.538  12
   2  11   0 12293.9 777.109  13
  -2 -11   0 14097.4 1180.64   3
   2  11   0 12678.4 1064.93  12
   2  11   1 657.726 583.684  13
   2  11   1-368.844 941.057  12
  -2 -11  -2-791.290 937.061   3
   2  11   2-612.280 916.888  12
   2  11   2-635.205 591.135  13
   2  12 -13 1815.95 981.457   1
   2  12 -13 1955.41 683.220  11
   2  12 -13 3291.06 831.444   2
   2  12 -12 200.249 845.981   2
   2  12 -12 421.683 664.238  15
   2  12 -12-966.513 649.346  11
   2  12 -12-699.777 1008.93   1
   2  12 -11 8268.34 795.701  11
   2  12 -11 11921.4 1037.19   2
   2  12 -11 9052.61 808.115  15
   2  12 -11 10717.3 1131.17   1
   2  12 -10 1372.07 982.564   1
  -2 -12  10 612.399 896.396  14
   2  12 -10-599.163 652.888  11
   2  12  -9 12462.7 772.810  11
   2  12  -9 13103.1 1148.72   1
  -2 -12   9 14976.4 1059.14  14
   2  12  -8 668.548 572.046  11
   2  12  -8 1224.59 975.565   1
  -2 -12   8 1908.64 847.420  14
  -2 -12   8 1428.37 965.841   3
  -2 -12   7 3052.46 909.676  14
   2  12  -7 2617.44 513.492  11
  -2 -12   7 4635.84 1042.70   3
   2  12  -7 4664.96 1025.88   1
   2  12  -7 2795.04 722.139  13
   2  12  -6 11517.3 1121.10   1
  -2 -12   6 11165.0 908.281  14
  -2 -12   6 12327.2 1138.08   3
   2  12  -6 10048.4 602.271  11
   2  12  -6 11385.2 796.015  13
  -2 -12   5 3671.75 1012.34   3
   2  12  -5 1827.35 668.991  13
   2  12  -5 3895.93 1031.04   1
   2  12  -5 1044.09 375.535  11
   2  12  -4 6183.04 678.936  13
  -2 -12   4 4413.52 1027.22   3
   2  12  -4 5339.73 1015.69   1
   2  12  -4 5712.31 840.245  12
   2  12  -3-475.925 616.322  13
  -2 -12   3-2224.07 1024.41   3
   2  12  -3-1486.35 988.075   1
   2  12  -3-134.397 817.490  12
   2  12  -2 2614.91 585.127  13
  -2 -12   2 2645.64 1009.34   3
   2  12  -2 590.890 938.891   1
   2  12  -2 1371.89 827.481  12
  -2 -12   1 2642.23 999.196   3
   2  12  -1 1797.79 910.095  12
   2  12  -1 2454.65 585.915  13
   2  12   0 13495.7 779.888  13
   2  12   0 11485.9 997.401  12
  -2 -12   0 14115.9 1159.42   3
  -2 -13  11-609.722 873.675  14
   2  13 -11 1089.29 962.490   1
   2  13 -11-413.957 576.990  11
  -2 -13  10 4283.94 868.410  14
   2  13 -10 2729.78 977.683   1
   2  13 -10 1654.81 567.736  11
  -2 -13   9 4548.50 858.367  14
   2  13  -9 2296.59 553.873  11
   2  13  -9 5200.01 1004.69   1
  -2 -13   8 5766.56 987.915   3
  -2 -13   8 4670.55 854.423  14
   2  13  -8 2706.13 520.920  11
   2  13  -8 6412.90 1021.95   1
  -2 -13   7 5571.78 1019.96   3
   2  13  -7 3720.63 714.790  13
  -2 -13   7 4667.90 873.582  14
   2  13  -7 5099.39 1008.98   1
   2  13  -7 3643.86 504.644  11
   2  13  -6 106.448 567.624  13
  -2 -13   6 1375.56 965.220   3
   2  13  -6 653.499 930.451   1
   2  13  -6 65.1187 402.208  11
  -2 -13   5 1228.38 957.611   3
   2  13  -5 619.328 561.795  13
   2  13  -5-48.6563 905.887   1
   2  13  -4 5867.90 981.302   1
   2  13  -4 5814.21 864.542  12
  -2 -13   4 5707.31 1013.60   3
   2  13  -4 5315.32 613.930  13
   2  13  -3 340.908 913.319   1
   2  13  -3 98.3538 794.998  12
   2  13  -3-485.580 535.680  13
  -2 -13   3 120.335 965.399   3
  -3  13  -2 157.513 508.584  11
   3 -13   2 839.101 885.045   3
  -3  13  -2 2280.82 876.375   1
  -3  13  -2 1199.12 386.164  10
  -3  13  -3 4268.60 869.666   1
  -3  13  -3 5742.45 603.980  11
   3 -13   3 3409.08 898.071   3
  -3  13  -4 2178.48 564.029  11
   3 -13   4 2284.94 836.506   3
  -3  13  -4 1008.88 787.064   1
  -3  13  -4 3693.95 643.028   9
  -3  13  -5 2565.30 780.846   1
   3 -13   5 3947.53 814.079   3
  -3  13  -5 2303.40 636.929   9
   3 -13   5 3851.96 922.875  14
  -3  13  -5 3176.48 590.178  11
   3 -13   6 3123.25 850.745   3
  -3  13  -6 2552.52 642.103  11
  -3  13  -6 3084.78 662.764   9
   3 -13   6 3921.91 964.712  14
  -3  13  -7 14767.8 853.339  11
   3 -13   7 15232.2 1018.54   3
   3 -13   7 15695.6 1143.39  14
  -3  13  -7 13268.6 851.337   9
  -3  13  -8 383.554 622.961  11
   3 -13   8 868.102 764.691   3
   3 -13   8 964.824 919.595  14
  -3  13  -8-122.753 603.040   9
  -3  13  -9 5260.55 694.164  11
   3 -13   9 5653.75 785.836   3
   3 -13   9 4795.77 934.846  14
  -3  13  -9 5408.57 703.270   9
  -3  13 -10 592.966 635.466  11
   3 -13  10-501.717 661.506   3
   3 -13  10-21.4863 894.445  14
  -3  13 -10 670.107 622.652   9
  -3  12   1 1004.58 377.832  10
  -3  12   1 489.940 513.245  11
   3 -12   0 12723.9 1118.07   3
  -3  12   0 11355.4 577.519  10
  -3  12   0 11815.5 720.199  11
  -3  12  -1 385.219 537.229  11
  -3  12  -1 1573.66 872.491   1
   3 -12   1-1514.90 917.414   3
  -3  12  -1-316.056 399.068  10
  -3  12  -2 1051.57 552.755  11
  -3  12  -2 2168.47 858.619   1
  -3  12  -2 155.033 414.776  10
   3 -12   2 1559.43 957.807   3
   3 -12   3 8550.47 968.211   3
  -3  12  -3 8258.64 942.935   1
  -3  12  -3 7574.70 581.922  10
  -3  12  -3 8436.73 698.186  11
  -3  12  -4 1834.15 872.978   1
  -3  12  -4 852.602 602.129  11
  -3  12  -4 2026.67 707.886   9
   3 -12   4 2363.73 874.268   3
  -3  12  -5 11351.1 930.381   1
   3 -12   5 10683.9 984.362   3
  -3  12  -5 12364.1 830.361  11
  -3  12  -5 12307.6 842.313   9
   3 -12   5 14505.9 1127.62  14
   3 -12   6 8676.94 909.210   3
  -3  12  -6 9289.95 775.890  11
  -3  12  -6 9412.76 803.614   9
   3 -12   7 1676.60 766.421   3
   3 -12   7 2045.31 971.132  14
  -3  12  -7 1051.54 656.883  11
  -3  12  -7 851.801 667.925   9
   3 -12   8 12862.2 918.980   3
   3 -12   8 11927.6 1091.61  14
  -3  12  -8 13672.9 886.939  11
  -3  12  -8 12919.8 858.514   9
   3 -12   9 2134.31 951.752  14
   3 -12   9 2660.55 716.616   3
  -3  12  -9 1911.79 683.197   9
  -3  12  -9 1514.41 671.949  11
   3 -12  10 607.688 953.594  14
  -3  12 -10 3784.77 670.216   9
   3 -12  10 3423.79 692.737   3
  -3  12 -10 1659.43 698.223  11
  -3  12 -11 384.068 611.231   9
   3 -12  11 863.555 637.671   3
   3 -11  -2-138.353 946.230   3
  -3  11   2 767.787 529.688  11
  -3  11   2 1024.57 808.222   8
   3 -11  -1 22527.4 1295.33   3
  -3  11   1 20433.3 797.396  10
  -3  11   1 21166.1 920.029  11
  -3  11   0 340.545 559.002  11
  -3  11   0 502.770 407.851  10
   3 -11   0 805.770 1030.25   3
   3 -11   1 17396.2 1178.77   3
  -3  11  -1 17008.2 760.041  10
  -3  11  -1 18797.9 890.127  11
   3 -11   2 717.188 910.374   3
  -3  11  -2 172.115 891.119   1
  -3  11  -2 1816.26 485.633  10
  -3  11  -2 1276.28 580.317  11
   3 -11   3 689.131 874.533   3
  -3  11  -3 927.589 610.805  11
  -3  11  -3 372.037 503.383  10
  -3  11  -3 1303.52 854.925   1
  -3  11  -4 14506.3 904.030   9
  -3  11  -4 12826.6 994.252   1
   3 -11   4 14576.8 1044.87   3
  -3  11  -4 13007.8 757.202  10
  -3  11  -4 14195.2 841.585  11
  -3  11  -5 3976.83 841.675   1
   3 -11   5 3638.65 859.465   3
  -3  11  -5 4640.51 752.923   9
  -3  11  -5 5478.88 737.689  11
  -3  11  -6 3976.16 721.450  11
   3 -11   6 3969.57 983.779  14
   3 -11   6 3219.00 816.736   3
  -3  11  -6 4050.89 705.619   9
  -3  11  -7 172.891 676.036  11
   3 -11   7-331.015 940.680  14
   3 -11   7-384.851 781.362   3
  -3  11  -7 584.694 722.009   9
  -3  11  -8 2111.81 756.566  11
   3 -11   8 2147.78 735.022   3
  -3  11  -8 2170.93 684.815   9
   3 -11   8 2204.31 975.057  14
   3 -11   9 6708.46 788.898   3
  -3  11  -9 5687.94 767.365   9
   3 -11   9 7035.06 1053.02  14
   3 -11  10 11757.8 826.718   3
  -3  11 -10 11389.6 858.044   9
   3 -11  11 2319.86 613.140   3
   3 -11  12 5248.05 635.069   3
  -3  10   4 3125.45 807.827   8
  -3  10   3 17750.9 856.397  11
  -3  10   3 18259.9 1073.99   8
  -3  10   2 911.064 612.395  11
  -3  10   2 846.686 785.819   8
  -3  10   1 405.323 419.930  10
  -3  10   1 260.126 780.550   8
  -3  10   1 1430.64 583.066  11
  -3  10   0 4621.88 511.114  10
  -3  10   0 3859.84 642.876  11
   3 -10   0 3357.69 964.330   3
  -3  10  -1 4486.20 561.668  10
  -3  10  -1 4416.49 673.487  11
   3 -10   1 4908.13 978.857   3
  -3  10  -2 3296.97 906.986   1
  -3  10  -2 2565.12 531.520  10
  -3  10  -2 4209.11 666.568  11
   3 -10   2 3951.32 953.050   3
  -3  10  -3 1778.23 830.692   1
   3 -10   3 1279.60 947.872   3
  -3  10  -3 1466.97 571.485  10
  -3  10  -3 1087.31 658.623  11
  -3  10  -4 21277.8 1072.63   9
  -3  10  -4 21948.6 1156.09   1
   3 -10   4 20169.4 1161.88   3
   3 -10   4 23342.9 1290.44  14
  -3  10  -4 21052.1 952.693  10
  -3  10  -4 21073.9 1043.73  11
  -3  10  -5 1112.36 765.922   1
   3 -10   5 3044.75 890.653   3
  -3  10  -5 3140.56 762.684  11
  -3  10  -5 2420.04 768.050   9
   3 -10   5 4781.20 1041.12  14
   3 -10   6 30763.6 1307.43   3
  -3  10  -6 29221.5 1298.55  11
  -3  10  -6 30677.8 1290.29   9
   3 -10   6 30706.8 1478.30  14
   3 -10   7 3058.32 1007.61  14
   3 -10   7 1417.71 752.179   3
   3 -10   8 6205.74 778.860   3
   3 -10   9 8232.59 799.328   3
   3 -10  10-311.902 651.574   3
   3 -10  11 11822.6 731.143   3
  -3  10 -12-667.963 725.104  11
   3 -10  12-1311.48 913.882  14
   3 -10  12-81.9239 537.007   3
  -3  10 -13 2074.76 711.007  11
   3 -10  13 863.795 516.288   8
   3 -10  13 1751.24 895.907  14
   3 -10  13 1816.26 545.462   3
  -3   9   5 151.517 787.291   8
  -3   9   4 1634.45 815.870   8
  -3   9   3 33274.4 1406.82   8
  -3   9   2 1023.87 782.688   8
  -3   9   2 2763.16 640.320  11
  -3   9   1 16625.8 892.311  11
   3  -9  -1 18460.3 1200.50   3
   3  -9   0 967.186 919.953   3
  -3   9   0 872.928 641.381  11
  -3   9   0 1454.61 772.569   8
  -3   9   0 1403.06 491.934  10
  -3   9  -1 1315.13 667.240  11
  -3   9  -1 822.297 535.221  10
   3  -9   1 822.472 906.656   3
   3  -9   2 41920.3 1660.86   3
  -3   9  -2 41543.3 1448.69  10
  -3   9  -2 44785.4 1554.61  11
  -3   9  -3 2432.31 853.756   1
  -3   9  -3 2994.08 765.399  11
  -3   9  -3 3456.11 593.195  10
   3  -9   3 4408.29 862.418   3
  -3   9  -4 2071.27 844.214   1
  -3   9  -4 2568.82 741.404  11
   3  -9   4 3939.74 1011.72  14
  -3   9  -4 4003.94 671.838  10
   3  -9   4 4558.20 883.006   3
  -3   9  -5 8556.81 794.638  10
  -3   9  -5 8646.08 860.937   1
   3  -9   5 8704.26 1076.80  14
   3  -9   5 9963.86 904.339   3
   3  -9   6-1081.63 1033.45  14
   3  -9   6-383.772 854.732   3
   3  -9   7 52183.2 1757.42   3
   3  -9   8 97.3579 646.749   3
   3  -9   9 13973.6 797.713   3
  -3   9 -10-232.885 737.388  11
   3  -9  10-763.830 573.983   3
  -3   9 -11 1518.30 769.255  11
   3  -9  11 1963.24 962.699  14
   3  -9  11 2242.64 581.549   3
  -3   9 -12 1820.90 752.387  11
   3  -9  12 1202.12 905.147  14
   3  -9  12 2200.86 519.800   8
   3  -9  13 3384.25 869.717  14
   3  -9  13 3239.58 513.822   8
   3  -8  -7 12681.7 1113.92   3
  -3   8   7 13873.1 948.021   8
  -3   8   6 640.081 768.785   8
  -3   8   5 22352.9 1162.31   8
  -3   8   4 7401.96 895.935   8
  -3   8   3 323.879 863.487   8
  -3   8   2 30495.3 1222.08  11
  -3   8   2 29945.1 1358.90   8
  -3   8   1 694.960 680.970  11
  -3   8   1 1616.25 824.289   8
   3  -8  -1 44.6533 953.051   3
   3  -8   0 32994.4 1439.81   3
  -3   8   0 30719.8 1333.53   8
  -3   8   0 29538.4 1150.83  10
  -3   8   0 30225.3 1252.02  11
  -3   8  -1 6505.10 672.072  10
  -3   8  -1 3929.95 823.881   8
  -3   8  -1 5810.55 792.452  11
   3  -8   1 4448.83 964.953   3
   3  -8   2 2003.08 925.605   3
  -3   8  -2 2916.06 642.870  10
  -3   8  -2 1970.66 771.392  11
   3  -8   3 18940.6 1145.89   3
  -3   8  -3 17222.3 1130.32   1
  -3   8  -3 18116.5 962.192  10
  -3   8  -4 115.206 821.264   1
  -3   8  -4 493.538 688.134  10
   3  -8   4-289.405 842.146   3
   3  -8   4 728.347 1040.44  14
  -3   8  -5 1749.27 836.092   1
  -3   8  -5 2297.68 762.961  10
   3  -8   5 2271.01 1053.47  14
   3  -8   5 1688.91 836.025   3
   3  -8   6 13.0604 743.068   3
  -3   8  -7 28726.4 1274.95  11
   3  -8   7 27224.1 1125.90   3
  -3   8  -8 3033.53 759.760   9
  -3   8  -8 2677.66 780.152  11
   3  -8   8 2811.80 685.983   3
  -3   8  -9 22856.2 1139.29   9
  -3   8  -9 22920.2 1145.04  11
   3  -8   9 20741.7 915.544   3
   3  -8  10 109.057 521.398   3
  -3   8 -10 98.6389 753.099  11
   3  -8  10 1269.39 909.578  14
   3  -8  11 9014.57 615.989   8
   3  -8  11 8867.02 996.610  14
  -3   8 -11 9606.66 879.566  11
   3  -8  12 17412.2 752.172   8
  -3   8 -12 15501.3 1027.21  11
   3  -8  12 18200.3 1112.74  14
   3  -8  13-1026.71 866.955  14
   3  -8  13 1124.83 477.284   8
  -3   8 -13-116.564 735.770  11
  -3   7   8 4420.07 799.989   8
   3  -7  -8 4844.50 1020.28   3
  -3   7   7 525.609 753.865   8
   3  -7  -7 1858.07 961.861   3
  -3   7   6 12791.2 981.840   8
  -3   7   5 8158.92 893.783   8
  -3   7   4 23701.0 1193.62   8
  -3   7   3 189.748 845.682   8
  -3   7   2 2214.27 855.018   8
   3  -7  -1 11024.1 1122.06   3
  -3   7   1 10868.2 884.528  11
  -3   7   1 10851.9 991.226   8
   3  -7   0 22239.8 1272.54   3
  -3   7   0 20583.0 1161.72   8
   3  -7   0 19632.0 734.216   5
  -3   7   0 23130.7 1130.19  11
  -3   7  -1-197.157 638.256  10
  -3   7  -1-446.295 805.710   8
   3  -7   1 880.392 561.465   5
   3  -7   1-1065.95 924.797   3
   3  -7   2 1433.85 939.078   3
  -3   7  -2 1858.96 697.286  10
   3  -7   3 78483.8 2616.28  14
  -3   7  -3 74007.1 2442.60   1
  -3   7  -3 77616.5 2436.28  10
   3  -7   3 79426.7 2468.88   3
   3  -7   4 7321.21 1203.10  14
  -3   7  -4 6281.05 916.124   9
  -3   7  -4 6797.28 878.432  10
   3  -7   4 7373.62 902.113   3
  -3   7  -4 9443.19 884.922   1
  -3   7  -5 100713. 3053.20   1
   3  -7   5 104516. 3081.34   3
  -3   7  -5 110141. 3204.62  10
  -3   7  -5 107852. 3203.66  11
  -3   7  -5 105360. 3219.12   9
  -3   7  -6 120.704 822.574  11
  -3   7  -6 448.639 793.522   9
   3  -7   6 252.541 665.107   3
   3  -7   7 18901.3 902.820   3
  -3   7  -7 21149.7 1112.11   9
  -3   7  -7 19412.7 1119.09  11
  -3   7  -8 9205.59 880.309  11
   3  -7   8 7652.87 641.655   3
  -3   7  -8 10051.3 862.042   9
   3  -7   9 304.462 507.294   3
  -3   7  -9-882.173 727.011   9
  -3   7  -9-1074.28 743.558  11
   3  -7   9 556.313 1020.10  14
  -3   7 -10 16681.3 1033.08  11
   3  -7  10 18106.1 1151.46  14
   3  -7  11-988.872 898.845  14
  -3   7 -11 918.937 756.632  11
   3  -7  12 1389.92 474.164   8
  -3   7 -12 545.634 763.395  11
   3  -7  12 18.7046 803.471  14
   3  -7  13 7641.63 858.464  14
   3  -7  13 8110.97 561.511   8
  -3   7 -13 9356.28 849.942  11
   3  -6  -9 4826.38 1006.80   3
  -3   6   9 6425.91 818.306   8
   3  -6  -8 1605.26 973.686   3
  -3   6   8 1453.11 765.377   8
   3  -6  -7 6202.66 1080.66   3
  -3   6   7 4578.74 862.402   8
   3  -6  -6 17836.0 1265.97   3
  -3   6   6 18800.7 1086.75   8
  -3   6   5 1986.43 860.772   8
  -3   6   4 55395.6 1935.38   8
  -3   6   3-170.220 821.651   8
  -3   6   2 29917.6 1336.43   8
  -3   6   1 51972.8 1843.27   8
   3  -6  -1 51146.0 1909.13   3
   3  -6   0-412.979 952.578   3
   3  -6   0 100.628 451.096  15
   3  -6   0-359.355 483.698   5
  -3   6   0-435.359 824.954   8
   3  -6   1 85506.5 2677.63   3
  -3   6  -1 83231.1 2625.99   8
   3  -6   1 85116.3 2465.50   5
   3  -6   1 82714.9 2334.57  15
  -3   6  -1 86392.9 2605.85  10
   3  -6   1 85817.0 2452.94  13
   3  -6   2-529.782 620.877  13
  -3   6  -2-340.131 748.416  10
   3  -6   2 552.501 946.336   3
  -3   6  -3 12578.3 1025.71   9
   3  -6   3 12433.0 952.617   3
  -3   6  -3 13472.6 1023.06  11
   3  -6   3 13363.4 772.807  13
   3  -6   3 14309.3 1260.67  14
  -3   6  -4 17850.1 1140.70   9
  -3   6  -4 17285.4 946.834   1
   3  -6   4 17528.7 967.727   3
   3  -6   4 16517.5 923.603  13
  -3   6  -4 19335.5 1129.34  11
   3  -6   5 2152.66 675.035   3
  -3   6  -5 2836.00 875.909  11
  -3   6  -5 2043.10 631.515   1
  -3   6  -5 4201.77 866.975   9
   3  -6   5 1925.66 751.229  13
  -3   6  -6 39680.5 1521.69   9
  -3   6  -6 38367.7 1518.60  11
   3  -6   6 35747.8 1261.80   3
   3  -6   6 34897.1 1432.19  13
   3  -6   7 15215.9 1160.83  14
   3  -6   7 14832.0 754.321   3
  -3   6  -7 16428.3 1036.56   9
  -3   6  -7 14598.1 1015.75  11
  -3   6  -8 417.737 754.165   9
  -3   6  -8 1059.30 765.833  11
   3  -6   8 2182.28 979.161  14
   3  -6   9 670.732 443.785   8
   3  -6   9 273.843 924.197  14
  -3   6  -9-836.603 782.680  11
   3  -6  10 11616.7 609.823   8
  -3   6 -10 12589.8 940.892  11
   3  -6  10 12337.4 1026.53  14
   3  -6  10 11330.1 668.458  12
   3  -6  11 7003.91 546.477   8
   3  -6  11 6943.66 899.255  14
  -3   6 -12 4498.28 785.233  11
   3  -6  12 4644.17 503.548   8
   3  -6  12 4934.93 807.524  14
   3  -6  13 4630.97 667.163  12
   3  -6  13 4745.63 892.711  14
  -3   6 -13 2871.47 774.216  11
   3  -6  13 5236.87 532.877   8
  -3   5  10 4761.30 794.026   8
   3  -5 -10 4807.13 997.681   3
  -3   5   9-170.651 759.894   8
   3  -5  -9 1460.45 972.178   3
   3  -5  -8 17349.4 1250.10   3
  -3   5   8 18380.2 1068.33   8
  -3   5   7 1809.64 844.977   8
   3  -5  -7 1746.26 1019.06   3
  -3   5   6 21041.3 1173.35   8
  -3   5   5 32218.6 1406.65   8
  -3   5   4 988.063 874.363   8
  -3   5   3 66654.3 2238.66   8
  -3   5   2 10594.9 996.633   8
  -3   5   1 7888.14 909.340   8
   3  -5  -1 7119.20 1065.16   3
   3  -5   0 2320.07 547.148  15
   3  -5   0 2735.35 956.710   3
   3  -5   0 2851.03 735.575  13
  -3   5   0 2086.02 872.443   8
   3  -5   0 2432.96 622.599   5
  -3   5  -1 28675.7 1258.90   8
   3  -5   1 28461.3 1023.79  15
  -3   5  -1 29733.1 1381.59  11
   3  -5   1 30517.5 1206.42   5
   3  -5   1 29046.1 1350.89   3
   3  -5   1 29788.4 1203.35  13
   3  -5   2 16218.0 926.928  13
   3  -5   2 17237.8 1046.87   3
  -3   5  -2 18870.7 1140.90  11
  -3   5  -2 14828.7 985.530   8
   3  -5   2 15634.9 1008.12   5
  -3   5  -3 38648.8 1535.82  11
  -3   5  -3 38899.0 1578.30   9
   3  -5   3 35608.5 1357.62   3
   3  -5   3 35834.4 1409.75  13
  -3   5  -4 730.936 859.665   9
   3  -5   4 824.695 783.274  13
   3  -5   4 1032.53 627.169   3
  -3   5  -4 886.227 622.869   1
  -3   5  -4 1452.47 849.413  11
  -3   5  -5 1134.02 810.084   9
  -3   5  -5 1197.12 849.184  10
   3  -5   5 666.030 544.833   3
  -3   5  -5 1117.77 509.887   1
  -3   5  -5 20.5723 845.811  11
   3  -5   5 964.604 787.562  13
   3  -5   6 15526.9 1046.24  13
   3  -5   6 17798.5 1179.74  14
   3  -5   6 14845.7 696.677   3
  -3   5  -6 17930.2 1065.58   9
  -3   5  -6 17146.1 1061.44  11
   3  -5   7-351.644 432.477   8
  -3   5  -7-464.855 786.054   9
   3  -5   7-950.683 923.001  14
  -3   5  -7-280.026 803.846  11
   3  -5   8 38673.3 1589.48  14
  -3   5  -8 38213.3 1530.03  11
  -3   5  -8 37826.4 1513.42   9
   3  -5   8 38501.9 1186.16   8
   3  -5   9 10984.4 951.907  14
  -3   5  -9 9571.25 920.081  11
   3  -5   9 9891.28 566.056   8
   3  -5  10 7339.75 526.311   8
  -3   5 -10 6808.84 870.751  11
   3  -5  10 7305.65 690.965  12
   3  -5  10 6684.00 935.031  14
  -3   5 -11 34174.7 1416.10  11
   3  -5  11 36555.9 1271.74  12
   3  -5  11 35266.6 1489.05  14
   3  -5  11 34586.2 1139.11   8
   3  -5  12 1193.45 457.081   8
  -3   5 -12 1012.27 732.788  11
   3  -5  12 974.960 830.607  14
   3  -5  13 9588.99 914.281  14
   3  -5  13 9514.04 870.740  12
   3  -5  13 8543.07 555.419   8
  -3   5 -13 7452.36 822.120  11
  -3   5 -13 7337.58 651.700   7
   3  -4 -10 9091.62 1082.56   3
  -3   4  10 9465.56 907.788   8
   3  -4  -9 1884.93 1014.62   3
  -3   4   9 1126.76 823.883   8
   3  -4  -8 591.621 976.995   3
  -3   4   8 788.149 812.976   8
  -3   4   7 15545.9 1075.09   8
   3  -4  -7 17922.7 1276.68   3
  -3   4   6 21950.3 1213.85   8
   3  -4  -6 21894.7 1386.73   3
  -3   4   5 119.983 902.835   8
  -3   4   4 2552.60 930.177   8
  -3   4   3 25525.3 1314.68   8
  -3   4   2 8022.02 949.056   8
  -3   4   1 106543. 3287.10   8
   3  -4  -1 113642. 3294.36  13
   3  -4  -1 109496. 3142.52  15
   3  -4  -1 107977. 3336.81   3
   3  -4   0 4932.08 734.536   5
  -3   4   0 5370.61 980.571  11
  -3   4   0 3766.07 865.587   8
   3  -4   0 4687.04 1027.52   3
   3  -4   0 4479.97 682.088  15
   3  -4   0 4509.43 856.939  13
  -3   4  -1 15275.9 955.957   8
   3  -4   1 15950.0 1074.83  13
   3  -4   1 15669.5 1065.66   5
   3  -4   1 15591.8 878.235  15
  -3   4  -1 18447.0 1174.41  11
   3  -4   1 17196.3 1096.66   3
  -3   4  -2 92742.0 2942.60   9
  -3   4  -2 85771.1 2688.79   8
   3  -4   2 93904.3 2843.59   5
  -3   4  -2 97259.8 2923.69  11
   3  -4   2 94898.0 2716.85   3
   3  -4   2 92507.2 2738.10  15
   3  -4   2 95386.9 2832.29  13
   3  -4   3 9888.75 998.494  13
   3  -4   3 9682.89 1035.66   5
  -3   4  -3 11342.5 1047.61   9
  -3   4  -3 9787.25 1004.91  10
   3  -4   3 9715.71 701.882   3
  -3   4  -3 10656.1 1035.95  11
  -3   4  -4 90074.1 2887.49  10
  -3   4  -4 93980.7 2877.78   9
  -3   4  -4 89577.9 2495.03   1
   3  -4   4 92453.8 2859.65  13
  -3   4  -4 97846.5 2864.35  11
   3  -4   4 87667.3 2492.55   3
   3  -4   5 2747.85 897.499  13
  -3   4  -5 1971.81 882.380  11
  -3   4  -5 3338.08 901.403  10
  -3   4  -5 2753.09 842.588   9
   3  -4   5 1696.64 1047.86  14
  -3   4  -6 5072.61 869.366   9
   3  -4   6 5141.24 1002.74  14
   3  -4   6 5904.12 364.839   8
   3  -4   6 5600.70 929.544  13
  -3   4  -6 5599.56 905.242  11
   3  -4   7 25075.9 810.540   8
  -3   4  -7 25318.9 1230.79  11
  -3   4  -7 25391.3 1230.04   9
   3  -4   7 25235.3 1258.49  14
   3  -4   8 6146.38 893.584  14
   3  -4   8 6840.55 754.296  12
   3  -4   8 6645.13 473.335   8
  -3   4  -8 6923.18 859.620  11
   3  -4   9 25213.4 1176.86  14
   3  -4   9 21196.1 798.938   8
  -3   4  -9 20767.0 1129.92  11
   3  -4   9 23708.9 1042.59  12
   3  -4  10 1118.55 763.230  12
  -3   4 -10 112.543 747.006  11
   3  -4  10-531.720 427.484   8
   3  -4  10-1269.02 828.117  14
  -3   4 -11 793.043 755.366  11
   3  -4  11 963.286 740.866  14
   3  -4  12 6333.65 765.525  14
  -3   4 -12 6008.27 665.701   7
   3  -4  12 8054.52 852.312  12
  -3   4 -12 5287.53 795.009  11
   3  -4  12 7377.58 557.783   8
  -3   4 -13 7597.94 810.164  11
   3  -4  13 7660.35 786.476  14
   3  -4  13 7232.75 820.313  12
   3  -4  13 8189.61 566.569   8
  -3   4 -13 7970.55 703.805   7
  -3   3  11 1779.81 792.144   8
   3  -3 -11 3349.27 985.289   3
   3  -3 -10 12494.6 1132.91   3
  -3   3  10 10591.6 959.024   8
  -3   3   9 19.8659 810.240   8
   3  -3  -9 1599.19 974.048   3
  -3   3   8 5430.91 897.138   8
   3  -3  -8 4832.12 1056.07   3
   3  -3  -7 53003.4 2055.30   3
  -3   3   7 54552.8 1924.77   8
   3  -3  -6 5962.91 1148.30   3
  -3   3   6 6640.34 963.067   8
  -3   3   5 116407. 3518.54   8
  -3   3   4 356.502 978.941   8
  -3   3   3 23517.1 1295.06   8
  -3   3   2 44088.4 1703.26   8
  -3   3   1 3345.41 920.737   8
   3  -3  -1 4171.82 1009.14  13
   3  -3  -1 3548.84 804.955  15
   3  -3  -1 3455.54 1093.96   3
   3  -3   0 78533.0 2439.33   3
   3  -3   0 77073.7 2361.79  15
  -3   3   0 72634.3 2354.71   8
   3  -3   0 77770.3 2476.13  13
   3  -3   0 74974.7 2366.53   5
  -3   3   0 77369.3 2519.65  11
  -3   3  -1 1943.89 964.837  11
   3  -3   1 722.200 943.581   5
   3  -3   1 1303.30 805.126   3
   3  -3   1 861.315 846.855  15
  -3   3  -1 590.766 715.625   8
  -3   3  -1 888.817 933.033  10
   3  -3   1 977.318 1027.32  13
  -3   3  -2 20740.1 1240.39  10
  -3   3  -2 19741.3 847.477   8
   3  -3   2 21742.4 1303.99  13
   3  -3   2 20299.5 1164.12  15
   3  -3   2 21767.1 924.601   3
  -3   3  -2 20292.4 1255.87   9
  -3   3  -2 22909.2 1289.16  11
   3  -3   3 28719.7 1433.73  13
  -3   3  -3 28912.8 1407.54  10
  -3   3  -3 28725.2 1395.17   9
  -3   3  -3 30562.6 1409.82  11
   3  -3   4 23174.5 1283.44  14
   3  -3   4 21716.6 1307.12  13
  -3   3  -4 21168.9 1249.21  10
  -3   3  -4 21592.1 1205.94  11
  -3   3  -4 21830.6 1217.41   9
  -3   3  -5 15646.5 1074.74   9
   3  -3   5 14930.4 1172.27  13
   3  -3   5 16742.0 1135.88  14
  -3   3  -5 15535.8 1118.25  10
  -3   3  -5 18136.8 1107.08  11
   3  -3   5 15365.9 1251.45   5
  -3   3  -6 10580.2 962.374  11
   3  -3   6 11231.8 1053.16  14
   3  -3   6 11410.0 1110.36  13
  -3   3  -6 10948.9 941.686   9
   3  -3   6 11294.0 915.541  12
   3  -3   7 10464.4 1050.34  14
  -3   3  -7 11152.1 939.987  11
   3  -3   7 10403.5 1001.39  12
   3  -3   7 9386.42 479.871   8
   3  -3   8 705.675 886.355  12
   3  -3   8 642.171 410.428   8
  -3   3  -8 668.285 777.944  11
   3  -3   8 1259.22 911.665  14
   3  -3   9 30175.9 1017.31   8
  -3   3  -9 31864.9 1326.42  11
   3  -3   9 31065.6 1302.34  14
   3  -3   9 32462.6 1295.30  12
   3  -3  10 942.103 734.632  14
   3  -3  10 420.626 816.047  12
  -3   3 -10 17.9541 714.025  11
   3  -3  10 661.920 433.567   8
  -3   3 -11 7227.28 721.560   7
  -3   3 -11 9357.75 830.187  11
   3  -3  11 8857.74 564.191   8
   3  -3  11 9263.74 1021.15  12
   3  -3  11 8610.95 800.198  14
   3  -3  12 5960.54 541.299   8
  -3   3 -12 7006.57 723.165   7
  -3   3 -12 6443.36 791.644  11
   3  -3  12 7062.71 771.602  14
   3  -3  12 6587.90 966.898  12
   3  -3  13 211.566 467.584   8
  -3   3 -13 135.836 670.706  11
   3  -3  13-509.198 638.885  14
  -3   3 -13 15.5638 596.119   7
   3  -3  13 113.378 802.927  12
  -3   2  12 14384.5 1027.14   8
   3  -2 -12 16265.0 1179.50   3
   3  -2 -11 8292.45 1062.12   3
  -3   2  11 7059.12 895.957   8
   3  -2 -10 781.234 984.526   3
  -3   2  10 798.674 822.680   8
  -3   2   9 29814.1 1323.99   8
   3  -2  -9 25303.8 1426.45   3
   3  -2  -8 398.778 1023.85   3
  -3   2   8 145.011 865.659   8
   3  -2  -7 12111.1 1219.14   3
  -3   2   7 15466.0 1107.43   8
   3  -2  -6 23306.5 1456.12   3
  -3   2   6 23606.4 1299.95   8
  -3   2   5 2389.47 985.912   8
  -3   2   4 30532.8 1484.09   8
  -3   2   3 32344.8 1521.29   8
   3  -2  -2 967.054 924.010  15
  -3   2   2 968.694 972.428   8
   3  -2  -2 394.005 1055.02  13
   3  -2  -1 4922.23 1060.03   3
  -3   2   1 4075.53 973.582   8
   3  -2  -1 2791.22 949.846  15
   3  -2  -1 4408.88 1112.92  13
   3  -2   0 45389.5 1613.29   3
   3  -2   0 43812.3 1818.51  13
  -3   2   0 42411.6 1569.86   8
   3  -2   0 44431.4 1677.74  15
   3  -2   0 41574.4 1655.67   5
  -3   2   0 41982.4 1741.46  11
  -3   2  -1 2401.17 942.271  10
   3  -2   1 2013.34 1079.65  13
   3  -2   1 2442.84 751.439   3
  -3   2  -1 1450.96 1005.34  11
  -3   2  -1 2279.55 632.779   8
   3  -2   1 963.203 948.870  15
  -3   2  -2 86187.4 2743.72  10
  -3   2  -2 83274.6 2692.79   9
  -3   2  -2 86426.4 2717.91  11
  -3   2  -2 83318.6 2330.68   8
   3  -2   2 86503.3 2714.01  15
   3  -2   2 83214.6 2763.59  13
  -3   2  -3 31964.1 1447.20  11
  -3   2  -3 31978.2 1469.58  10
  -3   2  -3 29715.6 1462.65   9
   3  -2   3 31581.0 1572.63  13
   3  -2   4-62.9167 1072.71   5
  -3   2  -4 566.738 872.967   9
  -3   2  -4 378.222 867.127  10
   3  -2   4-809.627 944.249  14
   3  -2   4-539.813 1086.11  13
  -3   2  -4 504.648 908.363  11
  -3   2  -5 76422.0 2391.43   9
   3  -2   5 76587.7 2365.45  12
   3  -2   5 72338.1 2475.00   5
   3  -2   5 71119.1 2528.94  13
  -3   2  -5 71213.4 2439.83  10
  -3   2  -5 71479.3 2365.70  11
   3  -2   5 71557.6 2322.91  14
   3  -2   6 2613.32 897.780  14
   3  -2   6 3076.85 902.543  12
   3  -2   6 2017.81 1003.83   5
  -3   2  -6 3149.84 836.465  11
   3  -2   6 2201.03 1072.94  13
  -3   2  -7 65806.1 2176.28  11
   3  -2   7 63068.1 2307.44   5
   3  -2   7 64119.3 2114.43  14
   3  -2   7 68827.3 2188.50  12
   3  -2   7 68961.4 1911.85   8
   3  -2   8 10180.9 567.892   8
   3  -2   8 9007.05 995.255  12
  -3   2  -8 10387.7 846.838  11
   3  -2   8 8391.73 843.375  14
   3  -2   8 7228.91 1017.58   5
  -3   2  -9 4502.42 712.137   7
   3  -2   9 4661.00 751.891  14
   3  -2   9 4268.12 487.596   8
   3  -2   9 4373.70 902.153  12
  -3   2  -9 5335.75 778.923  11
   3  -2   9 3932.10 955.885   5
   3  -2  10 28939.6 974.078   8
   3  -2  10 26806.7 1125.07  14
  -3   2 -10 26739.9 1183.39   7
   3  -2  10 23928.0 1326.51   5
  -3   2 -10 27463.7 1188.96  11
   3  -2  10 27018.2 1292.12  12
   3  -2  11-900.431 856.405   5
  -3   2 -11-458.710 605.323   7
   3  -2  11-1157.66 482.062   8
   3  -2  11-485.340 651.359  14
  -3   2 -11 366.161 641.726  11
   3  -2  11 732.422 881.429  12
   3  -2  12 2829.96 939.962  12
   3  -2  12 2613.40 494.066   8
  -3   2 -12 1833.87 663.157  11
  -3   2 -12 2433.41 637.640   7
   3  -2  12 2187.20 678.034  14
   3  -2  12 2433.94 884.767   5
   3  -2  13 473.647 827.474  12
  -3   1  12-234.509 828.450   8
   3  -1 -12 3430.66 942.705   3
  -3   1  11 3912.87 853.479   8
   3  -1 -11 2389.28 983.474   3
  -3   1  10-1027.05 874.904   8
   3  -1 -10 220.156 972.970   3
  -3   1   9 6282.33 930.851   8
   3  -1  -9 4900.95 1058.15   3
  -3   1   8 3366.97 942.140   8
   3  -1  -8 2965.92 1064.08   3
  -3   1   7 21915.0 1292.72   8
   3  -1  -7 22057.1 1403.87   3
  -3   1   6 1192.67 994.903   8
   3  -1  -6 1774.96 1147.37   3
  -3   1   5 763.561 1071.80   8
  -3   1   4 96743.0 3052.86   8
  -3   1   3 1290.31 1052.82   8
   3  -1  -3 1761.51 1183.65  13
  -3   1   2 261507. 7281.52   8
   3  -1  -2 264273. 7422.69  13
   3  -1  -1-90.6461 1243.30  13
  -3   1   1 27.6909 1026.97   8
   3  -1  -1 604.226 1032.59   3
   3  -1   0 18885.4 1422.86  13
  -3   1   0 19571.7 1275.35  11
  -3   1   0 21216.0 1054.81   8
  -3   1  -1 205633. 5448.94   8
  -3   1  -1 198189. 5679.52  11
  -3   1  -1 193758. 5655.81   9
  -3   1  -1 196282. 5698.27  10
   3  -1   1 197193. 5777.57  13
  -3   1  -2 5698.40 1000.89  10
  -3   1  -2 6857.95 958.086   9
   3  -1   2 6096.67 1227.29  13
   3  -1   2 6078.22 1157.80   5
  -3   1  -2 7158.33 974.463  11
   3  -1   3 122093. 3699.12   5
   3  -1   3 121372. 3777.89  13
  -3   1  -3 122195. 3594.33  11
  -3   1  -3 122259. 3663.59  10
  -3   1  -3 119131. 3594.05   9
  -3   1  -4 3002.00 839.624   9
  -3   1  -4 2373.36 915.164  10
  -3   1  -4 2096.60 452.620   3
  -3   1  -4 2519.63 875.967  11
   3  -1   4 1621.45 1021.19   5
   3  -1   4 1307.63 1166.68  13
   3  -1   4 2229.03 482.589   1
   3  -1   4 4108.33 1007.55  12
  -3   1  -5 100.078 756.955  11
   3  -1   5 340.732 716.797  14
  -3   1  -5 662.865 891.048  10
   3  -1   5 533.637 1045.98  13
   3  -1   5 1565.64 1012.59  12
   3  -1   5 21.3637 988.143   5
  -3   1  -5 486.431 525.707   3
   3  -1   6 35456.6 1507.85  12
   3  -1   6 32682.4 1558.25   5
   3  -1   6 33618.8 1290.97  14
  -3   1  -6 36766.2 1395.22  11
   3  -1   6 34975.7 1649.50  13
   3  -1   7 18980.9 1224.51  12
   3  -1   7 17663.0 1216.46   5
  -3   1  -7 18193.1 987.106  11
   3  -1   7 16720.2 911.081  14
   3  -1   7 18918.7 769.463   8
   3  -1   8 15850.2 1165.79  12
  -3   1  -8 16220.1 952.973  11
   3  -1   8 16845.0 747.690   8
   3  -1   8 15253.3 823.037  14
   3  -1   8 14038.3 1113.17   5
  -3   1  -9-1147.87 707.728   7
   3  -1   9 174.666 882.566   5
   3  -1   9 362.823 913.455  12
  -3   1  -9 128.222 678.237  11
   3  -1   9 124.183 503.132   8
   3  -1  10 1673.11 550.901   8
  -3   1 -10 806.711 659.312   7
   3  -1  10 1737.57 610.368  14
   3  -1  10 955.263 861.014  12
  -3   1 -10 1676.03 648.872  11
   3  -1  10 1335.17 874.743   5
   3  -1  11 505.921 483.541   8
   3  -1  11-462.883 601.852  14
   3  -1  11-689.069 835.327  12
  -3   1 -11-296.285 638.861  11
   3  -1  11-731.612 853.727   5
  -3   1 -11 69.3454 681.539   7
   3  -1  12 9302.44 951.738  12
   3  -1  12 11296.0 632.023   8
  -3   1 -12 9287.61 740.961  11
   3  -1  12 9210.46 938.503   5
  -3   1 -12 11529.3 802.713   7
   3   0 -13 491.026 902.450   3
   3   0 -12 2067.93 984.518   3
  -3   0  12 1972.70 853.470   8
   3   0 -11 10848.1 1106.22   3
  -3   0  11 9864.17 987.508   8
   3   0 -10 2275.95 982.532   3
  -3   0  10 1359.30 895.834   8
   3   0  -9 8539.44 1103.10   3
  -3   0   9 7910.24 993.726   8
   3   0  -8 82834.2 2779.42   3
  -3   0   8 82321.5 2702.84   8
   3   0  -7 149.162 1057.80   3
  -3   0   7-44.0514 975.297   8
   3   0  -6 147302. 4390.59   3
  -3   0   6 143279. 4312.60   8
  -3   0   5 645.848 1098.84   8
  -3   0   4 30545.2 1553.02   8
   3   0  -4 28046.0 1693.51  13
  -3   0   3 75095.5 2535.67   8
   3   0  -3 76277.0 2698.79  13
   3   0  -2-49.8133 1302.81  13
  -3   0   2 1653.90 1101.29   8
   3   0  -1 35816.8 1825.12  13
  -3   0   1 38840.9 1547.63   8
   3   0  -1 40073.0 1505.03   4
  -3   0   0-196.198 925.190  11
   3   0   0 951.706 1063.57   1
  -3   0   0 997.005 849.185   8
   3   0   0 1150.23 1252.48  13
   3   0   1 2817.63 1228.49  13
  -3   0  -1 2428.04 919.397  11
  -3   0  -1 1352.57 835.557   9
   3   0   1 1650.17 719.399   2
   3   0   1-766.961 1134.02   5
  -3   0  -1 2714.51 942.613  10
   3   0   1 3237.48 871.918   1
  -3   0  -2 23188.5 1243.50  10
   3   0   2 21206.8 992.538   1
  -3   0  -2 24489.7 1159.37  11
  -3   0  -2 20344.0 1122.75   9
   3   0   2 20602.4 1493.92  13
   3   0   2 23836.7 1405.75   5
  -3   0  -2 21555.9 963.261   3
  -3   0  -3 92552.0 2845.79  10
  -3   0  -3 89697.9 2742.97   9
   3   0   3 90247.0 2609.84   1
   3   0   3 93051.5 3010.40  13
   3   0   3 91706.2 2898.48   5
  -3   0  -3 92608.1 2762.09  11
  -3   0  -3 86042.1 2584.06   3
  -3   0  -4 9087.39 713.664   3
   3   0   4 9098.49 765.768   1
  -3   0  -4 9921.18 972.717  10
   3   0   4 9609.90 1186.99  13
   3   0   4 9328.60 1091.24   5
  -3   0  -4 10483.9 856.762  11
  -3   0  -5 23817.1 1048.15   3
   3   0   5 27507.1 1352.22  12
   3   0   5 26964.7 1373.50   5
   3   0   5 23896.5 1411.96  13
  -3   0  -5 27629.2 1144.53  11
   3   0   6 28751.5 1371.89  12
   3   0   6 25979.1 1439.13  13
  -3   0  -6 25715.5 1129.47  11
   3   0   6 24008.4 1348.56   5
   3   0   7 3029.11 948.621   5
   3   0   7 2904.26 596.923  14
   3   0   7 2470.40 981.912  12
   3   0   7 3331.23 599.387   8
  -3   0  -7 3572.88 701.892  11
   3   0   8 44021.8 1442.18  14
   3   0   8 45153.5 1755.09   5
   3   0   8 45647.2 1757.92  12
  -3   0  -8 44731.5 1574.56  11
  -3   0  -9-37.6584 714.058   7
   3   0   9-775.639 540.948   8
   3   0   9-221.581 512.021  14
   3   0   9 434.619 863.609   5
  -3   0  -9 1003.13 612.039  11
   3   0   9-688.175 998.808  12
  -3   0 -10 5743.03 753.771   7
   3   0  10 6736.76 600.971  14
   3   0  10 6191.68 887.077   5
  -3   0 -10 5731.07 694.527  11
   3   0  10 6978.70 592.593   8
   3   0  10 7289.65 996.086  12
   3   0  11 12182.1 1064.53  12
   3   0  11 10910.7 945.839   5
  -3   0 -11 9485.62 809.636   7
   3   0  11 11536.7 665.682   8
   3   0  12 1053.16 524.159   8
   3   0  12 190.564 760.806   5
  -3   0 -12 1341.86 618.998   7
   3   0  12 376.497 856.379  12
   3   1 -13 13803.1 1151.21   3
   3   1 -12 13117.2 1130.46   3
  -3  -1  11 63.1371 861.997   8
   3   1 -11 290.066 942.370   3
  -3  -1  10 29283.1 1387.01   8
   3   1 -10 27159.6 1468.65   3
  -3  -1   9 789.941 939.774   8
   3   1  -9 570.507 1018.61   3
  -3  -1   8 8865.00 1079.82   8
   3   1  -8 10741.0 1193.63   3
  -3  -1   7 60060.7 2186.31   8
   3   1  -7 60225.3 2270.29   3
  -3  -1   6 26783.2 1460.79   8
  -3  -1   5 63836.5 2299.26   8
  -3  -1   4 91813.9 2960.74   8
   3   1  -4 88893.0 3072.24  13
  -3  -1   3 8585.55 1198.64   8
   3   1  -3 5508.94 1316.17  13
  -3  -1   2 40085.9 1685.25   8
   3   1  -2 40897.0 1905.57  13
   3   1  -1 34738.0 1782.61  13
   3   1  -1 36705.1 1755.54  15
  -3  -1   0 3762.69 895.768  11
   3   1   0 3459.45 1165.10  15
  -3  -1   0 4088.81 773.424   9
   3   1   0 3288.63 1192.07  13
   3   1   0 4739.90 1030.19   1
   3   1   0 4358.11 959.403   2
  -3  -1  -1 107780. 3309.60  11
   3   1   1 112394. 3552.77  15
  -3  -1  -1 112288. 3283.06   9
   3   1   1 118770. 3310.90   1
   3   1   1 109252. 3564.45  13
  -3  -1  -1 112854. 3380.38  10
   3   1   1 115170. 3480.26   5
  -3  -1  -1 113952. 3290.20   3
  -3  -1  -2 43375.4 1530.77  11
   3   1   2 42739.2 1871.25  15
  -3  -1  -2 45064.4 1639.61  10
  -3  -1  -2 43512.7 1551.01   9
   3   1   2 44329.0 1569.47   1
   3   1   2 45605.7 1796.37   5
   3   1   2 46172.5 1909.44  13
  -3  -1  -2 41663.5 1547.48   3
  -3  -1  -3-318.198 665.052  11
  -3  -1  -3 777.833 699.151   3
  -3  -1  -3 1293.84 733.659  10
   3   1   3-74.3768 854.217   1
   3   1   3 79.2128 1078.32  13
   3   1   3 782.594 1014.98   5
   3   1   4 170698. 4957.08  13
   3   1   4 156152. 4696.66   1
  -3  -1  -4 170127. 4852.14   7
   3   1   4 173862. 4854.21   5
  -3  -1  -4 167088. 4778.99  10
  -3  -1  -4 169361. 4683.98  11
   3   1   5 3387.58 1040.62  13
  -3  -1  -5 3355.17 696.115  11
   3   1   5 4430.61 992.751   5
  -3  -1  -5 4204.23 902.172   7
   3   1   6 54453.3 1934.72  12
   3   1   6 51304.3 1988.70  13
  -3  -1  -6 50008.0 1718.11   3
   3   1   6 49647.4 1866.40   5
  -3  -1  -6 50203.5 1667.02  11
  -3  -1  -7 4361.83 679.407  11
   3   1   7 3284.88 906.658   5
   3   1   7 4286.71 1032.83  12
   3   1   7 3412.64 436.039  14
   3   1   8 4215.79 470.119  14
   3   1   8 3824.05 634.191   8
   3   1   8 3782.60 871.307   5
  -3  -1  -8 4220.45 638.783  11
   3   1   8 4060.55 990.093  12
   3   1   9 10362.7 571.045  14
  -3  -1  -9 12385.5 904.684   7
   3   1   9 11888.9 1105.73  12
   3   1   9 11096.3 709.563   8
   3   1   9 9158.01 936.707   5
   3   1  10-227.108 557.065   8
  -3  -1 -10 73.8213 698.679   7
   3   1  10 364.503 931.763  12
   3   1  10-615.839 814.888   5
   3   1  11 125.765 920.875  12
   3   1  11-734.771 771.974   5
   3   1  11 830.071 526.051   8
  -3  -2  11 3357.96 933.191   8
  -3  -2  10 26239.8 1362.36   8
  -3  -2   9 9348.14 1079.81   8
  -3  -2   8 61840.5 2232.78   8
  -3  -2   7 9041.37 1150.69   8
   3   2  -7 8116.37 995.076   4
  -3  -2   6 1595.45 1077.21   8
   3   2  -6 1452.82 931.877   4
   3   2  -5 71077.6 2621.79  13
  -3  -2   5 71311.4 2516.85   8
   3   2  -4 14853.5 1424.41  13
  -3  -2   4 14349.4 1299.72   8
   3   2  -4 15502.0 1329.23  15
   3   2  -3 300290. 8501.61  15
   3   2  -3 308323. 8567.03  13
   3   2  -2 40194.4 1772.09  15
   3   2  -2 35520.4 1827.21  13
   3   2  -1 13542.3 1259.30   1
   3   2  -1 14046.0 1316.49  15
   3   2  -1 13485.1 1367.89  13
   3   2  -1 15899.8 1200.26   2
  -3  -2   0 219216. 6325.34  11
  -3  -2   0 231211. 6273.43   9
   3   2   0 231652. 6557.65  15
   3   2   0 240513. 6422.64   1
   3   2   0 228195. 6586.40  13
  -3  -2  -1 14959.1 952.900  10
  -3  -2  -1 15780.5 838.745   9
  -3  -2  -1 16398.6 1082.67   3
   3   2   1 16032.3 1340.92  13
  -3  -2  -1 15062.1 864.237  11
   3   2   1 14960.5 1295.42  15
   3   2   1 17700.0 1130.74   1
   3   2   2 58644.3 2060.93   5
  -3  -2  -2 56212.5 1773.49  11
   3   2   2 56807.4 2167.09  13
  -3  -2  -2 58802.6 1891.44  10
  -3  -2  -2 56827.7 2055.60   7
   3   2   2 57432.9 2152.47  15
  -3  -2  -2 54062.1 1908.61   3
   3   2   2 57095.5 2013.85   1
  -3  -2  -3 1783.26 925.788   7
  -3  -2  -3 3304.09 601.811  11
   3   2   3 3632.76 954.463   1
  -3  -2  -3 2627.30 707.967  10
  -3  -2  -3 2245.84 830.986   3
   3   2   3 4334.49 1042.93   5
   3   2   3 3684.19 1119.22  13
  -3  -2  -4 15293.4 1005.86   3
   3   2   4 16882.8 1252.19  13
   3   2   4 14370.8 1084.15   1
  -3  -2  -4 14536.7 1085.12   7
   3   2   4 16943.2 1159.26   5
  -3  -2  -4 15578.0 797.198  11
   3   2   5 22181.7 1337.92  13
  -3  -2  -5 22397.6 1232.32   7
  -3  -2  -5 23180.1 1158.01   3
  -3  -2  -5 23460.0 980.263  11
   3   2   5 22096.5 1225.18   5
  -3  -2  -6 8760.99 874.460   3
   3   2   6 8629.16 1036.16  13
   3   2   6 8454.17 964.622   5
  -3  -2  -6 8343.54 678.657  11
   3   2   7 7534.42 965.856  13
   3   2   7 6911.21 882.065   5
   3   2   8 1839.88 858.963   5
   3   2   8 2661.65 644.825   8
   3   2   8 2109.44 1045.34  12
   3   2   9 6211.70 640.290   8
  -3  -2  -9 5950.85 795.604   7
   3   2   9 6215.88 873.042   5
   3   2   9 5182.52 1029.29  12
   3   2  10-891.786 588.639   8
   3   2  10-974.167 948.826  12
   3   2  10 902.341 734.634   5
  -3  -2 -10 30.1518 661.381   6
   3   3 -14 4384.77 769.504   4
   3   3 -13 1300.44 786.017   4
   3   3 -12 15618.6 1005.91   4
   3   3 -11 14945.4 1002.90   4
  -3  -3  11 12950.4 1096.85   8
   3   3 -10 3149.10 831.561   4
  -3  -3  10 4038.71 961.665   8
   3   3 -10 3640.07 926.368   6
  -3  -3   9 69079.7 2487.31   8
   3   3  -9 76495.8 2421.44   4
  -3  -3   8 2761.99 1034.63   8
   3   3  -8 2952.10 909.425   4
   3   3  -7 155532. 4533.28   4
  -3  -3   7 152967. 4596.19   8
   3   3  -6 19705.5 1529.34  13
   3   3  -6 23989.2 1265.39   4
  -3  -3   6 20049.1 1383.80   8
   3   3  -5 495.344 1209.30  13
   3   3  -5 1370.41 1053.20  15
   3   3  -4 52087.2 2178.23  13
   3   3  -4 52798.4 2067.11  15
   3   3  -3 2992.07 1111.08  15
   3   3  -3 1955.26 1221.80  13
   3   3  -2 40201.6 1782.90  15
   3   3  -2 39730.0 1858.69  13
   3   3  -1 918.704 1075.78   1
   3   3  -1 1941.52 1119.96  15
   3   3  -1 495.624 1197.85  13
  -3  -3   1 1463.30 519.127   9
   3   3   0 35637.3 1687.82  15
  -3  -3   0 37732.5 1534.29   7
   3   3   0 40482.7 1640.76   1
  -3  -3   0 33055.7 1259.55  11
   3   3   0 37060.8 1736.10  13
  -3  -3   0 37083.6 1173.84   9
  -3  -3  -1 67714.5 2055.91  11
  -3  -3  -1 66341.1 2171.59  10
  -3  -3  -1 70897.9 2330.70   3
   3   3   1 70755.6 2448.28  15
   3   3   1 72598.7 2512.04  13
   3   3   1 70312.8 2379.10   1
  -3  -3  -1 72230.9 2372.18   7
   3   3   1 73876.2 2492.27  12
  -3  -3  -2 108267. 3032.69  11
   3   3   2 107188. 3290.90   5
   3   3   2 107539. 3317.37   1
  -3  -3  -2 108328. 3140.93  10
  -3  -3  -2 105284. 3238.18   3
   3   3   2 104344. 3381.14  15
  -3  -3  -2 109750. 3318.43   7
   3   3   2 111291. 3425.00  13
   3   3   3 11895.7 1196.58  13
  -3  -3  -3 13954.1 1065.90   7
   3   3   3 12130.0 1091.61   5
  -3  -3  -3 11000.5 1003.05   3
   3   3   3 12160.1 1093.93   1
  -3  -3  -3 11881.8 771.150  10
  -3  -3  -3 12888.6 663.008  11
  -3  -3  -4 38728.5 1533.30   7
  -3  -3  -4 34650.6 1204.74  11
  -3  -3  -4 34951.0 1476.28   3
   3   3   4 35728.9 1495.71   5
   3   3   4 35282.9 1574.69   1
   3   3   5 23313.8 1179.01   5
  -3  -3  -5 24041.1 1203.10   7
   3   3   5 21408.5 1229.04   1
  -3  -3  -5 20518.7 1139.01   3
   3   3   6 1551.40 826.340   5
  -3  -3  -6 1862.17 792.665   3
   3   3   7 34700.5 1445.84   5
  -3  -3  -8 2815.66 720.764   6
   3   3   8 1199.67 761.994   5
  -3  -3  -9 3713.32 678.780   6
   3   3   9 3063.48 776.314   5
   3   3   9 3181.55 975.171  12
   3   3  10 7691.60 662.934   8
   3   3  10 7824.88 797.662   5
   3   3  10 8059.01 1067.12  12
   3   4 -14 3906.40 785.521   4
   3   4 -14 5419.96 919.936   6
   3   4 -13 11502.8 933.136   4
   3   4 -13 11148.6 979.149   6
   3   4 -12 913.330 770.405   4
   3   4 -12 911.314 855.894   6
   3   4 -11 26206.9 1268.83   4
  -3  -4  11 24440.9 1366.18   8
   3   4 -11 25851.1 1327.93   6
   3   4 -10-176.515 844.002   6
   3   4 -10 950.557 788.780   4
  -3  -4  10 158.496 919.173   8
   3   4  -9 7831.77 966.446   6
   3   4  -9 6616.90 927.922   4
  -3  -4   9 6384.88 1092.20   8
   3   4  -8 56092.7 1985.09   4
  -3  -4   8 52637.2 2078.73   8
  -3  -4   7 43031.3 1846.64   8
   3   4  -7 43011.1 1742.58   4
   3   4  -7 46653.7 2092.49   1
   3   4  -6 20806.3 1328.47  15
   3   4  -6 18529.6 1491.78  13
   3   4  -6 17930.7 1520.76   1
   3   4  -5 28505.0 1468.81  15
   3   4  -5 25420.6 1597.34  13
   3   4  -4 8778.92 1131.11  15
  -3  -4   3 7990.29 830.635   7
   3   4  -3 9265.86 1164.73  15
   3   4  -2 107228. 3366.43  15
  -3  -4   2 106208. 3178.88   7
  -3  -4   1 1439.70 827.895   7
   3   4  -1 1689.99 1039.66  15
  -3  -4   1 2400.96 1001.20   3
  -3  -4   0 54536.9 1951.01   3
  -3  -4   0 55607.9 1932.49   7
   3   4   0 57300.9 2113.46  12
   3   4   0 55961.9 2066.83  15
   3   4   0 55057.6 2010.05   1
  -3  -4   0 51074.8 1617.04  11
   3   4   1 45616.0 1840.26   1
  -3  -4  -1 44881.4 1516.47  10
   3   4   1 45190.8 1831.85  15
  -3  -4  -1 46582.5 1753.20   3
  -3  -4  -1 45766.5 1746.86   7
  -3  -4  -1 43961.1 1353.95  11
   3   4   1 46845.6 1893.57  12
  -3  -4  -2 4525.34 603.966  10
   3   4   2 4034.69 964.779   1
  -3  -4  -2 4210.29 917.656   7
   3   4   2 4567.03 1153.00  12
   3   4   2 6212.07 1046.03  15
  -3  -4  -2 3074.89 932.484   3
   3   4   3 72816.9 2545.69  12
   3   4   3 70270.9 2426.40   1
   3   4   3 74297.9 2387.32   5
  -3  -4  -3 75937.7 2439.18   7
  -3  -4  -3 74419.3 2407.90   3
  -3  -4  -4 3439.78 856.986   3
   3   4   4 3485.08 848.037   5
   3   4   4 5368.91 928.849   1
  -3  -4  -4 4262.42 860.471   7
   3   4   5 36198.2 1400.35   5
  -3  -4  -5 36358.5 1454.64   7
  -3  -4  -5 30208.0 1399.25   3
   3   4   5 30529.2 1413.80   1
   3   4   6 24492.6 1160.63   5
  -3  -4  -6 21888.2 1183.98   3
   3   4   7 462.779 761.993   5
   3   4   8 3478.05 735.959   5
   3   4   9 4501.44 713.649   5
   3   5 -15 6578.46 934.218   6
   3   5 -15 7791.04 857.090   4
   3   5 -14 5007.11 857.584   6
   3   5 -14 4178.43 808.029   4
   3   5 -13 2613.50 843.319   6
   3   5 -13 3372.49 813.944   4
   3   5 -12 521.911 868.110   6
   3   5 -12-43.0168 769.166   4
   3   5 -11 38740.1 1472.73   6
   3   5 -11 39449.5 1541.52   4
   3   5 -10-344.942 789.081   6
  -3  -5  10 739.712 928.714   8
   3   5 -10 824.359 809.799   4
   3   5  -9 22714.7 1136.63   6
  -3  -5   9 20191.0 1310.24   8
   3   5  -9 23962.7 1223.86   4
  -3  -5   8 7476.17 1111.20   8
   3   5  -8 8959.57 1009.97   6
   3   5  -7 1907.72 991.424  15
   3   5  -7 4353.35 1299.92   1
   3   5  -6 139976. 4267.34   1
  -3  -5   6 135526. 3798.13   7
   3   5  -6 138380. 4149.05  15
  -3  -5   5 11685.1 773.075   7
   3   5  -5 10264.6 1165.65  15
  -3  -5   4 53132.2 1742.87   7
   3   5  -4 51913.7 2021.33  15
   3   5  -3 64458.6 2294.99  15
  -3  -5   2 10567.9 1147.79   3
  -3  -5   2 10487.5 915.945   7
   3   5  -2 10399.5 1150.29  15
  -3  -5   1 101948. 3097.91   7
  -3  -5   1 100042. 3169.93   3
   3   5  -1 101584. 3206.20  15
   3   5   0 8514.60 1066.42  15
  -3  -5   0 9744.08 1151.01   3
  -3  -5   0 7430.16 643.335  10
  -3  -5   0 7998.27 908.589   7
   3   5   0 8392.89 1129.34   1
   3   5   0 8560.90 1233.07  12
   3   5   1 3981.42 994.917  15
  -3  -5  -1 4086.11 1029.14   3
  -3  -5  -1 2883.04 534.148  10
   3   5   1 2737.51 1104.43  12
  -3  -5  -1 3263.00 892.252   7
   3   5   1 3213.58 987.367   1
   3   5   2 10044.5 1058.22  15
  -3  -5  -2 9394.74 1043.51   3
  -3  -5  -2 9011.14 977.598   7
  -3  -5  -2 9060.09 632.017  10
   3   5   2 9332.43 1072.47   1
   3   5   2 9782.50 1201.41  12
  -3  -5  -3 8453.07 927.687   7
   3   5   3 8531.69 1156.19  12
   3   5   3 9925.95 1045.41   1
   3   5   4 39958.9 1729.53  12
  -3  -5  -4 38869.0 1563.57   3
   3   5   4 36913.5 1573.80   1
   3   5   5 22782.1 1116.75   5
   3   5   5 20372.7 1214.42   1
  -3  -5  -5 20011.7 1175.13   3
   3   5   6-363.323 804.211  13
   3   5   6-1114.89 828.901   1
   3   5   6-240.886 719.075   5
  -3  -5  -6-73.6042 792.088   3
   3   5   7 2354.38 819.117  13
   3   5   7 4312.42 766.913   5
   3   5   8 11205.4 806.192   5
   3   5   8 10530.4 917.711  13
   3   6 -15 10636.9 955.461   6
   3   6 -15 11781.0 912.206   4
   3   6 -14 805.886 802.459   6
   3   6 -14-416.242 741.124   4
   3   6 -13 18062.5 1070.06   6
   3   6 -13 18086.2 1094.72   4
   3   6 -12 8362.27 850.053   6
   3   6 -12 7911.37 917.568   4
  -3  -6  11 1592.00 946.360   8
   3   6 -11 2218.11 776.993   6
   3   6 -11 2806.63 821.680   4
  -3  -6  10 34998.9 1576.56   8
   3   6 -10 31590.1 1732.46   1
   3   6 -10 35336.1 1365.22   6
   3   6  -9-28.0180 773.495   6
   3   6  -9 1429.11 1156.23   1
   3   6  -8 32395.4 1339.30   6
   3   6  -8 32710.3 1570.82  15
   3   6  -8 35571.5 1762.11   1
   3   6  -7 20479.7 1307.33  15
   3   6  -7 22929.6 1520.80   1
   3   6  -6 1122.56 974.794  15
   3   6  -6 3560.90 1246.48   1
   3   6  -6 3279.40 1061.00   2
  -3  -6   5 29723.8 1145.61   7
   3   6  -5 28455.1 1623.32   1
   3   6  -5 30639.6 1474.38  15
  -3  -6   4 18617.4 966.345   7
   3   6  -4 16975.4 1231.59  15
  -3  -6   3 4614.66 702.695   7
   3   6  -3 4021.33 1003.12  15
  -3  -6   3 3153.15 1067.67   3
   3   6  -2 775.360 988.736  13
  -3  -6   2 1045.94 1049.14   3
  -3  -6   2 644.809 728.495   7
   3   6  -2 977.012 1003.48  15
   3   6  -1 28812.2 1427.57  15
   3   6  -1 27069.0 1549.82  12
   3   6  -1 28257.4 1415.66  13
  -3  -6   1 29923.6 1486.28   3
   3   6   0 14300.9 1082.44  15
   3   6   0 12076.0 1068.52  13
   3   6   0 13287.8 1216.16  12
   3   6   0 10825.3 1193.06   1
  -3  -6   0 13455.9 1206.53   3
  -3  -6  -1 45996.7 1775.15   3
   3   6   1 45761.7 1832.59   1
   3   6   1 45576.6 1790.89  15
   3   6   1 44671.6 1747.55  13
   3   6   1 45726.8 1848.08  12
   3   6   2 2950.51 1057.40  12
   3   6   2 3192.71 859.448  13
   3   6   2 3813.44 960.518   1
  -3  -6  -2 5004.18 1016.90   3
   3   6   3 8147.61 1153.39  12
   3   6   3 9649.79 968.465  13
  -3  -6  -3 7387.73 1032.36   3
   3   6   3 8118.67 1035.89   1
   3   6   4 42310.9 1601.31  13
   3   6   4 39180.6 1710.63  12
   3   6   4 39852.2 1625.57   1
  -3  -6  -4 38413.8 1625.69   3
   3   6   5-1118.24 840.199   1
  -3  -6  -5 1286.40 855.036   3
   3   6   5 578.120 1031.13  12
   3   6   5 265.114 789.546  13
   3   6   6 24201.6 1196.51  13
   3   6   6 26228.1 1388.44  12
   3   6   6 23917.9 1086.99   5
   3   6   6 21875.0 1214.19   1
  -3  -6  -6 26203.7 1263.87   3
   3   6   7 5483.15 801.570  13
   3   6   7 4529.37 830.989   1
   3   7 -15 3335.46 814.253   6
   3   7 -15 2724.68 743.209   4
   3   7 -14 5038.21 831.851   6
   3   7 -14 4184.09 776.634   4
   3   7 -13 2882.54 868.059   6
   3   7 -12 7152.29 901.949   6
   3   7 -11 954.060 1143.38   1
   3   7 -11 335.800 787.618   6
  -3  -7  11 2037.29 912.231   8
   3   7 -10-506.428 1133.19   1
   3   7 -10 1581.42 719.652   6
   3   7  -9 5483.34 1178.22   1
   3   7  -9 3821.94 805.260   6
   3   7  -8 35487.9 1578.84  15
   3   7  -8 35028.3 1301.97   6
   3   7  -8 35671.7 1749.76   1
   3   7  -7 2434.60 1141.26   1
   3   7  -7 2020.32 1048.12  13
   3   7  -7 2354.02 937.608  15
   3   7  -7 3102.14 599.161   6
   3   7  -7 2315.96 1007.02   2
   3   7  -6 8988.38 1174.92   1
   3   7  -6 9286.80 1092.57   2
   3   7  -6 7014.54 1059.62  13
   3   7  -6 7247.59 1010.89  15
   3   7  -5 51131.4 2005.79  13
   3   7  -5 54772.9 1987.81  15
   3   7  -5 55219.8 2106.44   1
   3   7  -4 501.488 968.299  13
  -3  -7   4 2040.23 1124.89   3
   3   7  -4 807.092 941.617  15
   3   7  -3 61478.3 2177.21  13
  -3  -7   3 62675.1 2269.26   3
   3   7  -3 63520.7 2187.54  15
   3   7  -2 3004.90 898.247  13
  -3  -7   2 2660.50 1083.11   3
   3   7  -2 3059.15 898.374  15
   3   7  -1 12235.7 1213.38  12
   3   7  -1 11725.0 987.047  13
  -3  -7   1 11596.0 1151.12   3
   3   7  -1 14479.1 1039.08  15
  -3  -7   0 47693.3 1869.26   3
   3   7   0 48945.1 1770.76  13
   3   7   0 48315.0 1806.17  15
   3   7   0 44971.7 1866.11   1
   3   7   0 46707.1 1908.37  12
   3   7   1 155.883 859.878  15
  -3  -7  -1 997.233 970.058   3
   3   7   1 1311.02 1017.59   1
   3   7   1-1128.31 847.982  13
   3   7   1-417.479 1006.28  12
   3   7   2 45326.1 1795.36   1
   3   7   2 44686.1 1833.27  12
   3   7   2 47370.8 1714.13  13
  -3  -7  -2 46196.1 1794.31   3
  -3  -7  -3 1009.49 911.356   3
   3   7   3 644.163 807.377  13
   3   7   3 933.449 1023.10  12
   3   7   3-308.048 960.377   1
  -3  -7  -4 10475.3 980.893   3
   3   7   4 9669.84 1015.74   1
   3   7   4 9077.46 885.368  13
   3   7   4 9810.71 1108.91  12
   3   7   5 11116.1 1055.06   1
  -3  -7  -5 11313.6 996.929   3
   3   7   5 10657.6 912.043  13
  -3  -7  -6 6370.02 890.718   3
   3   7   6 7553.97 1054.07  12
   3   7   6 6271.97 817.037  13
   3   7   6 5300.90 926.993   1
   3   8 -14 4160.36 715.452   6
   3   8 -13 433.974 682.385   6
   3   8 -12 12297.6 870.057   6
   3   8 -12 14394.4 1318.53   1
   3   8 -11-1149.64 687.640   6
   3   8 -11 688.144 1109.92   1
   3   8 -10 8976.23 849.209   6
   3   8 -10 8838.21 1226.14   1
   3   8  -9 31842.7 1666.24   1
   3   8  -9 35237.8 1530.74   2
   3   8  -9 30380.0 1208.46   6
   3   8  -9 35832.6 1487.45  15
   3   8  -8-656.244 979.400  13
   3   8  -8 135.113 1081.49   1
   3   8  -8 763.392 869.558  15
   3   8  -8-1167.28 596.416   6
   3   8  -8 290.604 945.700   2
   3   8  -7 40740.9 1706.84  13
   3   8  -7 40807.5 1809.07   1
   3   8  -7 43806.1 1742.07   2
   3   8  -7 40023.3 1299.73   6
   3   8  -7 43543.6 1670.18  15
   3   8  -6 930.072 1083.42   1
   3   8  -6-244.645 903.093  13
   3   8  -6 740.815 908.141  15
   3   8  -6 171.716 993.587   2
  -3  -8   5 24824.6 1406.53   3
   3   8  -5 26017.9 1459.58   1
   3   8  -5 21757.7 1277.26  13
   3   8  -5 26151.2 1275.31  15
   3   8  -4 21178.6 1244.98  13
   3   8  -4 22871.7 1227.03  15
  -3  -8   4 22004.4 1365.59   3
  -3  -8   3 1949.10 1036.13   3
   3   8  -3-150.168 845.940  15
   3   8  -3 1287.05 832.235  13
   3   8  -2 11511.8 959.644  13
   3   8  -2 11026.6 1154.44  12
   3   8  -2 12806.5 1021.36  15
  -3  -8   2 12895.8 1195.29   3
   3   8  -1 4920.83 1077.83  12
  -3  -8   1 5050.31 1042.69   3
   3   8  -1 4800.34 820.770  13
   3   8  -1 4111.82 849.111  15
   3   8   0-63.7567 810.095  15
   3   8   0-326.240 1046.87  12
  -3  -8   0-752.918 1012.83   3
   3   8   0 267.757 737.493  13
   3   8   0 829.985 992.778   1
   3   8   1 2860.52 826.323  15
  -3  -8  -1 1568.82 961.841   3
   3   8   1 2775.93 1057.91  12
   3   8   1 2132.09 1058.40   1
   3   8   1 2174.95 766.819  13
  -3  -8  -2 17783.0 1200.67   3
   3   8   2 15023.4 1127.45   1
   3   8   2 15758.6 984.538  13
   3   8   2 16586.4 1252.66  12
  -3  -8  -3 3226.69 947.562   3
   3   8   3 3475.89 1011.05  12
   3   8   3 3154.18 903.576   1
   3   8   3 3011.77 752.820  13
  -3  -8  -4 13035.8 1057.89   3
   3   8   4 13788.2 1156.49  12
   3   8   4 11557.7 896.588  13
   3   8   4 12939.9 1036.58   1
   3   8   5 1894.35 837.520   1
  -3  -8  -5 2265.48 887.632   3
   3   8   5 1938.46 965.339  12
   3   8   5 1912.92 746.388  13
   3   9 -14 7292.03 756.218   6
   3   9 -14 8037.99 873.357  11
   3   9 -13 2609.82 684.307   6
   3   9 -13 2325.71 777.478  11
   3   9 -12 643.142 665.361   6
   3   9 -12-245.060 800.692  11
   3   9 -12 864.075 1044.14   1
   3   9 -11 18760.2 1043.80  11
   3   9 -11 17253.1 1372.61   1
   3   9 -11 21960.5 1247.25   2
   3   9 -11 19712.7 1170.35  15
   3   9 -11 19644.9 1034.05   6
   3   9 -10 797.330 815.320  15
   3   9 -10 496.270 893.798   2
   3   9 -10 808.466 1073.63   1
   3   9  -9 1580.55 1081.36   1
   3   9  -9 1703.21 902.206   2
   3   9  -9 1113.32 801.696  15
   3   9  -9 1603.43 575.926   6
   3   9  -8 1163.77 914.135  13
   3   9  -8-810.622 1040.88   1
   3   9  -8 581.904 910.537   2
   3   9  -8 821.398 785.859  15
   3   9  -8 375.126 499.283   6
   3   9  -7 5281.32 938.607  13
   3   9  -7 7027.76 1078.51   1
   3   9  -7 3777.90 482.146   6
   3   9  -7 5846.10 877.936  15
   3   9  -7 4637.46 985.633   2
  -3  -9   6 13692.7 1193.61   3
   3   9  -6 14988.0 1244.67   1
   3   9  -6 14707.3 1033.03  15
   3   9  -6 11395.3 1035.02  13
  -3  -9   5 23444.2 1392.94   3
   3   9  -5 23021.8 1242.61  13
   3   9  -5 25743.4 1242.90  15
   3   9  -5 27290.1 1445.52   1
  -3  -9   4 1542.14 1038.10   3
   3   9  -4 1527.16 797.641  15
   3   9  -4 419.908 827.531  13
  -3  -9   3 1535.56 1007.02   3
   3   9  -3 1432.37 802.741  15
   3   9  -3 1384.47 756.998  13
  -3  -9   2 15305.0 1179.42   3
   3   9  -2 14565.6 962.557  13
   3   9  -2 13296.5 1189.87  12
   3   9  -2 13104.5 962.145  15
  -3  -9   1 1019.98 990.402   3
   3   9  -1 733.435 971.422  12
   3   9  -1 349.095 712.972  13
   3   9  -1-1013.05 733.607  15
   3   9   0 18440.6 1265.08   1
  -3  -9   0 21937.7 1293.30   3
   3   9   0 19832.9 1042.10  13
   3   9   0 20399.7 1306.91  12
   3   9   0 22647.5 1110.84  15
  -3  -9  -1 6132.42 1072.29   3
   3   9   1 4659.10 1015.96  12
   3   9   1 5763.80 771.349  13
   3   9   1 6725.31 1038.90   1
  -3  -9  -2 4913.08 995.046   3
   3   9   2 5419.89 961.552   1
   3   9   2 5675.87 1056.55  12
   3   9   2 4069.04 745.917  13
  -3  -9  -3 19298.5 1168.39   3
   3   9   3 15576.9 960.896  13
   3   9   3 18531.6 1167.79   1
   3   9   3 19087.4 1225.94  12
   3   9   4-1044.52 902.917   1
   3   9   4-414.721 942.257  12
  -3  -9  -4 486.328 870.596   3
   3   9   4-733.276 673.490  13
   3  10 -14 779.781 657.709   6
   3  10 -14 342.954 777.079  11
   3  10 -14 739.586 1064.81   1
   3  10 -13 155.361 656.082   6
   3  10 -13 871.592 717.997  11
   3  10 -13 1129.86 839.688   2
   3  10 -13 132.447 1016.98   1
   3  10 -12 2336.07 1021.37   1
   3  10 -12-232.367 696.703  11
   3  10 -12-120.227 625.111   6
   3  10 -12 985.689 886.391   2
   3  10 -12 61.0772 757.577  15
   3  10 -11 3582.64 1098.89   1
   3  10 -11 2789.60 710.889  11
   3  10 -11 3849.43 639.154   6
   3  10 -11 3588.87 934.468   2
   3  10 -11 4477.12 821.800  15
   3  10 -10 2531.98 1087.87   1
   3  10 -10 605.562 669.907  11
   3  10 -10 1641.69 761.891  15
   3  10 -10 2272.24 917.835   2
   3  10  -9 17596.3 1307.42   1
   3  10  -9 18486.4 1212.10   2
   3  10  -9 18265.4 806.243   6
   3  10  -8-688.609 1033.02   1
   3  10  -8-605.332 747.499  15
   3  10  -8-246.101 851.955  13
   3  10  -8-145.072 904.000   2
   3  10  -7 5595.22 882.724  13
   3  10  -7 6803.62 1116.26   1
   3  10  -7 8100.82 880.983  15
  -3 -10   7 8239.84 1053.32   3
   3  10  -6 28292.1 1466.60   1
   3  10  -6 26470.8 1204.53  15
  -3 -10   6 26105.6 1405.07   3
   3  10  -6 22955.6 1211.70  13
   3  10  -5 3162.72 809.887  15
   3  10  -5 6626.87 1068.41   1
  -3 -10   5 5112.80 1064.89   3
   3  10  -4 29639.0 1241.40  15
   3  10  -4 27014.4 1237.86  13
  -3 -10   4 29162.0 1442.73   3
   3  10  -3 2473.81 719.045  15
   3  10  -3 352.592 715.181  13
  -3 -10   3 1472.46 976.907   3
   3  10  -3 1480.84 918.958  12
   3  10  -2 2767.82 759.132  15
   3  10  -2 2236.71 915.974  12
   3  10  -2 3525.43 689.626  13
  -3 -10   2 3620.26 1007.00   3
   3  10  -1 10060.5 1051.17  12
   3  10  -1 11488.5 850.336  15
  -3 -10   1 10675.9 1160.51   3
   3  10  -1 10005.4 804.860  13
   3  10   0 422.360 657.478  13
   3  10   0 1309.87 703.994  15
   3  10   0 270.552 943.728  12
  -3 -10   0-276.350 959.898   3
   3  10   0 518.831 931.668   1
  -3 -10  -1 13557.4 1177.49   3
   3  10   1 12290.9 1133.56   1
   3  10   1 9854.75 1092.78  12
   3  10   1 11992.1 835.332  13
   3  10   2-174.735 980.818  12
   3  10   2-1017.89 927.884   1
   3  10   2 128.688 650.678  13
  -3 -10  -2-999.434 948.510   3
   3  11 -13 9594.09 870.750  15
   3  11 -13 7237.00 718.902   6
   3  11 -13 8929.34 1154.46   1
   3  11 -13 7537.98 786.511  11
   3  11 -13 8355.78 948.093   2
   3  11 -12-76.5131 619.409   6
   3  11 -12 1997.35 760.342  15
   3  11 -12-1094.89 1056.13   1
   3  11 -12 403.814 684.946  11
   3  11 -12-22.9666 848.204   2
   3  11 -11 1597.58 599.350   6
   3  11 -11 2505.81 735.528  15
   3  11 -11 442.842 1020.17   1
   3  11 -11 1981.07 664.668  11
   3  11 -11-279.161 888.892   2
   3  11 -10 11163.3 801.102  11
   3  11 -10 12307.8 1074.32   2
   3  11 -10 11140.8 1182.55   1
   3  11 -10 12926.2 916.380  15
   3  11 -10 10703.2 679.094   6
   3  11  -9 987.286 1039.96   1
   3  11  -9 1089.58 803.625  15
   3  11  -9-381.887 911.935   2
   3  11  -9 289.490 473.918   6
  -3 -11   8 23770.1 1328.97   3
   3  11  -8 21498.4 1153.88  13
   3  11  -8 21755.0 788.919   6
   3  11  -8 24105.1 1387.38   1
   3  11  -8 23855.4 1121.94  15
  -3 -11   7 3188.13 1042.15   3
   3  11  -7 1924.97 854.322  13
   3  11  -7 4556.43 1067.07   1
   3  11  -7 2406.55 784.653  15
   3  11  -6 12203.2 1149.61   1
   3  11  -6 11214.6 850.530  15
  -3 -11   6 12482.6 1121.64   3
   3  11  -6 9165.99 875.593  13
  -3 -11   5 5595.43 1017.69   3
   3  11  -5 5074.76 1021.90   1
   3  11  -5 3940.14 757.957  15
   3  11  -4 894.736 632.384  13
   3  11  -4 841.921 680.721  15
  -3 -11   4 1727.46 1018.02   3
   3  11  -3 2986.83 683.939  15
   3  11  -3 3978.19 659.660  13
   3  11  -3 2960.40 987.095  12
  -3 -11   3 1452.08 956.809   3
   3  11  -2 592.845 679.743  15
   3  11  -2 104.126 619.338  13
   3  11  -2 765.832 857.468  12
  -3 -11   2 1053.14 970.356   3
   3  11  -1 3610.81 740.117  15
   3  11  -1 2039.46 746.853  13
   3  11  -1 1910.41 895.357  12
  -3 -11   1 2079.57 970.518   3
   3  11   0-889.005 962.128   1
   3  11   0-865.448 930.367  12
  -3 -11   0-91.8718 963.520   3
   3  11   0-711.293 668.813  13
   3  12 -12 10198.4 846.784  15
   3  12 -12 8919.86 696.389   6
   3  12 -12 9188.17 997.190   2
   3  12 -12 11141.7 1169.77   1
   3  12 -12 7669.94 759.522  11
   3  12 -11-1706.09 710.175  15
   3  12 -11-523.755 539.059   6
   3  12 -11-915.034 993.879   1
   3  12 -11 1139.08 845.679   2
   3  12 -11 1277.67 590.457  11
   3  12 -10 2086.87 685.677  15
   3  12 -10 178.757 454.407   6
  -3 -12  10 573.771 899.147   3
   3  12 -10 1080.69 864.383   2
   3  12 -10 888.702 599.779  11
   3  12 -10-475.819 963.413   1
  -3 -12   9 424.690 923.423   3
   3  12  -9 397.745 968.426   1
   3  12  -9 503.755 659.948  15
  -3 -12   8 4823.56 984.227   3
   3  12  -8 2530.59 830.541  13
  -3 -12   8 4041.87 824.500  14
   3  12  -8 4426.55 755.570  15
   3  12  -8 5867.84 1029.00   1
  -3 -12   7 5569.47 1011.41   3
   3  12  -7 4949.70 723.227  15
   3  12  -7 4902.05 1032.52   1
   3  12  -7 3468.65 750.278  13
   3  12  -6 8205.66 1052.28   1
  -3 -12   6 9771.07 1066.02   3
   3  12  -6 8122.02 776.329  15
   3  12  -6 7018.75 797.902  13
  -3 -12   5 1600.31 965.267   3
   3  12  -5 664.528 652.591  15
   3  12  -5 2533.59 986.802   1
   3  12  -5 1574.56 647.690  13
   3  12  -4 592.910 596.724  13
   3  12  -4-142.456 614.628  15
  -3 -12   4-69.9642 938.131   3
  -3 -12   3 9835.88 1065.27   3
   3  12  -3 10474.5 781.144  13
   3  12  -3 9347.70 1052.73  12
  -3 -12   2 117.092 988.409   3
   3  12  -2-1114.29 638.429  13
   3  12  -2-563.890 866.445  12
   3  13  -9 1423.37 940.036   1
  -3 -13   9 367.788 789.670  14
  -3 -13   9 1342.11 945.795   3
   3  13  -8 7660.98 1035.12   1
   3  13  -8 5458.34 751.310  13
  -3 -13   8 6653.13 1022.12   3
   3  13  -7 8738.85 1052.30   1
   3  13  -7 6679.47 751.887  13
  -3 -13   7 9143.49 1040.10   3
   3  13  -6 3872.43 932.437   1
   3  13  -6 1584.89 684.506  13
  -3 -13   6 2208.43 948.860   3
   3  13  -5 6528.86 994.656   1
  -3 -13   5 8722.69 1038.58   3
   3  13  -5 8178.39 730.271  13
  -4  12  -1 284.972 426.126  10
  -4  12  -1-1085.98 607.218  11
   4 -12   1 346.214 847.369   3
  -4  12  -2 11354.4 742.866  11
  -4  12  -2 9227.03 928.920   1
  -4  12  -2 8959.40 609.747  10
   4 -12   2 7970.21 945.142   3
  -4  12  -3 381.501 481.126  10
  -4  12  -3 893.026 608.181  11
   4 -12   3 149.907 791.764   3
  -4  12  -4 153.698 635.682   9
  -4  12  -4 542.590 508.818  10
  -4  12  -4 32.6017 610.338  11
   4 -12   4-230.963 744.158   3
  -4  12  -5 898.779 550.587  10
  -4  12  -5 592.943 643.833   9
   4 -12   5 133.973 797.632   3
  -4  12  -5 1244.87 631.240  11
  -4  12  -6 2318.48 673.625   9
   4 -12   6 1083.06 756.094   3
  -4  12  -6 660.786 631.467  11
   4 -12   6 2304.45 933.628  14
  -4  12  -7 2946.24 669.886   9
   4 -12   7 2819.40 715.578   3
  -4  12  -7 1764.84 690.194  11
   4 -12   7 2318.42 932.002  14
  -4  12  -8 1544.48 663.478   9
   4 -12   8 718.697 668.082   3
  -4  12  -8 909.307 671.633  11
   4 -12   8-409.857 902.713  14
   4 -12   9 653.024 640.755   3
  -4  12  -9-458.995 660.427  11
  -4  11   1 3550.91 493.921  10
   4 -11  -1 4364.71 956.444   3
  -4  11   1 4693.13 818.061   8
  -4  11   1 5310.19 651.436  11
  -4  11   0 12.5447 466.495  10
  -4  11   0 63.2187 599.185  11
   4 -11   0-579.599 888.770   3
  -4  11  -1 1130.06 498.275  10
  -4  11  -1 1048.82 633.503  11
   4 -11   1 419.016 870.037   3
  -4  11  -2 6265.97 579.124  10
   4 -11   2 7319.88 891.561   3
  -4  11  -2 6821.54 719.271  11
   4 -11   2 4535.03 469.202   5
  -4  11  -3 314.952 520.946  10
   4 -11   3 162.713 804.682   3
  -4  11  -3 959.150 659.336  11
  -4  11  -4 11333.4 823.745  11
   4 -11   4 9940.31 912.038   3
  -4  11  -4 9947.30 723.825  10
  -4  11  -4 12025.6 859.481   9
  -4  11  -5 6728.36 681.992  10
  -4  11  -5 9282.57 829.708  11
   4 -11   5 8487.47 829.634   3
   4 -11   6 5323.24 1016.47  14
  -4  11  -6 3896.55 736.872  11
   4 -11   6 5298.06 825.682   3
  -4  11  -7 25644.0 1163.43  11
   4 -11   7 28125.0 1372.55  14
   4 -11   7 24254.1 1095.23   3
   4 -11   8 259.400 644.186   3
   4 -11   9 13946.8 796.293   3
   4 -11  10 2087.99 574.612   3
  -4  10   3 109.583 615.774  11
  -4  10   3-505.581 764.976   8
   4 -10  -3-441.884 939.897   3
  -4  10   2 28025.0 1164.22  11
   4 -10  -2 28247.3 1361.01   3
  -4  10   2 28521.0 1253.00   8
  -4  10   1-313.700 770.402   8
  -4  10   1 883.382 646.705  11
  -4  10   1-569.581 510.481  10
   4 -10  -1 1072.06 883.754   3
  -4  10   0 25944.2 1093.71  11
  -4  10   0 25008.5 1152.22   8
  -4  10   0 23134.9 975.831  10
   4 -10   0 26569.5 1309.09   3
  -4  10  -1 3325.08 562.104  10
  -4  10  -1 3748.25 702.281  11
   4 -10   1 4154.74 895.681   3
   4 -10   1 2669.41 391.786   5
   4 -10   2 2727.85 844.836   3
   4 -10   2 2851.18 506.449   5
  -4  10  -2 4107.91 592.795  10
  -4  10  -2 3979.04 711.553  11
   4 -10   3 28897.4 1249.13   3
  -4  10  -3 30958.9 1238.67  11
  -4  10  -3 28514.2 1111.24  10
  -4  10  -4 2160.15 637.297  10
   4 -10   4 3296.16 811.253   3
  -4  10  -4 1895.09 771.591  11
   4 -10   5 15043.4 926.607   3
  -4  10  -5 14491.1 858.082  10
  -4  10  -6 376.082 665.337  10
   4 -10   6 1712.47 969.339  14
   4 -10   6 918.067 718.618   3
   4 -10   7-1662.27 663.398   3
   4 -10   8 11958.0 762.122   3
   4 -10   9 5882.30 621.817   3
  -4  10 -10 1218.95 728.413  11
   4 -10  10 2002.68 939.002  14
  -4  10 -11 2543.84 728.124  11
   4 -10  11 3763.90 910.487  14
  -4  10 -11 2440.54 712.770   9
  -4   9   5 511.389 742.629   8
   4  -9  -4 16938.2 1188.26   3
  -4   9   4 18460.5 1052.21   8
   4  -9  -3-705.282 944.563   3
  -4   9   3 1135.11 769.983   8
  -4   9   3 1047.44 659.403  11
   4  -9  -2 8470.33 1013.77   3
  -4   9   2 8398.51 887.863   8
  -4   9   2 8814.74 773.467  11
  -4   9   1 22555.9 1066.70  11
   4  -9  -1 22702.2 1257.47   3
  -4   9   1 21415.9 1121.35   8
  -4   9   0-176.708 670.317  11
   4  -9   0 189.059 236.846  15
   4  -9   0-1165.71 864.123   3
  -4   9   0-225.735 529.929  10
  -4   9   0 183.218 780.972   8
  -4   9  -1 13362.6 884.212   8
  -4   9  -1 11915.2 862.506  11
   4  -9   1 11077.8 586.026   5
  -4   9  -1 12900.5 760.940  10
   4  -9   1 13046.8 983.678   3
   4  -9   2-891.007 863.535   3
   4  -9   2 114.406 527.875   5
  -4   9  -2-1016.24 608.851  10
  -4   9  -2 313.378 712.437  11
  -4   9  -3 3010.49 654.732  10
   4  -9   3 3313.41 796.058   3
   4  -9   3 2744.02 622.577   5
  -4   9  -4 193.794 635.599  10
   4  -9   4 1604.99 770.443   3
  -4   9  -5 10041.6 827.240  10
   4  -9   5 10756.2 830.823   3
   4  -9   5 10990.5 1081.99  14
   4  -9   6 688.533 653.313   3
  -4   9  -6 972.908 704.621  10
   4  -9   7 12797.3 758.652   3
  -4   9  -7 12872.5 928.833   9
  -4   9  -8 8856.46 839.425   9
  -4   9  -8 9504.27 865.693  11
   4  -9   8 8636.62 683.935   3
   4  -9   9-1526.09 935.893  14
  -4   9  -9-886.788 708.214   9
  -4   9  -9-1106.71 748.302  11
   4  -9   9-620.812 511.541   3
  -4   9 -10 15684.1 984.553  11
   4  -9  10 15579.1 1076.70  14
   4  -9  10 14335.5 689.983   3
  -4   9 -10 15397.0 958.221   9
  -4   9 -11 2269.09 736.931  11
   4  -9  11 569.868 895.740  14
  -4   9 -11 1716.40 704.099   9
  -4   9 -12 5333.80 783.357  11
   4  -9  12 5052.03 876.959  14
  -4   8   6 1344.14 746.087   8
  -4   8   5 2297.68 784.697   8
  -4   8   4 5492.17 810.125   8
   4  -8  -4 5094.49 1052.30   3
  -4   8   3 6672.98 849.796   8
   4  -8  -3 6544.31 1024.47   3
  -4   8   2 4514.95 825.307   8
   4  -8  -2 4877.35 1058.97   3
  -4   8   2 5042.39 779.681  11
  -4   8   1 5003.36 764.132   8
   4  -8  -1 4450.33 437.467  15
   4  -8  -1 5257.42 940.008   3
  -4   8   1 6230.27 765.429  11
   4  -8   0 156.014 337.924  15
   4  -8   0-590.108 881.421   3
  -4   8   0 37.3997 726.251  11
  -4   8   0 591.413 599.682  10
  -4   8   0-146.166 746.624   8
  -4   8  -1 32284.5 1278.04   8
  -4   8  -1 34685.0 1259.03  10
   4  -8   1 33991.5 1388.51   3
  -4   8  -2 853.426 668.492  10
   4  -8   2 478.074 592.732   5
   4  -8   2 942.125 831.443   3
  -4   8  -3 33384.8 1393.91   9
   4  -8   3 34842.3 1322.12   3
  -4   8  -3 31886.5 1300.05  10
   4  -8   3 29597.2 1224.84   5
  -4   8  -4 21096.1 1120.14   9
   4  -8   4 22957.9 1078.81   3
  -4   8  -4 22870.5 1088.94  10
  -4   8  -5 3259.91 792.117   9
  -4   8  -5 3522.08 743.922  10
   4  -8   5 3619.01 693.826   3
  -4   8  -6 57130.6 1968.37  11
  -4   8  -6 58396.3 1966.36  10
   4  -8   6 55037.3 1763.12   3
  -4   8  -6 60292.6 1984.45   9
  -4   8  -7-209.408 735.188   9
   4  -8   7 507.210 582.665   3
  -4   8  -7-729.241 774.399  11
   4  -8   8 15424.8 1128.79  14
  -4   8  -8 13874.4 944.052   9
   4  -8   8 11841.7 672.406   3
  -4   8  -8 15208.5 970.983  11
  -4   8  -9 4201.50 781.502  11
   4  -8   9 3223.71 944.613  14
  -4   8  -9 4566.31 770.371   9
   4  -8   9 3809.84 485.769   3
  -4   8 -10 983.216 703.074   9
   4  -8  10-452.085 387.724   8
   4  -8  10-543.624 844.016  14
  -4   8 -10-537.573 748.510  11
   4  -8  11 10983.9 1013.08  14
  -4   8 -11 11693.6 908.546  11
   4  -8  12 748.093 781.123  14
  -4   8 -12 2223.53 734.939  11
  -4   7   7-18.4542 744.979   8
  -4   7   6 12092.3 945.432   8
  -4   7   5 5541.52 861.060   8
  -4   7   4 2386.78 805.464   8
   4  -7  -4 2358.45 986.490   3
   4  -7  -3 61579.7 2137.39   3
  -4   7   3 59717.9 2005.34   8
   4  -7  -2 2396.21 938.103   3
  -4   7   2 2322.69 770.449  11
  -4   7   2 1226.46 766.222   8
   4  -7  -1 50364.1 1796.74   3
   4  -7  -1 44935.2 1421.62  15
  -4   7   1 47537.1 1680.25   8
   4  -7   0 13836.1 1019.74   3
  -4   7   0 14321.0 947.848   8
   4  -7   0 14061.8 629.894  15
   4  -7   1 759.421 849.357   3
  -4   7  -1 492.575 734.935   8
   4  -7   1 153.881 561.613   5
  -4   7  -1-627.848 692.016  10
   4  -7   1 322.878 424.949  15
   4  -7   2 58459.3 1860.56   5
   4  -7   2 59115.6 1954.75   3
  -4   7  -2 55534.4 1890.62   8
   4  -7   3 40.8201 734.832   5
   4  -7   3 1609.68 763.601   3
  -4   7  -3 1800.02 828.142   9
  -4   7  -3 1260.08 740.363  10
  -4   7  -4 21068.7 1104.22  11
  -4   7  -4 20553.8 1120.91   9
   4  -7   4 19732.8 942.747   3
   4  -7   4 19419.2 1087.14   5
  -4   7  -5 2139.71 783.591  11
   4  -7   5 2972.49 568.718   3
  -4   7  -5 2426.98 782.471   9
  -4   7  -6 220.471 767.550  11
   4  -7   6 266.674 483.730   3
  -4   7  -6 1112.16 749.963   9
  -4   7  -7 11053.1 918.857  11
   4  -7   7 10870.0 1040.89  14
  -4   7  -7 9857.08 869.191   9
   4  -7   7 9039.98 560.938   3
  -4   7  -8 18594.2 1033.94  11
   4  -7   8 15813.0 963.914  13
   4  -7   8 15514.2 658.442   3
  -4   7  -8 18708.3 1031.60   9
   4  -7   8 16975.4 1144.62  14
   4  -7   9 661.276 345.776   8
   4  -7   9 1005.38 840.665  14
   4  -7   9 943.876 385.729   3
  -4   7  -9 1447.74 754.155  11
  -4   7  -9-142.680 737.737   9
   4  -7   9-715.444 697.277  13
  -4   7 -10 781.773 692.887   9
   4  -7  10 741.448 330.878   8
  -4   7 -10 1535.32 734.126  11
   4  -7  10 712.129 706.778  13
   4  -7  10 3104.69 841.689  14
   4  -7  11 10786.2 918.518  14
  -4   7 -11 9968.08 894.109  11
   4  -7  12-189.433 765.802  14
  -4   7 -12 769.088 721.547  11
  -4   6   8 4535.95 794.439   8
  -4   6   7 20753.7 1108.95   8
  -4   6   6 261.368 784.000   8
  -4   6   5 18999.0 1109.00   8
  -4   6   4 10759.0 949.992   8
   4  -6  -4 12248.0 1148.69   3
  -4   6   3 158.646 797.139   8
   4  -6  -3-731.021 983.411   3
  -4   6   2 43805.0 1628.89   8
   4  -6  -2 44297.0 1734.02   3
  -4   6   1 8566.99 849.038   8
   4  -6  -1 7405.69 592.065  15
   4  -6  -1 8945.12 957.638   3
  -4   6   0 4887.78 781.134   8
   4  -6   0 4844.27 526.775  15
   4  -6   0 3990.00 908.118   3
   4  -6   1 3498.13 678.583   5
   4  -6   1 3568.58 542.458  15
  -4   6  -1 4027.67 768.872  10
  -4   6  -1 3584.13 719.306   8
   4  -6   1 3402.51 851.142   3
   4  -6   2 28391.1 1173.56   3
   4  -6   2 28666.5 1171.50   5
  -4   6  -2 30113.4 1324.91  11
  -4   6  -2 27333.4 1163.13   8
   4  -6   2 28492.9 1157.51  13
   4  -6   3-495.558 631.808   3
   4  -6   3 447.177 633.103  13
  -4   6  -3-752.323 847.911  11
   4  -6   3 1349.16 780.879   5
  -4   6  -3 832.108 829.550   9
  -4   6  -4 33977.6 1431.27   9
   4  -6   4 32739.1 1319.15  13
   4  -6   4 33152.2 1152.31   3
   4  -6   4 31650.1 1402.92   5
  -4   6  -4 36833.4 1441.62  11
   4  -6   5-1237.99 886.871   5
  -4   6  -5-303.376 773.663   9
   4  -6   5 303.115 444.226   3
   4  -6   5 615.781 675.208  13
  -4   6  -5-571.541 785.554  11
   4  -6   6 7972.98 981.386  14
   4  -6   6 7885.88 1009.69   5
   4  -6   6 8144.80 467.757   3
   4  -6   6 8474.66 840.801  13
  -4   6  -6 9603.49 885.735   9
  -4   6  -6 7877.63 865.365  10
  -4   6  -6 10066.2 902.726  11
  -4   6  -7 41195.7 1407.00   9
   4  -6   7 41165.2 1431.31  14
  -4   6  -7 40994.4 1399.59  11
   4  -6   7 38649.3 1369.13  13
  -4   6  -8-544.652 766.594  11
   4  -6   8-928.290 743.084  13
  -4   6  -8 1092.18 745.493   9
   4  -6   8-1141.10 873.805  14
   4  -6   9 42306.5 1464.07  13
   4  -6   9 43779.0 1449.19  14
  -4   6  -9 42506.3 1429.40  11
  -4   6  -9 42037.3 1445.61   9
   4  -6  10 4078.33 324.563   8
  -4   6 -10 2426.35 788.472  11
   4  -6  10 1732.64 801.255  14
  -4   6 -11 6243.29 803.776  11
   4  -6  11 6060.18 814.222  14
   4  -6  12 11925.6 858.776  14
   4  -6  12 10959.1 672.071  12
  -4   6 -12 10806.4 870.362  11
  -4   5   9 7682.64 860.923   8
   4  -5  -9 8385.66 1029.67   3
  -4   5   8 3768.62 862.482   8
  -4   5   7 4575.53 862.612   8
  -4   5   6 2088.79 864.270   8
  -4   5   5 21913.4 1198.18   8
   4  -5  -4 1382.43 967.463   3
  -4   5   4 586.856 826.486   8
   4  -5  -3 9296.22 1051.82   3
  -4   5   3 8349.72 900.862   8
   4  -5  -2 16786.9 866.363  15
  -4   5   2 15104.7 963.312   8
   4  -5  -2 17105.2 1114.11   3
  -4   5   1 657.320 744.528   8
   4  -5  -1 558.405 810.633  13
   4  -5  -1 1414.12 856.647   3
   4  -5  -1 1173.90 586.251  15
   4  -5   0 95739.2 2890.60   3
   4  -5   0 97868.3 2881.58  13
   4  -5   0 94386.4 2760.62  15
  -4   5   0 90965.0 2837.50   8
  -4   5   0 100136. 2981.17  11
  -4   5  -1 3897.31 893.238  11
   4  -5   1 3054.65 755.285   5
   4  -5   1 2458.78 838.912   3
  -4   5  -1 2604.14 692.832   8
   4  -5   1 2825.10 625.010  15
   4  -5   1 2319.50 790.833  13
  -4   5  -2 51484.0 1668.36   8
   4  -5   2 50221.4 1795.67  13
   4  -5   2 53426.4 1721.51  15
  -4   5  -2 56753.6 1916.30  11
   4  -5   2 53018.0 1802.09   5
   4  -5   2 54058.2 1711.96   3
   4  -5   3 56445.1 1925.36  13
  -4   5  -3 60099.1 2007.15  11
   4  -5   3 54891.0 1979.37   5
  -4   5  -3 57603.6 2010.61   9
   4  -5   3 57271.0 1733.09   3
   4  -5   4 838.717 431.212   3
   4  -5   4-35.1954 782.567  13
  -4   5  -4 124.442 830.944  11
   4  -5   4-380.139 905.267   5
  -4   5  -4 678.623 824.495   9
  -4   5  -4-44.0068 806.977  10
   4  -5   5 57491.2 2040.52   5
  -4   5  -5 54629.3 2008.06  10
  -4   5  -5 57973.6 1976.88  11
  -4   5  -5 58297.8 1993.95   9
   4  -5   5 56125.2 1968.97  13
   4  -5   6 980.655 879.078  14
  -4   5  -6 740.555 790.187  11
  -4   5  -6 861.953 757.091   9
  -4   5  -6 917.172 772.582  10
   4  -5   6 39.3186 739.523  13
   4  -5   7 6229.72 915.209  14
   4  -5   7 4098.81 843.272  13
  -4   5  -7 5586.89 804.188   9
  -4   5  -7 5414.68 808.754  11
   4  -5   8 14897.6 1036.34  13
  -4   5  -8 16365.0 1006.88   9
   4  -5   8 17353.4 1032.38  14
  -4   5  -8 16303.9 1000.75  11
   4  -5   9 4739.79 871.324  13
  -4   5  -9 3571.21 795.070  11
   4  -5   9 4394.83 831.661  14
   4  -5   9 6346.23 643.711  12
   4  -5  10 16999.2 851.178  12
   4  -5  10 18872.1 605.409   8
   4  -5  10 17928.5 1019.07  14
  -4   5 -10 16469.0 1027.97  11
  -4   5 -11 127.351 695.847  11
   4  -5  11 513.322 719.504  14
   4  -5  11-323.205 673.625  12
   4  -5  12 3209.39 833.300  14
  -4   5 -12 989.115 735.691  11
   4  -4 -10 2003.03 925.598   3
  -4   4  10 2027.96 786.947   8
   4  -4  -9 9889.92 1097.52   3
  -4   4   9 10771.4 941.616   8
  -4   4   8 1069.25 798.128   8
  -4   4   7 14240.6 1017.46   8
  -4   4   6 33147.9 1424.63   8
  -4   4   5 3618.47 893.897   8
   4  -4  -4 113589. 3464.79   3
  -4   4   4 113603. 3398.15   8
   4  -4  -3 1228.54 975.286   3
  -4   4   3 1953.75 838.725   8
   4  -4  -2 38119.3 1537.87  13
  -4   4   2 37391.3 1458.25   8
   4  -4  -2 36442.0 1540.33   3
   4  -4  -2 37805.0 1371.09  15
   4  -4  -1 18482.2 993.190  15
  -4   4   1 19867.2 1115.26   8
   4  -4  -1 21484.1 1207.35   3
   4  -4  -1 21119.4 1135.39  13
  -4   4   1 22335.7 1198.56  11
   4  -4   0 643.939 859.388  13
  -4   4   0 1542.94 779.210   8
  -4   4   0 65.4994 875.043  11
   4  -4   0 897.236 819.009   3
   4  -4   0 26.2830 726.105  15
   4  -4   1 48379.6 1597.62   3
   4  -4   1 45215.0 1593.21  15
  -4   4  -1 44995.5 1522.11   8
   4  -4   1 45589.8 1660.59   5
  -4   4  -1 49568.9 1759.78  11
   4  -4   1 46275.1 1710.15  13
   4  -4   2 2376.11 793.417  15
   4  -4   2 1788.95 886.068  13
  -4   4  -2 1723.73 573.717   8
  -4   4  -2 2666.18 870.554   9
   4  -4   2 2211.67 642.661   3
  -4   4  -2 3974.68 889.527  11
   4  -4   2 2414.47 835.817   5
  -4   4  -2 2779.59 836.414  10
   4  -4   3 4706.77 495.753   3
   4  -4   3 3382.58 893.202  13
  -4   4  -3 4414.44 887.204  11
   4  -4   3 4905.46 934.520   5
  -4   4  -3 4991.30 904.495   9
  -4   4  -3 4081.13 878.431  10
   4  -4   4 14460.1 1076.52  13
   4  -4   4 16097.3 1192.27   5
  -4   4  -4 17751.1 1087.65   9
  -4   4  -4 16372.8 1075.68  10
  -4   4  -4 16516.1 1065.78  11
  -4   4  -5 31484.7 1409.31  10
  -4   4  -5 32858.1 1386.96  11
  -4   4  -5 34023.8 1399.57   9
   4  -4   5 29148.2 1430.65  13
   4  -4   6 6495.08 960.815  13
  -4   4  -6 6597.04 861.700   9
  -4   4  -6 6995.80 912.460  10
   4  -4   6 8652.43 933.607  14
  -4   4  -6 8899.51 895.119  11
  -4   4  -7 26900.0 1251.64   9
   4  -4   7 30138.7 1245.45  14
  -4   4  -7 28135.8 1245.89  11
   4  -4   7 25638.8 1351.67  13
   4  -4   8 3277.16 865.534  14
   4  -4   8 941.070 956.139   5
  -4   4  -8 1236.08 760.665  11
   4  -4   8 1596.25 712.064  12
   4  -4   8 1495.68 853.151  13
   4  -4   9 9196.60 824.781  14
   4  -4   9 9153.59 1037.89   5
  -4   4  -9 8548.21 837.551  11
   4  -4   9 9689.05 845.027  12
   4  -4   9 8015.37 981.876  13
   4  -4  10 23029.9 1053.38  14
   4  -4  10 23749.7 1021.01  12
  -4   4 -10 22891.0 1105.12  11
   4  -4  10 21519.5 718.609   8
  -4   4 -11 298.905 681.363  11
   4  -4  11 296.676 677.132  14
   4  -4  11-1084.48 904.883   5
   4  -4  11-311.481 680.122  12
   4  -4  12 8400.55 754.824  14
   4  -4  12 7154.04 940.460   5
   4  -4  12 8334.94 789.968  12
  -4   4 -12 7414.27 781.555  11
  -4   4 -12 7971.92 699.564   7
   4  -3 -11 14623.2 1137.37   3
  -4   3  11 16204.2 1010.79   8
  -4   3  10 6182.07 876.702   8
   4  -3 -10 6579.27 1002.71   3
  -4   3   9 1182.71 818.712   8
   4  -3  -9-382.489 974.141   3
  -4   3   8 23384.2 1209.83   8
  -4   3   7 3099.95 908.998   8
  -4   3   6 10556.8 998.338   8
  -4   3   5 28681.3 1394.25   8
   4  -3  -4 4129.48 1059.55   3
  -4   3   4 4951.73 945.905   8
   4  -3  -3 39788.0 1529.72  15
   4  -3  -3 43216.6 1671.47   3
  -4   3   3 40213.6 1600.09   8
   4  -3  -3 43259.4 1668.42  13
   4  -3  -2 68716.5 2231.28  15
   4  -3  -2 72461.5 2327.64  13
  -4   3   2 68747.7 2223.64   8
   4  -3  -2 67544.3 2302.75   3
  -4   3   1 3799.13 797.611   8
   4  -3  -1 3116.37 940.966   3
   4  -3  -1 2541.30 799.494  15
   4  -3  -1 2361.87 922.264  13
  -4   3   0 19068.7 972.796   8
  -4   3   0 20241.3 1193.14  11
   4  -3   0 18440.0 1091.11  15
   4  -3   0 22076.1 1062.00   3
   4  -3   0 21164.6 1210.81  13
   4  -3   1 65741.3 1965.54   3
  -4   3  -1 65836.9 2196.33  10
   4  -3   1 61195.2 2113.28  15
  -4   3  -1 62908.7 1934.77   8
  -4   3  -1 66279.0 2181.17  11
   4  -3   1 62056.7 2116.45   5
   4  -3   1 63397.5 2198.86  13
  -4   3  -2-114.400 840.857  10
  -4   3  -2 576.860 818.326   9
  -4   3  -2 134.768 471.206   8
  -4   3  -2-270.954 875.858  11
   4  -3   2 167.355 873.725  13
   4  -3   2-207.455 815.602  15
   4  -3   2-18.3797 940.841   5
   4  -3   3 78430.5 2600.47  15
  -4   3  -3 83065.1 2643.55  10
  -4   3  -3 87139.7 2628.83  11
  -4   3  -3 82210.8 2611.23   9
   4  -3   3 76329.0 2641.90  13
  -4   3  -4 9452.38 948.378  10
  -4   3  -4 9367.97 934.112   9
  -4   3  -4 9414.79 952.413  11
   4  -3   4 8720.35 1011.19  13
   4  -3   5 8822.35 1041.59  13
  -4   3  -5 8114.20 931.536  10
  -4   3  -5 8693.34 903.214   9
  -4   3  -5 9518.72 925.696  11
  -4   3  -6 60918.6 2165.24  10
  -4   3  -6 63186.3 2115.65   9
   4  -3   6 60776.2 2226.59  13
   4  -3   6 63435.7 2220.42   5
   4  -3   6 64314.3 2055.44  14
  -4   3  -6 64419.3 2102.84  11
   4  -3   7 293.584 919.935   5
  -4   3  -7 1135.49 714.404   9
   4  -3   7 199.000 808.001  12
  -4   3  -7 144.072 765.068  11
   4  -3   7-567.249 887.022  13
   4  -3   7-359.188 802.972  14
   4  -3   8 49985.7 1705.58  14
  -4   3  -8 53276.7 1803.57  11
   4  -3   8 50620.7 1918.97   5
   4  -3   8 52888.5 1734.21  12
   4  -3   8 50287.9 1947.38  13
  -4   3  -9 1270.75 749.941  11
   4  -3   9 480.575 783.825  12
   4  -3   9 479.719 872.204  13
   4  -3   9 2239.63 929.090   5
  -4   3 -10 5760.60 738.443  11
   4  -3  10 3716.07 967.096   5
   4  -3  10 5403.31 796.382  12
   4  -3  10 4280.02 676.814  14
   4  -3  11 9919.91 781.603  14
  -4   3 -11 8507.18 788.062  11
   4  -3  11 6658.74 955.241   5
  -4   3 -11 8458.50 742.695   7
   4  -3  11 10635.8 835.139  12
   4  -3  12-57.5668 837.824   5
  -4   3 -12 662.122 660.437  11
   4  -3  12-1501.25 714.074  12
  -4   3 -12-170.260 611.051   7
  -4   2  11 1829.95 803.576   8
   4  -2 -11-71.2434 925.692   3
  -4   2  10 2674.54 852.789   8
   4  -2 -10 2269.07 970.363   3
  -4   2   9 565.306 827.675   8
   4  -2  -9 622.008 963.197   3
  -4   2   8 10103.3 971.765   8
  -4   2   7 696.045 897.669   8
  -4   2   6 54102.5 1975.59   8
  -4   2   5 3961.14 964.720   8
  -4   2   4 4799.82 1002.54   8
   4  -2  -4 7278.53 1100.38   3
   4  -2  -3 55526.4 1998.83   3
   4  -2  -3 54386.6 2061.25  13
   4  -2  -3 53684.5 1948.19  15
  -4   2   3 59593.4 1967.45   8
   4  -2  -2 2795.35 1030.21  13
  -4   2   2 3823.89 936.239   8
   4  -2  -2 3395.53 860.223  15
   4  -2  -2 3275.41 995.971   3
   4  -2  -1 158550. 4700.33  15
   4  -2  -1 162848. 4798.36  13
  -4   2   1 166898. 4633.57   8
   4  -2  -1 167984. 4667.66   3
  -4   2   0 11609.1 812.525   8
   4  -2   0 9685.78 1145.67  13
  -4   2   0 10806.5 1025.91  11
   4  -2   0 9884.60 988.719  15
  -4   2  -1 37765.7 1544.18   9
  -4   2  -1 40374.3 1585.23  10
  -4   2  -1 39679.9 1560.69  11
  -4   2  -1 37853.4 1252.34   8
   4  -2   1 37214.2 1539.69  15
   4  -2   1 36257.5 1646.66  13
  -4   2  -2 68446.8 2234.35   9
  -4   2  -2 65222.1 1915.95   8
   4  -2   2 66182.2 2357.62  13
  -4   2  -2 73494.2 2268.23  11
   4  -2   2 65841.1 2313.30  15
  -4   2  -2 72064.5 2302.06  10
   4  -2   3 1295.34 948.168  15
  -4   2  -3 346.173 841.938  11
   4  -2   3 567.352 990.132  13
  -4   2  -3 1722.27 831.615  10
  -4   2  -3 2681.99 801.937   9
  -4   2  -4 65852.1 2234.68   9
   4  -2   4 68010.7 2393.15  13
  -4   2  -4 69458.8 2232.07  11
  -4   2  -4 67404.6 2279.19  10
   4  -2   4 69562.0 2340.32   5
   4  -2   5-1332.55 954.179   5
  -4   2  -5-153.768 788.833  10
  -4   2  -5 244.749 739.735   9
   4  -2   5 587.042 942.126  13
  -4   2  -5-54.0305 736.027  11
  -4   2  -6 240.742 697.833   9
   4  -2   6-657.553 845.334  12
   4  -2   6-63.4884 922.777   5
  -4   2  -6 156.509 720.099  11
   4  -2   6-517.513 918.314  13
  -4   2  -6-65.2282 794.659  10
   4  -2   7 3577.46 672.250  14
   4  -2   7 2517.39 825.872  12
   4  -2   7 2661.13 951.368   5
  -4   2  -7 2248.02 736.776  11
   4  -2   7 1972.77 928.998  13
   4  -2   8 13431.2 818.733  14
  -4   2  -8 12403.1 852.458  11
   4  -2   8 12090.8 1081.68   5
   4  -2   8 12592.1 953.311  12
   4  -2   8 12049.3 1092.59  13
   4  -2   9 3928.34 639.318  14
   4  -2   9 4469.41 821.318  12
  -4   2  -9 4201.14 683.943  11
   4  -2   9 3787.38 922.342  13
   4  -2   9 3575.90 935.394   5
   4  -2  10 753.561 571.526  14
   4  -2  10 888.150 890.148   5
  -4   2 -10 2307.08 647.544  11
  -4   2 -10 1697.40 696.259   7
   4  -2  10 1224.61 877.594  13
   4  -2  10 2289.72 824.561  12
   4  -2  11-999.667 754.023  12
  -4   2 -11 124.986 614.989   7
   4  -2  11 1178.16 831.490   5
  -4   2 -11 541.357 593.855  11
   4  -2  11-495.206 569.924  14
   4  -1 -12 1059.15 926.597   3
  -4   1  12 851.625 796.659   8
   4  -1 -11 973.569 928.934   3
  -4   1  11 506.449 826.458   8
  -4   1  10 21406.8 1186.40   8
   4  -1 -10 21123.4 1307.15   3
   4  -1  -9 5429.30 1046.43   3
  -4   1   9 5964.27 927.874   8
  -4   1   8 22312.3 1231.97   8
  -4   1   7 61738.0 2161.22   8
  -4   1   6 20.6241 954.779   8
  -4   1   5 104172. 3202.52   8
  -4   1   4 1554.64 897.633   8
   4  -1  -4 80.2959 900.449  15
   4  -1  -4-148.114 1094.27  13
   4  -1  -4-399.052 1029.83   3
  -4   1   3 51402.5 1823.98   8
   4  -1  -3 51324.6 2009.54  13
   4  -1  -3 50440.4 1884.57   3
   4  -1  -3 51681.7 1858.19  15
   4  -1  -2 1708.35 921.973  15
  -4   1   2 2389.83 901.748   8
   4  -1  -2 2611.93 1120.72  13
  -4   1   1 1051.76 728.776   8
   4  -1  -1 122.133 1081.90  13
   4  -1  -1 1441.17 939.395  15
   4  -1   0 34527.0 1548.09  15
  -4   1   0 36978.4 1282.52   8
  -4   1   0 35973.9 1541.28  11
   4  -1   0 34014.6 1691.30  13
   4  -1   0 37311.6 1272.02   4
   4  -1   1 5855.95 1058.69  15
  -4   1  -1 5934.94 921.442  11
  -4   1  -1 5540.07 615.869   8
   4  -1   1 5520.67 1104.39  13
  -4   1  -1 4201.72 892.527   9
  -4   1  -1 6685.71 917.811  10
  -4   1  -2 2479.00 480.980   8
  -4   1  -2 2332.57 808.852   9
  -4   1  -2 2390.45 870.855  10
   4  -1   2 2244.28 1042.90  13
  -4   1  -2 2681.92 838.932  11
   4  -1   2 1706.32 940.095  15
  -4   1  -3 9138.94 943.757  10
  -4   1  -3 9004.77 855.259   9
   4  -1   3 7365.82 1161.17  13
   4  -1   3 10534.3 1106.30   5
  -4   1  -3 9685.33 922.211  11
  -4   1  -4 72699.0 2142.36   9
   4  -1   4 65857.6 2353.21  13
   4  -1   4 72699.9 2277.98   5
  -4   1  -4 71252.9 2212.69  10
  -4   1  -4 69528.7 2113.22  11
   4  -1   5 571.949 932.371   5
  -4   1  -5 1265.74 781.331  10
   4  -1   5 892.377 371.781   1
  -4   1  -5 1524.11 714.409  11
   4  -1   5 1532.00 984.306  13
   4  -1   5 498.392 870.455  12
  -4   1  -5 331.628 702.705   9
  -4   1  -6 32739.0 1247.77  11
   4  -1   6 31586.0 1421.06   5
   4  -1   6 27555.2 989.807   1
   4  -1   6 31741.4 1337.27  12
   4  -1   6 31112.6 1495.38  13
   4  -1   7 3045.29 505.509   1
  -4   1  -7 3953.38 717.314  11
   4  -1   7 3205.52 905.913  12
   4  -1   7 4344.28 956.279  13
   4  -1   7 3902.77 934.822   5
   4  -1   8 3113.86 542.343  14
   4  -1   8 3482.76 939.315  13
  -4   1  -8 3440.61 661.780  11
   4  -1   8 3271.39 823.506  12
   4  -1   8 3133.20 913.193   5
   4  -1   9 22083.6 882.295  14
  -4   1  -9 24323.1 1119.33   7
   4  -1   9 21740.6 1249.53   5
   4  -1   9 22257.6 1272.41  13
   4  -1   9 22548.5 1164.83  12
  -4   1  -9 20952.5 1023.51  11
   4  -1  10 922.937 838.173   5
   4  -1  10-47.0241 937.072  12
  -4   1 -10 1007.49 646.357   7
   4  -1  10 1183.84 858.433  13
  -4   1 -10-15.1017 585.569  11
   4  -1  11 9966.35 961.687  13
   4  -1  11 8234.14 925.852   5
   4  -1  11 8093.01 855.334  12
  -4   1 -11 8204.07 765.140   7
  -4   1 -11 8370.23 742.382  11
   4   0 -12 16011.8 1184.35   3
  -4   0  12 18312.3 1098.07   8
   4   0 -11 14004.8 1136.07   3
  -4   0  11 12225.8 1033.98   8
  -4   0  10-105.130 871.078   8
   4   0 -10 95.6748 933.998   3
   4   0  -9 24910.9 1394.08   3
  -4   0   9 27322.0 1324.14   8
  -4   0   8 722.888 901.972   8
  -4   0   7 8366.08 1049.87   8
  -4   0   6 29432.0 1441.05   8
   4   0  -5 13496.7 1338.60  13
  -4   0   5 16766.1 1180.22   8
   4   0  -4 36809.0 1747.20  13
  -4   0   4 37766.8 1557.80   8
  -4   0   3 93388.5 2857.54   8
   4   0  -3 89177.5 2835.00   4
   4   0  -3 97378.5 3075.26  13
   4   0  -2-428.314 748.606   4
  -4   0   2 126.143 796.525   8
   4   0  -2 467.761 1125.46  13
  -4   0   1 25251.7 1166.37   8
   4   0  -1 25803.2 1490.23  13
   4   0  -1 27115.6 1131.48   4
  -4   0   0 85604.6 2725.65  11
   4   0   0 87821.2 2919.42  13
  -4   0   0 89576.9 2601.06   8
   4   0   1 1505.98 1076.15  13
  -4   0  -1 652.748 766.490  11
  -4   0  -1 561.931 724.513   9
   4   0   1 372.658 609.958   2
   4   0   1 1178.59 969.520   5
  -4   0  -1 1306.66 824.679  10
   4   0   1 518.651 752.875   1
   4   0   2 58138.4 2141.43  13
   4   0   2 52934.6 1727.44   1
  -4   0  -2 57225.6 1939.72  10
   4   0   2 58690.1 2036.38   5
  -4   0  -2 56148.3 1863.28   9
  -4   0  -2 56204.7 1889.18  11
  -4   0  -2 53683.0 1711.86   3
  -4   0  -3 56594.4 1929.96  10
  -4   0  -3 53158.5 1834.10   9
   4   0   3 53820.8 1674.44   1
  -4   0  -3 55082.4 1837.84  11
   4   0   3 60778.9 2032.34   5
   4   0   3 55661.8 2129.49  13
   4   0   4 2138.53 955.429   5
  -4   0  -4 2989.48 691.321   9
  -4   0  -4 3991.90 780.076  10
   4   0   4 3426.26 535.509   1
   4   0   4 3697.57 938.932  12
  -4   0  -4 3565.30 701.392  11
   4   0   4 3229.91 1058.13  13
   4   0   5 56559.2 1785.74   1
   4   0   5 61238.4 2050.12  12
   4   0   5 58787.7 2084.56   5
  -4   0  -5 60873.0 1915.12  11
  -4   0  -5 60351.2 2026.51  10
   4   0   5 58075.9 2167.63  13
   4   0   6 6738.08 1006.98  13
   4   0   6 6420.10 627.485   1
   4   0   6 7684.73 949.181   5
  -4   0  -6 6412.53 690.215  11
   4   0   6 6836.82 941.687  12
   4   0   7 28459.2 1415.43  13
   4   0   7 27839.1 1296.25  12
   4   0   7 28540.1 1317.93   5
  -4   0  -7 27175.1 1126.85  11
   4   0   7 25350.9 1038.38   1
   4   0   8 2891.39 884.048  13
   4   0   8 1920.24 860.550   5
   4   0   8 3058.96 871.410  12
  -4   0  -8 3099.22 626.019  11
   4   0   9 5265.41 866.460  12
   4   0   9 3743.70 875.363   5
   4   0   9 4324.99 922.994  13
  -4   0 -10 5081.18 725.986   7
   4   0  10 5330.56 893.205  12
   4   0  10 4715.11 847.094   5
   4   0  10 5015.16 881.266  13
  -4  -1  13 10036.8 978.095   8
   4   1 -13 10608.0 1061.32   3
   4   1 -12 1896.56 929.017   3
  -4  -1  12 20.6865 845.916   8
  -4  -1  11 83.9721 885.061   8
  -4  -1  10 255.265 877.692   8
  -4  -1   9 31321.0 1449.58   8
  -4  -1   8 347.491 960.711   8
  -4  -1   7 87747.0 2845.30   8
  -4  -1   6 822.507 979.963   8
  -4  -1   5 593.019 987.576   8
   4   1  -5-27.2410 1125.88  13
   4   1  -4 38232.7 1564.26   4
   4   1  -4 41600.8 1816.70  13
  -4  -1   4 38397.4 1600.09   8
   4   1  -3 33491.4 1386.54   4
  -4  -1   3 33766.0 1438.88   8
   4   1  -3 31973.1 1690.06  13
  -4  -1   2 133599. 3882.31   8
   4   1  -2 132125. 4089.09  13
   4   1  -1 51974.4 2075.23  13
   4   1  -1 51882.1 1941.35   1
  -4  -1   0 28987.5 1250.50  11
   4   1   0 29313.5 1313.70   1
   4   1   0 30951.0 1228.89   2
   4   1   0 29136.3 1541.25  13
  -4  -1   0 28020.2 1187.70   9
  -4  -1  -1 82563.0 2526.12   9
   4   1   1 88435.8 2564.59   1
   4   1   1 85757.2 2843.30  13
  -4  -1  -1 86192.1 2661.64  10
  -4  -1  -1 80455.1 2565.30  11
   4   1   2 2988.65 1073.60  13
  -4  -1  -2 4303.64 717.285  11
  -4  -1  -2 2845.99 658.513   9
  -4  -1  -2 2817.06 681.321   3
  -4  -1  -2 3367.40 734.161  10
   4   1   2 4697.16 691.677   1
   4   1   2 3342.93 982.519   5
  -4  -1  -3 17852.1 964.797  10
  -4  -1  -3 17925.2 912.874   9
   4   1   3 16640.4 866.971   1
   4   1   3 19755.0 1200.27   5
  -4  -1  -3 18735.0 932.443  11
   4   1   3 16800.7 1257.05  13
   4   1   4 711.985 920.222   5
  -4  -1  -4 696.686 658.704  10
   4   1   4 450.821 999.776  12
  -4  -1  -4 337.487 624.309  11
   4   1   4 1161.28 662.350   1
   4   1   4 1428.40 996.100  13
  -4  -1  -5 9445.71 839.476  10
   4   1   5 10556.1 1039.72  12
  -4  -1  -5 11070.9 737.103  11
   4   1   5 9709.97 1001.37   5
   4   1   5 8119.54 717.488   1
   4   1   5 10639.0 1087.20  13
  -4  -1  -5 9719.53 920.205   7
   4   1   6 8053.07 951.134   5
   4   1   6 9844.48 1038.33  13
  -4  -1  -6 8332.85 675.220  11
   4   1   6 9547.00 1164.06  12
   4   1   6 7949.22 733.931   1
   4   1   7 13072.9 1081.35  13
   4   1   7 13162.3 1037.38   5
   4   1   7 13101.2 1075.14  12
   4   1   7 12314.7 831.422   1
   4   1   8 3847.16 907.311  13
   4   1   8 2574.71 919.286  12
   4   1   8 2816.46 842.680   5
   4   1   9 3274.94 871.975  13
   4   1   9 2256.23 846.341   5
   4   1   9 3327.77 907.551  12
  -4  -1 -10 4639.23 765.864   7
   4   1  10 3680.57 839.484   5
   4   1  10 3820.18 857.549  12
   4   1  10 3643.04 845.723  13
  -4  -2  13 6141.88 905.499   8
  -4  -2  12 1255.87 857.095   8
  -4  -2  11 36832.4 1556.74   8
   4   2 -10 12209.8 950.859   4
  -4  -2  10 10338.5 1039.54   8
   4   2  -9 27179.0 1260.84   4
  -4  -2   9 25558.6 1357.23   8
  -4  -2   8 55234.1 2033.08   8
  -4  -2   7 1787.34 1006.48   8
   4   2  -6 65375.6 2444.15  13
  -4  -2   6 67977.2 2325.29   8
   4   2  -5 6013.57 1177.45  13
  -4  -2   5 6666.01 1092.86   8
   4   2  -4 10772.7 1282.59  13
  -4  -2   4 12233.6 1068.93   8
   4   2  -4 11903.9 984.383   4
   4   2  -3 24683.3 1422.13  15
   4   2  -3 24587.8 1525.56   1
   4   2  -3 26957.3 1539.57  13
   4   2  -2 2030.54 1021.44  15
   4   2  -2 1426.47 1100.58  13
   4   2  -2 1947.74 1051.27   1
   4   2  -1 39234.3 1708.61  15
   4   2  -1 36313.0 1627.27   1
   4   2  -1 38650.0 1531.89   2
   4   2  -1 39429.6 1766.14  13
   4   2   0 16198.5 1268.68  13
  -4  -2   0 13737.6 766.088   9
   4   2   0 14525.1 1216.12  15
   4   2   0 15531.9 992.268   2
  -4  -2   0 13521.7 882.827  11
  -4  -2  -1 17682.8 903.681  11
  -4  -2  -1 17694.1 998.203  10
  -4  -2  -1 16683.9 839.510   9
  -4  -2  -1 16847.7 948.258   3
   4   2   1 18976.7 1064.90   1
   4   2   1 19458.8 1301.65  13
   4   2   1 16923.6 1214.28  15
   4   2   2 6214.58 784.414   1
  -4  -2  -2 5468.40 614.031  11
   4   2   2 5192.61 1052.58  15
  -4  -2  -2 5100.50 630.273   9
  -4  -2  -2 5011.42 701.110  10
  -4  -2  -2 5283.51 734.373   3
   4   2   2 4228.15 1051.83  13
   4   2   2 5673.08 1009.50   5
  -4  -2  -3 80726.8 2395.27  11
   4   2   3 84308.4 2709.86  15
  -4  -2  -3 80703.6 2484.37  10
   4   2   3 84094.8 2725.72  13
  -4  -2  -3 78271.5 2430.22   3
   4   2   3 79979.9 2445.30   1
   4   2   3 80109.1 2614.16   5
  -4  -2  -3 81393.2 2605.21   7
   4   2   4 2887.87 894.424   5
  -4  -2  -4 2722.78 611.167  10
   4   2   4 2636.23 724.860   1
   4   2   4 3202.53 958.254  13
  -4  -2  -4 2890.58 571.854  11
  -4  -2  -4 3165.44 826.882   7
   4   2   5 41782.4 1604.64   5
   4   2   5 40394.7 1689.68  13
   4   2   5 36099.8 1455.56   1
  -4  -2  -5 41216.9 1580.61   7
   4   2   6 11108.4 1031.88  13
   4   2   6 10809.3 1045.63  12
   4   2   6 9345.37 815.422   1
   4   2   6 10513.5 963.191   5
  -4  -2  -6 9690.20 928.572   7
   4   2   7 1251.97 868.732  13
   4   2   7 3988.15 950.137  12
   4   2   7 1178.57 706.823   1
   4   2   7 2036.20 834.475   5
   4   2   8 21323.7 1200.97  13
   4   2   8 17659.8 973.574   1
   4   2   8 20464.1 1194.12  12
   4   2   8 20117.1 1093.12   5
   4   2   9 701.244 815.040  13
   4   2   9 679.117 852.159  12
   4   2   9 1259.37 797.583   5
   4   3 -13 6585.39 833.893   4
  -4  -3  13 7235.23 934.108   8
   4   3 -12 8780.03 881.721   4
  -4  -3  12 8246.78 997.164   8
   4   3 -11 3783.39 828.301   4
  -4  -3  11 3890.47 949.286   8
   4   3 -10 26292.0 1256.90   4
  -4  -3  10 24485.7 1371.26   8
  -4  -3   9 2698.74 1006.72   8
   4   3  -9 3403.44 839.944   4
  -4  -3   8 402.419 951.540   8
  -4  -3   7 18221.0 1266.36   8
   4   3  -7 18290.8 1257.86  15
   4   3  -7 19336.2 1438.64  13
   4   3  -6 8818.75 1097.22  15
  -4  -3   6 9736.75 1095.96   8
   4   3  -6 8482.32 1237.16  13
   4   3  -5 1196.90 996.918  15
  -4  -3   5 1069.65 968.023   8
   4   3  -5 945.953 1116.67  13
   4   3  -4 101988. 3270.40  15
   4   3  -4 104185. 3351.46  13
   4   3  -3 63946.1 2241.41  15
   4   3  -3 60488.2 2285.75  13
   4   3  -3 60868.9 2291.31   1
   4   3  -2 7115.48 1147.93  13
   4   3  -2 5844.79 1067.35  15
   4   3  -2 5405.47 980.426   2
   4   3  -2 5450.00 1048.03   1
  -4  -3   1 95330.0 2795.08   9
   4   3  -1 98333.7 3142.64  15
   4   3  -1 94831.0 3168.53  13
   4   3   0-399.694 982.058  15
  -4  -3   0-93.3914 466.794   9
  -4  -3   0 367.015 802.430   3
   4   3   0 153.329 898.614   1
  -4  -3   0-265.508 562.465  11
   4   3   0-508.233 1051.29  13
  -4  -3  -1 69285.8 2140.21  11
  -4  -3  -1 70788.8 2271.81   3
  -4  -3  -1 71926.3 2240.96  10
   4   3   1 73053.4 2313.88   1
  -4  -3  -1 74075.2 2384.15   7
   4   3   1 72653.1 2464.14  15
   4   3   1 73501.8 2508.49  13
  -4  -3  -2 22504.4 908.608  11
   4   3   2 24686.2 1160.85   1
  -4  -3  -2 23501.2 1037.20  10
   4   3   2 21796.8 1297.74  15
  -4  -3  -2 23220.9 1128.73   3
  -4  -3  -2 23239.8 1231.43   7
   4   3   2 25218.5 1370.36  13
   4   3   3 3089.02 921.783   5
  -4  -3  -3 4251.23 762.032   3
   4   3   3 4668.38 831.108   1
  -4  -3  -3 4537.08 856.753   7
   4   3   3 3930.80 952.846  15
  -4  -3  -3 4036.55 603.582  10
   4   3   3 5553.76 997.419  13
   4   3   4 67186.5 2355.27  13
  -4  -3  -4 64552.7 2094.92  10
   4   3   4 69360.7 2253.69   5
  -4  -3  -4 71553.1 2269.19   7
   4   3   4 66025.3 2158.07   1
   4   3   5 322.860 740.258   1
  -4  -3  -5 423.865 777.461   7
   4   3   5 247.635 824.830   5
   4   3   5-177.036 897.981  13
  -4  -3  -6 17919.4 1037.07   7
   4   3   6 14220.2 982.449   1
   4   3   6 16100.2 1127.12  13
   4   3   6 16130.0 1052.18   5
   4   3   7 7964.96 1082.29  12
   4   3   7 11055.4 920.686   5
   4   3   7 7791.73 835.214   1
   4   3   7 8721.74 986.920  13
   4   3   8 87.5505 737.755   5
   4   3   8 72.1810 799.704  13
   4   3   8-476.108 690.913   1
   4   3   8-1258.58 979.712  12
   4   3   9 4693.31 759.214   1
   4   3   9 4508.39 899.119  12
   4   3   9 6483.87 780.923   5
   4   4 -14 17079.4 1061.76   4
  -4  -4  14 17307.4 1141.78   8
   4   4 -13 8444.32 879.062   4
  -4  -4  13 7702.57 971.904   8
   4   4 -12 2136.81 838.066   4
  -4  -4  12 1413.29 992.131   8
   4   4 -11 7821.04 887.273   4
  -4  -4  11 7672.45 1007.38   8
  -4  -4  10 29561.2 1455.05   8
   4   4 -10 30305.0 1347.10   4
  -4  -4   9 1467.18 914.345   8
   4   4  -9-87.8336 819.136   4
   4   4  -8 40837.6 1713.49  15
  -4  -4   8 39388.2 1702.14   8
   4   4  -7 21326.3 1295.31  15
  -4  -4   7 20109.3 1299.69   8
   4   4  -7 18602.2 1439.87  13
   4   4  -6 6822.41 1207.70  13
   4   4  -6 5270.64 1004.71  15
   4   4  -5 114502. 3508.67  15
   4   4  -5 109724. 3572.64  13
   4   4  -4 3433.20 1123.40  13
   4   4  -4 3712.54 987.650  15
   4   4  -3 88502.7 2977.71  13
   4   4  -3 91812.0 2925.84  15
   4   4  -3 89281.0 2906.97   1
   4   4  -3 88860.2 2838.07   2
   4   4  -2 15581.3 1286.92  13
   4   4  -2 15588.0 1073.34   2
   4   4  -2 16500.7 1184.29   1
   4   4  -2 17834.6 1225.95  15
  -4  -4   1 25890.5 1217.10   3
   4   4  -1 26915.6 1389.51  15
  -4  -4   1 26050.6 1186.46   7
   4   4  -1 24270.1 1413.52  13
   4   4  -1 25452.9 1286.36   1
  -4  -4   1 22932.3 992.943  11
   4   4   0 69681.8 2279.95   1
  -4  -4   0 67576.7 2127.61  10
  -4  -4   0 66361.3 2020.49  11
  -4  -4   0 67038.4 2208.74   3
   4   4   0 71153.6 2365.95  15
   4   4   0 70971.4 2427.21  13
  -4  -4   0 66627.0 2250.38   7
   4   4   1 8409.48 909.503   1
  -4  -4  -1 6632.68 906.944   7
   4   4   1 5696.49 986.548  15
   4   4   1 6980.46 1171.68  12
  -4  -4  -1 5419.45 631.962  10
  -4  -4  -1 6696.06 875.520   3
   4   4   2 2322.49 851.463   1
  -4  -4  -2 821.995 764.493   3
  -4  -4  -2 2326.85 536.053  10
   4   4   2 1801.38 922.394  15
  -4  -4  -2 1129.83 840.045   7
   4   4   3 4090.40 873.688   1
  -4  -4  -3 1464.14 549.909  10
  -4  -4  -3 4099.95 950.212   7
  -4  -4  -3 1441.65 913.441   3
   4   4   4 6551.44 944.390   5
   4   4   4 5789.59 840.030   1
  -4  -4  -4 6274.43 857.662   7
  -4  -4  -5 10631.9 932.594   7
   4   4   5 7572.98 883.739   1
   4   4   5 9534.90 925.249   5
  -4  -4  -6 30848.4 1319.52   7
   4   4   6 30163.5 1276.85   5
   4   4   7-662.945 706.782   1
   4   4   7-788.908 743.543   5
  -4  -4  -7-80.9392 756.394   7
   4   4   8 4891.39 760.430   1
   4   4   8 5629.73 783.772   5
  -4  -5  14 21991.5 1255.76   8
   4   5 -14 24428.0 1178.51   4
   4   5 -13-361.966 745.611   4
  -4  -5  13 1632.31 878.957   8
  -4  -5  12 41991.3 1715.20   8
   4   5 -12 42442.4 1635.05   4
   4   5 -11 1747.85 787.742   4
  -4  -5  11 1445.51 924.085   8
   4   5 -10 11772.7 948.238   4
  -4  -5  10 10528.8 1062.54   8
   4   5  -9 24534.4 1234.24   4
  -4  -5   9 24652.5 1359.35   8
   4   5  -8 1578.82 1154.48   1
  -4  -5   8 596.638 910.081   8
   4   5  -8-694.923 920.697  15
   4   5  -7 34549.6 1577.58  15
   4   5  -6 2417.36 976.769  15
   4   5  -5 7442.11 1018.42  15
   4   5  -4 9894.36 1099.26  15
   4   5  -4 11961.8 1069.09   2
  -4  -5   4 12801.0 874.607   7
   4   5  -3 33485.9 1553.80  15
  -4  -5   3 32899.0 1293.29   7
   4   5  -3 33294.4 1482.29   2
   4   5  -3 37511.2 1605.37   1
  -4  -5   2 18447.3 993.409   7
   4   5  -2 16897.7 1209.38   1
  -4  -5   2 18192.4 1154.71   3
   4   5  -2 18735.0 1222.22  15
  -4  -5   1 24963.2 1190.90   7
   4   5  -1 26882.1 1373.84   1
   4   5  -1 26717.0 1385.89  15
  -4  -5   1 26989.8 1314.01   3
  -4  -5   0 12786.0 1016.29   3
   4   5   0 12328.0 1019.93   1
  -4  -5   0 11878.7 935.036   7
   4   5   0 13229.3 1080.22  15
  -4  -5   0 12009.9 738.569  10
  -4  -5  -1 1710.05 537.582  10
   4   5   1 1522.51 901.892  15
  -4  -5  -1 3563.05 812.723   3
  -4  -5  -1 2792.91 862.624   7
   4   5   1 2431.34 857.962   1
   4   5   1 3181.82 1078.63  12
   4   5   2 51023.3 1843.60   1
   4   5   2 51679.7 1954.10  12
   4   5   2 51829.8 1908.22  15
  -4  -5  -2 47366.5 1785.05   3
  -4  -5  -2 54272.4 1868.35   7
  -4  -5  -3 828.151 779.728   3
  -4  -5  -3 1829.25 792.423   7
   4   5   3 1424.84 837.888   1
   4   5   4 24643.2 1236.14   1
  -4  -5  -4 29279.2 1283.64   7
   4   5   5 20546.2 1132.39   1
  -4  -5  -5 25825.0 1215.98   7
   4   5   6 1024.36 790.988   1
   4   5   6 554.912 735.725   5
   4   5   7 18299.0 1034.78   1
   4   5   7 19631.8 1008.85   5
   4   6 -14 9465.31 898.768   4
  -4  -6  14 6372.87 972.145   8
   4   6 -13 1480.08 757.132   4
  -4  -6  13 1915.54 882.633   8
   4   6 -12 7018.53 896.202   4
  -4  -6  12 5818.83 1020.31   8
  -4  -6  11 5520.48 967.643   8
  -4  -6  10 114.296 899.847   8
   4   6  -9 3064.08 1170.44   1
  -4  -6   9 4817.61 971.310   8
   4   6  -9 3766.39 931.597  15
   4   6  -8 1516.53 889.960  15
   4   6  -8 2615.09 1142.11   1
   4   6  -7 40448.4 1698.42  15
   4   6  -6 2714.36 930.552  15
  -4  -6   5 47498.9 1588.80   7
   4   6  -5 45558.4 1828.91  15
  -4  -6   4 27902.5 1131.76   7
   4   6  -4 26134.8 1408.35  15
  -4  -6   3 3627.53 976.132   3
  -4  -6   3 3630.70 668.017   7
   4   6  -3 3676.94 963.667  15
   4   6  -3 3180.63 1081.29   1
   4   6  -2 64883.4 2271.35   1
  -4  -6   2 66555.5 2144.16   7
   4   6  -2 66730.5 2285.60  15
  -4  -6   2 66948.3 2259.50   3
  -4  -6   1 280.451 893.580   3
  -4  -6   1 153.402 689.298   7
   4   6  -1 594.316 882.473  15
   4   6  -1 399.226 896.123   1
   4   6   0 32843.7 1487.94   1
  -4  -6   0 34035.4 1419.83   7
   4   6   0 36651.1 1621.94  12
  -4  -6   0 34394.0 1482.22   3
   4   6   0 37276.2 1547.61  15
   4   6   1 17400.4 1178.91   1
   4   6   1 19084.3 1271.97  12
  -4  -6  -1 19346.5 1126.76   3
  -4  -6  -1 21094.6 1157.08   7
   4   6   1 18830.8 1158.17  15
   4   6   2-656.891 834.544   1
  -4  -6  -2 267.781 778.246   7
   4   6   2-20.9626 1005.53  12
   4   6   2 141.101 818.138  15
  -4  -6  -2-591.242 850.205   3
   4   6   3 35254.5 1485.61  13
   4   6   3 36669.4 1621.86  12
   4   6   3 32071.8 1435.63   1
  -4  -6  -3 37283.6 1489.64   7
  -4  -6  -3 34892.5 1467.78   3
   4   6   4 2296.36 813.707   1
   4   6   4 1570.66 852.061  13
   4   6   5 9157.40 919.213  13
   4   6   5 6088.96 877.212   1
   4   6   6 8016.42 892.685  13
   4   6   6 7452.57 852.061   1
   4   7 -14 10019.0 885.125   6
  -4  -7  14 10662.7 975.122   8
  -4  -7  13 4231.20 922.905   8
  -4  -7  12 3433.47 915.657   8
   4   7 -11 14245.5 1302.85   1
  -4  -7  11 13343.8 1100.36   8
   4   7 -10 160.875 863.007  15
  -4  -7  10 410.088 890.852   8
   4   7 -10-167.142 1097.18   1
   4   7  -9 14841.2 1317.84   1
   4   7  -9 15523.6 1101.38  15
   4   7  -8 8429.20 1221.46   1
   4   7  -8 8966.15 1003.44  15
   4   7  -7 820.204 902.374  15
   4   7  -6 71022.8 2422.42  15
   4   7  -5 5219.73 1008.46  15
   4   7  -5 6061.43 1069.25  13
  -4  -7   5 6472.91 749.987   7
  -4  -7   4 44839.3 1778.44   3
  -4  -7   4 44312.3 1525.60   7
   4   7  -4 45100.5 1752.60  15
   4   7  -4 41372.0 1760.84  13
   4   7  -3 2177.75 921.941  13
  -4  -7   3 3981.90 726.164   7
   4   7  -3 4107.26 943.948  15
  -4  -7   3 5521.54 1080.64   3
   4   7  -3 3724.73 1032.05   1
   4   7  -2-118.139 862.763  13
   4   7  -2 1134.56 841.806  15
  -4  -7   2 162.476 634.671   7
  -4  -7   2 589.357 905.567   3
   4   7  -2-949.479 985.750   1
   4   7  -1 11317.0 1002.03  15
   4   7  -1 11139.4 1036.31   1
  -4  -7   1 12300.0 918.419   7
  -4  -7   1 11389.1 1097.25   3
   4   7  -1 13101.8 1032.88  13
   4   7   0 5999.49 909.224  15
   4   7   0 5712.93 1103.00  12
  -4  -7   0 4043.88 924.369   3
   4   7   0 5739.06 903.983  13
   4   7   0 5782.37 924.260   1
   4   7   1 842.440 837.023  15
   4   7   1 524.025 1019.94  12
   4   7   1-1713.81 807.065  13
  -4  -7  -1 667.111 883.570   3
   4   7   1 20.8903 842.252   1
   4   7   2-393.261 1021.96  12
   4   7   2-431.349 886.451   1
  -4  -7  -2 926.434 851.614   3
   4   7   2-452.409 817.486  13
  -4  -7  -3 12404.4 983.547   3
   4   7   3 13322.6 990.305  13
   4   7   3 14926.3 1163.15  12
   4   7   3 13501.3 1030.83   1
   4   7   4 774.830 791.779  13
  -4  -7  -4 862.634 799.059   3
   4   7   4 1764.70 973.188  12
   4   7   4 3307.65 854.647   1
   4   7   5 20606.9 1137.04   1
   4   7   5 21297.4 1142.64  13
   4   8 -13 7270.81 778.388   6
  -4  -8  13 10919.3 982.124   8
   4   8 -12 4495.43 1132.85   1
  -4  -8  12 3107.31 891.965   8
   4   8 -11-67.1206 879.323  15
   4   8 -11 412.248 1102.71   1
   4   8 -10 20106.3 1428.91   1
   4   8 -10 22090.1 1230.18  15
   4   8  -9 685.980 918.156   2
   4   8  -9 768.355 1038.51  13
   4   8  -9 3073.02 1117.79   1
   4   8  -9 2965.77 929.868  15
   4   8  -8 14473.1 1101.95   2
   4   8  -8 14080.9 1197.52  13
   4   8  -8 11660.1 1241.44   1
   4   8  -8 15273.2 1079.74  15
   4   8  -7 742.373 914.532  13
   4   8  -7 501.224 848.881  15
   4   8  -6 3502.09 908.125  15
   4   8  -6 3598.78 938.696  13
   4   8  -5 1077.38 876.170  13
  -4  -8   5 2678.95 1038.96   3
   4   8  -5 4567.84 946.905  15
  -4  -8   4 14446.7 1165.35   3
   4   8  -4 13305.8 1025.99  15
   4   8  -4 12093.8 1015.75  13
   4   8  -3 976.041 841.422  13
   4   8  -3 628.602 790.682  15
   4   8  -3 2152.18 992.773   1
  -4  -8   3 304.327 942.393   3
   4   8  -2 2775.49 848.831  13
  -4  -8   2 1734.60 908.554   3
   4   8  -2 3052.43 943.154   1
   4   8  -2 3902.18 874.044  15
   4   8  -1 17797.2 1052.54  15
   4   8  -1 14118.1 1118.78   1
   4   8  -1 17653.0 1046.40  13
  -4  -8   1 14981.7 1100.12   3
   4   8  -1 18460.7 1270.98  12
   4   8   0-902.469 792.773  15
  -4  -8   0 273.359 970.134   3
   4   8   0 86.9397 879.699   1
   4   8   0-312.160 990.734  12
   4   8   0-701.066 782.758  13
   4   8   1 32615.7 1397.41  15
   4   8   1 32898.1 1384.38  13
   4   8   1 30619.6 1429.54   1
   4   8   1 32504.5 1544.57  12
  -4  -8  -1 33126.1 1443.66   3
   4   8   2 2887.93 771.928  13
  -4  -8  -2 2445.60 916.722   3
   4   8   2 2910.82 1003.11  12
   4   8   2 2788.67 861.049   1
   4   8   3 6284.39 816.900  13
  -4  -8  -3 7570.95 982.669   3
   4   8   3 7332.50 909.822   1
   4   8   3 6946.84 1052.61  12
   4   8   4 15056.1 1137.72  12
   4   9 -13 2166.53 826.951  15
   4   9 -13 870.359 1065.26   1
  -4  -9  13 794.191 842.509   8
   4   9 -13 365.732 666.913   6
   4   9 -12-804.604 801.393  15
   4   9 -12 24.3039 620.299   6
   4   9 -12 407.236 1044.83   1
   4   9 -11 1726.41 1068.65   1
   4   9 -11-280.680 854.089   2
   4   9 -11-152.759 807.158  15
   4   9 -10 2382.80 1094.68   1
   4   9 -10 3779.54 844.677  15
   4   9 -10 3806.21 935.466   2
   4   9  -9 503.184 1054.11   1
   4   9  -9-47.1796 934.278  13
   4   9  -9-520.732 909.392   2
   4   9  -9 397.329 807.006  15
   4   9  -8 24190.3 1461.87   1
   4   9  -8 24514.4 1361.39  13
   4   9  -8 26798.8 1307.11  15
   4   9  -7 158.856 888.398  13
   4   9  -7 1630.11 883.034  15
   4   9  -6 24861.3 1310.79  13
  -4  -9   6 27052.7 1416.00   3
   4   9  -6 29459.5 1319.16  15
   4   9  -5 14827.0 1181.83  13
   4   9  -5 16739.3 1072.76  15
  -4  -9   5 17480.3 1231.05   3
   4   9  -4 1715.36 829.127  13
   4   9  -4 1261.01 807.315  15
  -4  -9   4 2303.38 972.822   3
  -4  -9   3 21140.6 1240.99   3
   4   9  -3 18885.8 1111.72  13
   4   9  -3 19287.0 1256.50   1
   4   9  -3 20835.1 1105.89  15
   4   9  -2 45.2695 913.049   1
   4   9  -2-615.110 726.742  13
   4   9  -2 342.275 775.049  15
  -4  -9   2 261.392 935.256   3
  -4  -9   1 1987.08 916.338   3
   4   9  -1 2858.51 898.814   1
   4   9  -1 3684.26 741.386  13
   4   9  -1 3573.05 777.742  15
   4   9  -1 2704.55 1060.30  12
  -4  -9   0 8737.32 995.476   3
   4   9   0 8627.78 982.424   1
   4   9   0 8757.03 858.109  13
   4   9   0 9820.38 904.793  15
   4   9   0 9316.71 1107.72  12
  -4  -9  -1 1009.94 909.585   3
   4   9   1 1118.18 732.779  13
   4   9   1 2480.46 1007.98  12
   4   9   1 2829.34 776.197  15
   4   9   1 1323.92 872.904   1
   4   9   2 15374.8 1146.72  12
   4   9   2 15697.3 958.473  13
  -4  -9  -2 15449.8 1095.83   3
   4   9   2 14618.8 1056.62   1
   4  10 -12 12557.7 970.946  15
   4  10 -12 10002.2 767.216   6
   4  10 -12 8813.76 1167.34   1
   4  10 -12 10771.4 1013.00   2
   4  10 -11-1870.05 779.190  15
   4  10 -11 26.5800 1028.78   1
   4  10 -11-1048.62 868.891   2
   4  10 -10 8511.08 943.949  15
   4  10 -10 9802.04 1164.14   1
   4  10 -10 7601.63 980.332   2
   4  10  -9 4236.09 957.861   2
   4  10  -9 6709.57 871.355  15
   4  10  -9 5365.23 944.373  13
   4  10  -9 4647.14 1097.09   1
   4  10  -8 142.077 944.090   2
   4  10  -8 765.256 850.893  13
   4  10  -8 746.101 849.264  15
   4  10  -8 379.191 1050.41   1
   4  10  -7 21946.2 1141.35  15
  -4 -10   7 20404.8 1241.10   3
   4  10  -7 18514.5 1142.39  13
   4  10  -6 4537.20 922.958  15
   4  10  -6 3394.98 898.205  13
  -4 -10   6 5869.19 1060.79   3
   4  10  -5 10775.2 945.093  13
   4  10  -5 13273.9 1010.02  15
  -4 -10   5 12852.3 1164.19   3
  -4 -10   4 4691.55 1042.65   3
   4  10  -4 3221.16 799.825  13
   4  10  -4 3815.23 785.823  15
  -4 -10   3 1706.16 960.940   3
   4  10  -3 2587.41 787.107  15
   4  10  -3 2988.40 729.995  13
   4  10  -3 1357.87 923.771   1
  -4 -10   2 1519.81 905.466   3
   4  10  -2 136.611 910.436   1
   4  10  -2 1108.07 722.199  15
   4  10  -2 2093.76 711.423  13
  -4 -10   1 5121.42 992.823   3
   4  10  -1 4749.75 811.950  15
   4  10  -1 3228.49 911.708   1
   4  10  -1 4457.32 1018.13  12
   4  10  -1 4057.20 740.105  13
  -4 -10   0 2193.84 964.150   3
   4  10   0 1026.18 710.825  15
   4  10   0 1370.83 959.485  12
   4  10   0 2585.41 893.285   1
   4  10   0 710.755 679.384  13
   4  11 -11 6812.11 932.109   2
   4  11 -11 4622.18 811.174  15
   4  11 -11 6158.51 1080.19   1
   4  11 -10 3761.82 892.631   2
   4  11 -10 1778.96 813.453  15
   4  11 -10 2665.80 1029.36   1
   4  11  -9-20.6579 743.923  15
   4  11  -9 1086.69 990.367   1
   4  11  -9-259.553 871.500   2
   4  11  -8 927.785 801.150  13
   4  11  -8 941.063 969.147   1
  -4 -11   8 2306.92 930.734   3
   4  11  -8 944.919 750.064  15
  -4 -11   7 6449.97 995.457   3
   4  11  -7 6986.33 826.686  15
   4  11  -7 4328.72 804.555  13
   4  11  -6 1361.01 759.176  15
  -4 -11   6 2220.39 966.978   3
   4  11  -6 2084.88 814.800  13
  -4 -11   5 9854.84 1042.89   3
   4  11  -5 9237.48 837.714  15
   4  11  -5 8734.12 869.152  13
  -4 -11   4-469.453 934.343   3
   4  11  -4 1979.51 707.897  15
   4  11  -4 290.884 715.796  13
  -4 -11   3-780.800 927.556   3
   4  11  -3 991.324 710.615  15
   4  11  -3 23.0052 888.559   1
   4  11  -3 76.9392 635.462  13
  -4 -11   2 12642.0 1049.24   3
   4  11  -2 10227.3 1042.19   1
   4  11  -2 13575.3 891.110  15
   4  11  -2 11672.9 845.272  13
  -4 -12   9 20036.4 1226.46   3
   4  12  -9 17535.4 1133.81  13
   4  12  -9 20620.6 1067.39  15
   4  12  -9 20084.2 1280.80   1
   4  12  -8 3047.41 921.557  13
  -4 -12   8 4066.46 961.719   3
   4  12  -8 5869.21 1048.58   1
   4  12  -8 4923.57 794.872  15
  -4 -12   7 7748.27 1022.85   3
   4  12  -7 9346.94 820.774  15
   4  12  -6 4308.79 751.955  13
   4  12  -6 4331.25 752.745  15
  -4 -12   5 1725.22 931.092   3
   4  12  -5 1528.10 706.831  15
   4  12  -5 241.430 675.532  13
  -5  11  -1 15499.5 807.534  10
  -5  11  -1 16999.3 910.091  11
   5 -11   1 15967.9 1009.36   3
  -5  11  -2 1338.87 698.128  11
   5 -11   2 1184.78 764.705   3
  -5  11  -2 1226.54 568.705  10
  -5  11  -3 4618.98 712.231  11
   5 -11   3 4269.28 775.217   3
  -5  11  -3 2983.44 616.504  10
   5 -11   3 2332.01 525.134   5
   5 -11   4 10641.5 877.253   3
  -5  11  -4 8560.53 705.923  10
  -5  11  -4 10040.6 825.639  11
   5 -11   4 8363.83 687.392   5
   5 -11   5 48.3809 650.481   5
   5 -11   5 1506.91 711.946   3
  -5  11  -5 271.814 607.457  10
   5 -11   6 12605.8 824.506   3
  -5  11  -6 12195.2 813.587  10
  -5  11  -7 489.867 639.136  10
   5 -11   7 53.6542 598.459   3
  -5  10   1 5329.69 584.471  10
  -5  10   1 6037.00 712.385  11
   5 -10  -1 4148.06 908.233   3
  -5  10   1 5394.51 732.542   8
  -5  10   0 7437.26 640.915  10
  -5  10   0 8576.70 770.704  11
  -5  10   0 7210.40 761.097   8
   5 -10   0 6262.95 868.721   3
  -5  10  -1 2075.19 694.345  11
   5 -10   1 1723.63 786.676   3
  -5  10  -1 1647.44 575.045  10
  -5  10  -2 3262.84 625.301  10
   5 -10   2 3576.58 535.311   5
   5 -10   2 4458.89 750.942   3
  -5  10  -2 3414.72 713.769  11
  -5  10  -3 4801.80 649.515  10
   5 -10   3 4588.75 587.634   5
   5 -10   3 4247.85 736.272   3
  -5  10  -3 4277.06 749.736  11
  -5  10  -4 1939.19 630.485  10
   5 -10   4 1457.19 669.943   3
   5 -10   4 495.402 635.140   5
  -5  10  -5 1926.02 747.554   9
  -5  10  -5 1553.69 689.621  10
   5 -10   5 1156.78 659.270   3
   5 -10   5-132.684 677.543   5
  -5  10  -6 16637.4 966.694   9
  -5  10  -6 17227.3 931.180  10
  -5  10  -7 101.523 708.614   9
  -5  10  -7-1203.29 714.763  10
   5 -10   7 108.388 767.046   5
  -5  10  -8 6856.80 785.337  11
  -5  10  -8 8165.22 798.959   9
  -5  10  -9 1626.31 702.399  11
   5 -10   9 991.749 887.605  14
  -5  10  -9 1213.13 690.375   9
  -5   9   3 5654.49 779.475   8
  -5   9   3 7051.30 719.151  11
  -5   9   2 1686.65 708.003   8
  -5   9   2 666.040 674.488  11
   5  -9  -2 1234.73 827.816   3
  -5   9   1 12267.8 862.055  11
   5  -9  -1 11190.5 952.347   3
  -5   9   1 10321.4 865.749   8
  -5   9   0 5264.79 732.952  11
   5  -9   0 4013.01 797.130   3
  -5   9   0 3539.68 645.437  10
  -5   9   0 3399.74 699.171   8
   5  -9   1 1316.28 761.264   3
  -5   9  -1 1234.97 613.697  10
  -5   9  -2 27019.4 1104.68  10
   5  -9   2 27354.1 1133.92   3
  -5   9  -3 3495.49 832.240   9
  -5   9  -3 2402.32 696.469  10
   5  -9   3 2624.51 725.387   3
  -5   9  -4 30318.6 1226.34  10
  -5   9  -4 30070.0 1287.89   9
   5  -9   4 30728.5 1184.71   3
   5  -9   5 9154.38 681.132   3
  -5   9  -5 8783.62 799.808  10
  -5   9  -5 10276.9 876.495   9
   5  -9   6 3405.58 557.843   3
  -5   9  -6 4793.28 812.757  11
   5  -9   6 1933.97 833.747   5
  -5   9  -6 2760.21 750.423   9
  -5   9  -6 3594.91 735.049  10
  -5   9  -7 23580.4 1144.89   9
   5  -9   7 23524.1 870.798   3
  -5   9  -7 21278.7 1121.11  10
   5  -9   7 22189.5 1192.36   5
  -5   9  -8-114.838 726.501  11
   5  -9   8 345.835 865.734   5
  -5   9  -8-488.103 715.016   9
   5  -9   8-985.512 884.599  14
  -5   9  -9 5969.78 760.718   9
  -5   9  -9 6354.81 786.022  11
   5  -9   9 5820.68 888.421  14
  -5   9 -10 1627.89 671.392   9
  -5   9 -10 1252.63 692.239  11
  -5   8   5 14500.5 941.522   8
   5  -8  -5 17392.3 1163.73   3
  -5   8   4 3301.11 765.401   8
   5  -8  -4 3166.74 904.680   3
  -5   8   3 6773.53 740.530  11
  -5   8   3 5290.12 756.268   8
   5  -8  -3 5764.04 943.068   3
  -5   8   2 34363.7 1313.79   8
  -5   8   2 37459.5 1373.54  11
   5  -8  -2 36979.6 1448.22   3
   5  -8  -1-385.681 800.131   3
  -5   8   1 92.0959 723.622   8
   5  -8  -1-223.169 434.243  15
  -5   8   0 30221.5 1215.23   8
  -5   8   0 32109.0 1224.50  10
   5  -8   0 31416.9 1295.63   3
   5  -8   0 28674.8 980.180  15
   5  -8   1 1498.56 547.794   5
  -5   8  -1 1689.13 647.363  10
   5  -8   1 1429.22 812.185   3
   5  -8   1 2522.55 414.532  15
  -5   8  -2 852.046 654.193  10
   5  -8   2 1443.31 596.656   5
   5  -8   2 2705.58 723.114   3
  -5   8  -3 20320.5 1073.29   9
  -5   8  -3 19442.7 1006.54  10
   5  -8   3 19743.6 962.956   3
   5  -8   3 16957.9 959.153   5
   5  -8   4 1376.35 588.492   3
  -5   8  -4 470.918 674.170  10
   5  -8   4 485.569 710.920   5
  -5   8  -4 435.487 752.374  11
   5  -8   5 11627.1 662.563   3
  -5   8  -5 12767.9 932.377   9
  -5   8  -5 12873.4 925.149  11
  -5   8  -5 12262.7 903.194  10
   5  -8   5 11455.1 920.397   5
  -5   8  -6-39.1752 736.428  11
   5  -8   6-122.635 432.213   3
  -5   8  -6-292.162 700.586   9
   5  -8   6-1104.18 827.616   5
  -5   8  -7 868.946 708.048   9
  -5   8  -7 408.425 738.774  11
   5  -8   7 438.687 852.350   5
  -5   8  -8 3216.98 760.603  11
   5  -8   8 1555.59 923.400   5
  -5   8  -8 2298.86 738.796   9
   5  -8   8 657.503 834.640  14
   5  -8   9 13142.2 1074.99   5
  -5   8  -9 15871.2 974.237   9
  -5   8  -9 16143.0 973.977  11
   5  -8   9 15763.9 1039.29  14
  -5   8 -10-277.249 706.573   9
   5  -8  10-2031.87 835.049  14
   5  -8  10-816.633 897.822   5
  -5   8 -10-897.156 713.513  11
   5  -7  -6 9991.52 1096.56   3
  -5   7   6 11135.3 894.321   8
   5  -7  -5 802.417 904.651   3
  -5   7   5 1094.44 725.682   8
  -5   7   4 9739.98 836.388   8
   5  -7  -4 7855.65 974.639   3
  -5   7   3 2233.78 731.987   8
   5  -7  -3 1461.30 531.236  15
   5  -7  -3 927.851 875.331   3
  -5   7   2 15.6314 665.715   8
   5  -7  -2 68.1043 521.335  15
   5  -7  -2-114.336 848.228   3
   5  -7  -1 20942.4 854.352  15
   5  -7  -1 22510.2 1174.99   3
  -5   7   1 20947.7 1028.19   8
  -5   7   0 24803.9 1103.89   8
  -5   7   0 25823.9 1137.49  10
   5  -7   0 24476.4 929.352  15
   5  -7   0 26988.0 1199.05   3
   5  -7   1 10835.1 634.522  15
  -5   7  -1 11685.5 843.018  10
   5  -7   1 9892.34 719.924   5
   5  -7   1 11352.2 866.000   3
  -5   7  -2 21968.8 1079.41  10
  -5   7  -2 21050.5 1124.51  11
   5  -7   2 21740.1 990.941   3
   5  -7   2 19140.3 964.337   5
  -5   7  -3 5951.68 833.742  11
   5  -7   3 3823.09 748.964   5
  -5   7  -3 4639.80 808.203   9
   5  -7   3 6864.83 639.400   3
   5  -7   4 660.433 508.472   3
   5  -7   4 388.827 758.383   5
  -5   7  -4-884.459 759.383   9
  -5   7  -4-1291.90 772.291  11
   5  -7   5 37487.9 1480.93   5
   5  -7   5 35975.6 1150.54   3
  -5   7  -5 35585.7 1468.30   9
  -5   7  -5 39109.1 1479.01  11
   5  -7   6-81.5950 326.282   3
  -5   7  -6-1004.01 729.935   9
   5  -7   6 854.603 863.182   5
  -5   7  -6-828.021 747.661  11
   5  -7   7 12370.6 1059.89   5
  -5   7  -7 10649.0 884.355   9
  -5   7  -7 12512.5 919.099  11
  -5   7  -7 11180.3 904.868  10
  -5   7  -8 13259.4 919.246  11
   5  -7   8 14776.2 985.931  14
  -5   7  -8 13607.5 917.831   9
   5  -7   9-673.936 913.797   5
  -5   7  -9-527.015 716.852  11
  -5   7  -9 419.406 700.701   9
   5  -7   9 1095.76 759.175  14
  -5   7 -10 25364.5 1187.83   9
  -5   7 -10 25584.0 1183.02  11
   5  -7  10 28619.0 1214.73  14
  -5   7 -11-661.541 687.077  11
   5  -7  11-1308.10 727.982  14
   5  -6  -7 4003.75 1006.37   3
  -5   6   7 2508.35 779.908   8
   5  -6  -6-176.752 934.947   3
  -5   6   6 445.885 728.540   8
   5  -6  -5 2044.07 970.314   3
  -5   6   5 2952.15 774.274   8
   5  -6  -4 30498.4 1374.10   3
  -5   6   4 27608.9 1218.84   8
   5  -6  -3-736.804 584.795  15
   5  -6  -3 98.6486 853.171   3
  -5   6   3 569.537 695.708   8
   5  -6  -2 26100.6 1233.24   3
  -5   6   2 25854.5 1147.66   8
   5  -6  -2 25589.2 1039.93  15
   5  -6  -1 8001.71 640.253  15
   5  -6  -1 9204.38 863.085   3
  -5   6   1 8718.02 755.192   8
   5  -6   0 1250.84 591.838  15
  -5   6   0 332.538 784.444  11
  -5   6   0 77.3049 662.273   8
   5  -6   0 137.138 779.878   3
   5  -6   1 69741.4 2089.01   3
   5  -6   1 65596.9 1994.68  15
  -5   6  -1 69044.5 2202.31  11
   5  -6   2 2199.56 653.693  15
  -5   6  -2 1471.76 809.471  11
   5  -6   2 1835.30 744.279   5
   5  -6   2 2754.67 641.428   3
  -5   6  -3 44599.1 1688.67   9
   5  -6   3 46931.6 1449.95   3
  -5   6  -3 49104.2 1708.96  11
   5  -6   4 18212.7 1096.40   5
  -5   6  -4 22640.1 1117.44  11
  -5   6  -4 21027.1 1099.20   9
   5  -6   4 19701.2 782.296   3
   5  -6   5 364.285 688.124  13
  -5   6  -5-441.265 758.241  11
   5  -6   5 142.756 819.398   5
  -5   6  -5 451.791 728.012  10
  -5   6  -5 231.224 755.337   9
  -5   6  -6 21345.0 1088.42   9
   5  -6   6 18733.9 1026.85  13
  -5   6  -6 20953.1 1125.80  10
   5  -6   6 21783.0 1204.53   5
  -5   6  -6 20874.6 1098.34  11
  -5   6  -7 174.410 728.640  11
   5  -6   7 246.255 789.192  13
   5  -6   7-521.385 919.007   5
  -5   6  -7-689.441 711.290   9
  -5   6  -7-1369.66 774.527  10
   5  -6   8 5343.80 1006.07   5
   5  -6   8 4005.59 747.297  13
  -5   6  -8 4735.36 787.172  11
   5  -6   8 4341.85 805.161  14
  -5   6  -8 4915.71 775.196   9
  -5   6  -9 706.558 677.368   9
   5  -6   9 465.287 718.669  13
   5  -6   9 868.456 739.877  14
  -5   6  -9 1608.43 718.798  11
   5  -6  10 2549.78 758.794  13
  -5   6 -10 3248.49 761.572  11
   5  -6  11 4235.85 776.394  13
  -5   6 -11 5038.37 752.024  11
   5  -6  11 4467.56 709.880  14
  -5   5   8 6926.30 840.645   8
   5  -5  -7 112.157 903.618   3
  -5   5   7 971.535 754.103   8
  -5   5   6 16930.5 1028.74   8
   5  -5  -6 18827.0 1178.33   3
  -5   5   5 22098.7 1127.38   8
   5  -5  -5 25199.5 1340.42   3
   5  -5  -4-420.921 655.894  15
   5  -5  -4 40.7882 869.342   3
  -5   5   4 306.849 745.576   8
   5  -5  -3 58265.9 1875.49  15
  -5   5   3 60984.6 1982.28   8
   5  -5  -3 59125.0 2043.02   3
  -5   5   2 1887.93 698.207   8
   5  -5  -2 2587.45 799.748   3
   5  -5  -2 2843.41 796.213  13
   5  -5  -2 802.366 627.208  15
  -5   5   1 37412.1 1370.08   8
   5  -5  -1 36779.8 1320.60  15
   5  -5  -1 37981.4 1433.47   3
   5  -5  -1 37785.4 1443.13  13
  -5   5   1 37873.8 1502.58  11
   5  -5   0 460.506 612.826  15
   5  -5   0-17.3362 752.311  13
   5  -5   0-70.7584 736.082   3
  -5   5   0 914.582 795.643  11
  -5   5   0-400.285 612.061   8
   5  -5   1-381.430 716.035   5
   5  -5   1 1548.89 647.243  15
   5  -5   1 178.742 657.123   3
  -5   5  -1 696.057 786.653  11
   5  -5   1 1217.08 736.120  13
  -5   5  -2 16086.8 1014.01   9
   5  -5   2 14871.2 871.428  15
   5  -5   2 13758.3 947.503   5
  -5   5  -2 15974.0 1018.45  11
   5  -5   2 15098.4 773.689   3
   5  -5   2 14710.3 958.935  13
   5  -5   3 786.949 451.309   3
   5  -5   3 2171.14 724.745  13
  -5   5  -3 1307.89 763.646   9
  -5   5  -3 442.759 746.525  10
  -5   5  -3 1647.48 794.632  11
   5  -5   3 1457.17 803.081   5
   5  -5   4 2101.34 783.937  13
  -5   5  -4 1455.10 731.179   9
  -5   5  -4 1889.93 747.376  10
  -5   5  -4-810.243 755.794  11
   5  -5   4 736.011 848.943   5
   5  -5   5 1397.04 741.694  13
   5  -5   5 903.979 880.567   5
  -5   5  -5 1623.35 740.731  10
  -5   5  -5 1239.19 702.503   9
  -5   5  -5 1305.97 764.636  11
   5  -5   6 17667.5 1063.55  13
  -5   5  -6 18700.0 1038.42  11
  -5   5  -6 16687.6 1040.64   9
   5  -5   6 18864.8 1172.74   5
  -5   5  -6 18818.5 1079.88  10
  -5   5  -7 5215.80 809.241   9
  -5   5  -7 3482.74 813.407  10
  -5   5  -7 4587.38 791.208  11
   5  -5   7 3004.08 807.878  13
   5  -5   8 38431.6 1538.83  13
  -5   5  -8 38378.5 1489.00   9
  -5   5  -8 38877.7 1475.02  11
  -5   5  -9 2032.57 704.040   9
   5  -5   9 4143.26 730.279  14
   5  -5   9 1729.57 774.447  13
  -5   5  -9 2882.05 747.715  11
   5  -5  10 3948.52 830.513  13
   5  -5  10 6150.76 784.194  14
   5  -5  10 3920.80 966.218   5
  -5   5 -11 7169.19 758.505  11
   5  -5  11 7183.81 943.824   5
   5  -5  11 6672.35 861.350  13
  -5   4   9 3667.76 804.723   8
  -5   4   8 3303.76 828.610   8
   5  -4  -7 22606.3 1284.89   3
  -5   4   7 22221.6 1196.23   8
   5  -4  -6 3031.06 970.999   3
  -5   4   6 1610.52 835.981   8
  -5   4   5 10466.5 884.735   8
   5  -4  -5 9875.65 1031.85   3
   5  -4  -4 2129.30 716.302  15
  -5   4   4 3638.36 835.843   8
  -5   4   3 2557.28 752.736   8
   5  -4  -3 2885.77 889.760   3
   5  -4  -3 2316.93 827.886  13
   5  -4  -3 1505.82 680.461  15
   5  -4  -2 10929.4 949.133  13
  -5   4   2 11522.4 857.058   8
   5  -4  -2 12783.7 954.249   3
   5  -4  -2 10503.5 834.849  15
   5  -4  -1 31129.5 1287.78  15
  -5   4   1 30715.8 1239.42   8
   5  -4  -1 33908.6 1322.41   3
  -5   4   1 34152.6 1410.32  11
   5  -4  -1 34424.5 1384.68  13
   5  -4   0 8222.30 795.407  15
  -5   4   0 7015.99 730.411   8
   5  -4   0 8520.51 888.650  13
  -5   4   0 9418.19 897.002  11
   5  -4   0 8528.57 804.501   3
   5  -4   1 16237.9 948.236  15
   5  -4   1 15147.3 956.260   5
  -5   4  -1 16254.2 1030.62  10
  -5   4  -1 17145.5 1043.92  11
   5  -4   1 17383.6 829.817   3
   5  -4   1 15464.7 998.935  13
  -5   4  -2 27339.3 1293.95   9
   5  -4   2 27496.3 1203.89  15
   5  -4   2 28232.0 1251.72   5
  -5   4  -2 30203.3 1299.04  11
  -5   4  -2 29421.2 1309.40  10
   5  -4   2 27568.3 1280.46  13
  -5   4  -3-1296.15 789.155   9
  -5   4  -3 180.592 755.574  10
   5  -4   3 629.184 719.259  15
  -5   4  -3 205.867 799.966  11
   5  -4   3 874.460 864.092   5
   5  -4   3 302.888 764.663  13
   5  -4   4 28946.9 1357.95  13
  -5   4  -4 29839.8 1293.67  11
  -5   4  -4 29485.5 1328.55  10
  -5   4  -4 29095.7 1288.38   9
   5  -4   4 31979.6 1388.47   5
  -5   4  -5 5546.69 782.269   9
  -5   4  -5 4524.60 806.846  10
  -5   4  -5 4801.44 810.718  11
   5  -4   5 3429.18 813.835  13
  -5   4  -6 4910.27 774.775   9
  -5   4  -6 4322.59 812.249  10
   5  -4   6 5601.05 875.659  13
  -5   4  -6 4997.95 793.522  11
  -5   4  -7 38296.4 1454.31  11
  -5   4  -7 36484.1 1509.33  10
   5  -4   7 35762.2 1544.55  13
  -5   4  -7 38893.8 1457.94   9
  -5   4  -8-301.883 695.969   9
   5  -4   8 135.576 786.384  13
  -5   4  -8-479.693 704.595  11
   5  -4   9 28173.9 1116.05  14
   5  -4   9 27422.6 1358.51   5
  -5   4  -9 25180.0 1183.62  11
   5  -4   9 26252.7 1312.12  13
   5  -4  10 826.234 794.346  13
   5  -4  10 226.880 656.352  12
  -5   4 -10 137.372 697.222  11
   5  -4  10-877.814 627.502  14
   5  -4  10 181.011 877.161   5
   5  -4  11 598.500 772.363  13
  -5   4 -11 2602.62 692.138  11
  -5   3  10 1376.57 792.152   8
  -5   3   9 2797.37 808.356   8
  -5   3   8 2522.30 835.138   8
  -5   3   7 6797.59 870.602   8
   5  -3  -7 8363.11 1003.14   3
  -5   3   6 2634.34 840.711   8
   5  -3  -6 1986.55 945.614   3
   5  -3  -5 51667.4 1802.06  15
  -5   3   5 55317.3 1860.76   8
   5  -3  -5 51417.3 1904.89   3
  -5   3   4 1132.50 731.325   8
   5  -3  -4 731.139 688.214  15
   5  -3  -4 2989.34 821.947   3
   5  -3  -3 23564.1 1215.74   3
   5  -3  -3 24115.8 1258.10  13
  -5   3   3 25364.2 1145.23   8
   5  -3  -3 22360.9 1121.75  15
   5  -3  -2 6173.83 774.695  15
  -5   3   2 7138.18 776.343   8
   5  -3  -2 6656.38 962.033  13
   5  -3  -2 7114.04 843.113   3
  -5   3   1 974.972 680.665   8
   5  -3  -1 287.763 718.742   3
  -5   3   1 561.404 819.483  11
   5  -3  -1 642.354 854.628  13
   5  -3  -1 633.747 715.296  15
   5  -3   0 37179.1 1602.90  13
   5  -3   0 38527.8 1481.65  15
  -5   3  -1 1870.82 801.942  11
   5  -3   1 1107.54 765.580  15
   5  -3   1 1769.37 858.717  13
   5  -3   1 2665.53 843.983   5
  -5   3  -1 1389.87 776.782  10
  -5   3  -2 31052.1 1321.51  10
   5  -3   2 27167.5 1240.14  15
   5  -3   2 29452.8 1312.09   5
  -5   3  -2 29990.8 1286.18   9
  -5   3  -2 29767.4 1308.04  11
   5  -3   2 26436.9 921.791   4
   5  -3   2 28510.0 1346.45  13
  -5   3  -3 48485.8 1734.87   9
   5  -3   3 45077.6 1727.12  15
   5  -3   3 45643.2 1805.74  13
  -5   3  -3 51745.2 1768.42  11
  -5   3  -3 49641.0 1779.26  10
   5  -3   3 48194.5 1786.84   5
  -5   3  -4 593.103 758.229  11
   5  -3   4 112.634 838.267  13
  -5   3  -4 443.357 761.759  10
  -5   3  -4 564.851 714.381   9
   5  -3   5 21553.1 1209.94  13
  -5   3  -5 21594.9 1146.56  10
  -5   3  -5 23631.8 1108.59  11
  -5   3  -5 23739.6 1129.68   9
  -5   3  -6-179.908 752.625  11
   5  -3   6 697.856 852.095  13
  -5   3  -6 2863.17 694.757   9
  -5   3  -6 1149.04 744.035  10
  -5   3  -7 1231.72 690.789   9
  -5   3  -7 470.678 706.834  11
  -5   3  -7-557.766 771.825  10
   5  -3   7 1181.07 891.576   5
   5  -3   7 1619.08 885.704  13
   5  -3   8-570.128 907.054   5
   5  -3   8-992.695 867.444  13
  -5   3  -8-354.721 670.585  11
   5  -3   9 7397.50 976.570  13
   5  -3   9 9544.73 814.492  12
   5  -3   9 9046.61 999.165   5
  -5   3  -9 8979.76 789.994  11
   5  -3  10 4748.72 905.372   5
   5  -3  10 4013.64 792.833  12
   5  -3  10 2796.11 841.609  13
  -5   3 -10 3818.97 669.498  11
  -5   2  10-506.678 774.966   8
  -5   2   9 20095.4 1136.24   8
  -5   2   8 2487.79 846.821   8
   5  -2  -7 29458.1 1406.01   3
  -5   2   7 30403.2 1344.17   8
   5  -2  -6 38874.7 1628.90   3
  -5   2   6 40987.3 1587.39   8
   5  -2  -5 2090.41 901.025   3
   5  -2  -5 2047.71 819.667  15
  -5   2   5 1961.81 849.021   8
   5  -2  -4 37016.5 1622.38  13
   5  -2  -4 38306.4 1537.77   3
   5  -2  -4 36694.5 1471.47  15
  -5   2   4 37355.5 1461.13   8
   5  -2  -3-178.368 817.935   3
   5  -2  -3 1796.05 944.751  13
  -5   2   3-307.389 762.147   8
   5  -2  -3 148.031 761.810  15
   5  -2  -2 18669.3 1049.28  15
   5  -2  -2 20315.9 1222.92  13
  -5   2   2 19734.3 1067.08   8
  -5   2   1 11056.7 974.871  11
   5  -2  -1 10646.6 943.748  15
  -5   2   1 10088.6 797.602   8
   5  -2  -1 11337.9 1088.34  13
   5  -2   0 1873.99 783.701  15
  -5   2   0 2018.56 842.215  11
   5  -2   0 2283.72 559.795   4
   5  -2   0 1578.79 914.312  13
  -5   2  -1 24198.0 1209.46  10
  -5   2  -1 27443.2 1217.47   9
   5  -2   1 25012.5 1245.12   5
   5  -2   1 26427.9 1341.34  13
  -5   2  -1 26657.3 1242.40  11
   5  -2   1 24369.1 1248.60  15
   5  -2   1 23839.5 914.690   4
  -5   2  -2 7201.80 816.937   9
  -5   2  -2 8048.18 878.982  11
   5  -2   2 6596.84 914.336  15
  -5   2  -2 6098.27 860.468  10
   5  -2   2 6132.47 982.137  13
   5  -2   3 270.729 797.647  15
  -5   2  -3 319.644 750.733  11
  -5   2  -3-245.985 770.498  10
  -5   2  -3 37.2775 661.997   9
   5  -2   3 47.4854 904.257  13
  -5   2  -4 90.4321 725.494  11
  -5   2  -4-421.540 693.043   9
  -5   2  -4 21.7666 733.894  10
   5  -2   4 670.476 885.916  13
  -5   2  -5 32957.0 1336.05   9
   5  -2   5 33737.4 1529.38  13
   5  -2   5 35813.2 1502.84   5
  -5   2  -5 33414.4 1340.05  11
  -5   2  -5 34132.4 1406.48  10
   5  -2   6 2778.65 891.747  13
  -5   2  -6 2605.02 681.527  11
   5  -2   6 1005.21 897.678   5
  -5   2  -6 2084.61 665.699   9
  -5   2  -6 2640.20 748.891  10
  -5   2  -7 26808.1 1137.28  11
  -5   2  -7 25377.0 1220.56  10
   5  -2   7 25864.1 1396.02  13
   5  -2   7 24424.7 1296.65   5
  -5   2  -8 2961.43 671.389  11
   5  -2   8 1756.56 918.964  13
   5  -2   8 1021.23 801.070  12
   5  -2   8 784.417 887.762   5
  -5   2  -9 3958.26 674.233  11
   5  -2   9 2407.79 890.272  13
   5  -2   9 3986.84 762.470  12
   5  -2   9 2856.09 885.541   5
  -5   2 -10 10383.8 841.356   7
   5  -2  10 9017.22 970.976  13
   5  -2  10 9062.72 964.069   5
  -5   2 -10 10706.1 790.725  11
   5  -2  10 9597.45 819.737  12
  -5   1  11 13584.9 995.844   8
  -5   1  10 4502.76 872.589   8
  -5   1   9 120.565 829.677   8
  -5   1   8 13757.5 1051.16   8
  -5   1   7 3975.49 936.228   8
   5  -1  -7 6280.56 987.395   3
  -5   1   6 3045.64 865.095   8
   5  -1  -6 2671.78 917.429   3
   5  -1  -6 2116.84 853.307  15
   5  -1  -5 665.225 807.439  15
  -5   1   5 698.675 829.534   8
   5  -1  -5 1256.70 1040.77  13
   5  -1  -4 6457.63 895.771  15
   5  -1  -4 6414.07 1087.67  13
  -5   1   4 6086.95 871.335   8
  -5   1   3 10515.7 906.042   8
   5  -1  -3 10144.3 947.114  15
   5  -1  -3 9267.89 1122.83  13
   5  -1  -2 14421.9 1049.19  15
   5  -1  -2 15013.6 1197.87  13
   5  -1  -2 13589.2 851.622   4
  -5   1   2 15011.8 923.370   8
  -5   1   1 5196.40 705.975   8
   5  -1  -1 4317.36 1024.39  13
  -5   1   1 4328.12 899.515  11
   5  -1  -1 5324.27 677.611   4
   5  -1  -1 4660.31 902.587  15
  -5   1   0 32495.8 1389.10  11
   5  -1   0 32915.1 1540.88  13
   5  -1   0 30094.2 1417.89  15
   5  -1   1 41351.2 1640.16  15
  -5   1  -1 40467.0 1588.84  10
  -5   1  -1 42057.4 1564.58  11
   5  -1   1 41367.6 1708.40  13
  -5   1  -1 39014.2 1492.83   9
   5  -1   2 564.364 871.388  15
   5  -1   2-49.6563 946.690  13
  -5   1  -2 211.303 664.720   9
  -5   1  -2 54.8248 739.447  11
  -5   1  -2 397.081 778.130  10
   5  -1   3 28076.0 1360.18  15
  -5   1  -3 28400.8 1199.76  11
   5  -1   3 29770.9 1442.98  13
  -5   1  -3 27708.1 1282.27  10
  -5   1  -3 27817.4 1203.94   9
   5  -1   4 6582.94 969.340  13
  -5   1  -4 6349.40 831.740  10
  -5   1  -4 4774.46 704.718   9
   5  -1   4 6135.66 962.490   5
  -5   1  -4 5899.03 730.713  11
   5  -1   5 4865.08 969.925  13
   5  -1   5 3031.78 904.814   5
  -5   1  -5 3589.78 661.669   9
  -5   1  -5 2316.42 744.114  10
  -5   1  -5 4218.74 702.320  11
   5  -1   6 23150.8 1222.14   5
  -5   1  -6 24596.6 1109.48  10
   5  -1   6 25168.0 1276.28  13
  -5   1  -6 23096.3 1004.35  11
  -5   1  -7 483.403 604.868  11
   5  -1   7-389.655 808.080  12
   5  -1   7-24.9481 871.279  13
   5  -1   7 606.431 872.488   5
   5  -1   7 778.933 339.346   1
   5  -1   8 18855.9 1083.93  12
   5  -1   8 16665.3 1116.92   5
   5  -1   8 16744.4 1164.25  13
  -5   1  -8 15967.8 874.607  11
  -5   1  -9 44.0595 603.475  11
   5  -1   9 985.883 808.085  13
   5  -1   9-38.9518 825.681   5
   5  -1   9 60.5195 740.453  12
  -5   1 -10 114.264 662.671   7
   5  -1  10-19.1145 792.015   5
   5  -1  10 1317.60 841.116  13
   5  -1  10 1021.75 822.218  12
  -5   0  11 3265.87 859.952   8
  -5   0  10 5388.15 902.888   8
  -5   0   9 9921.55 1002.59   8
  -5   0   8 26702.6 1300.53   8
  -5   0   7 1291.18 859.276   8
   5   0  -6 58263.7 2056.69  15
  -5   0   6 57988.6 2010.01   8
   5   0  -6 58801.6 2198.61  13
   5   0  -5 6722.53 764.631   4
   5   0  -5 9071.81 1127.53  13
  -5   0   5 6956.63 921.411   8
   5   0  -5 6587.17 917.805  15
   5   0  -4 24323.4 1250.11  15
   5   0  -4 22510.2 1109.24   4
  -5   0   4 23411.1 1150.51   8
   5   0  -4 24831.7 1399.57  13
   5   0  -3 18593.5 1145.10  15
   5   0  -3 18440.4 1282.10  13
   5   0  -3 17016.0 959.401   4
  -5   0   3 17772.4 961.590   8
   5   0  -2 4675.52 960.789  15
   5   0  -2 6565.81 1129.31  13
   5   0  -2 6229.23 710.188   4
  -5   0   2 6117.64 729.441   8
   5   0  -1 131708. 3988.07  13
  -5   0   1 126622. 3816.49  11
   5   0  -1 129075. 3889.26  15
  -5   0   1 132367. 3708.68   8
  -5   0   0 818.567 710.204   9
  -5   0   0 1088.52 617.663   8
  -5   0   0 554.440 741.082  11
   5   0   0 1573.89 1021.43  13
   5   0   0 1610.38 924.118  15
  -5   0  -1 16828.7 927.071   9
  -5   0  -1 17888.7 988.958  11
   5   0   1 15350.6 807.896   2
   5   0   1 18845.0 1252.25  13
  -5   0  -1 16564.0 1012.40  10
  -5   0  -2 29910.6 1281.51  10
  -5   0  -2 30179.3 1192.60   9
   5   0   2 27166.6 1110.37   1
   5   0   2 28831.9 1380.13   5
  -5   0  -2 28496.7 1201.33  11
   5   0   2 29156.4 1482.48  13
   5   0   3 145.223 851.180   5
  -5   0  -3 807.580 581.640   9
  -5   0  -3 289.321 700.814  10
   5   0   3-687.998 514.436   1
   5   0   3 1236.31 912.092  13
  -5   0  -3-573.568 655.283  11
  -5   0  -4 16921.9 974.736  10
  -5   0  -4 17116.4 893.336   9
   5   0   4 15233.9 1152.84  13
   5   0   4 17250.3 728.618   1
  -5   0  -4 18001.7 892.068  11
   5   0   5 4190.78 954.014  13
  -5   0  -5 4029.80 734.755  10
   5   0   5 4585.19 911.945   5
   5   0   5 3138.50 455.006   1
  -5   0  -5 3725.14 634.895  11
   5   0   6-812.495 853.141  12
   5   0   6 687.236 850.056  13
  -5   0  -6 96.7433 669.213  10
   5   0   6-567.759 883.584   5
   5   0   6-128.659 438.795   1
  -5   0  -6-70.9463 600.164  11
   5   0   7 886.376 458.301   1
   5   0   7-281.326 845.589  12
   5   0   7 59.8756 870.155   5
   5   0   7 100.844 861.454  13
   5   0   8 4363.65 534.347   1
   5   0   8 6420.54 841.669  12
   5   0   8 6175.62 930.852  13
   5   0   8 4641.24 898.340   5
   5   0   9-290.776 785.420  12
   5   0   9-57.1869 803.154   5
   5   0   9-716.823 816.336  13
  -5  -1  12 3127.65 846.860   8
  -5  -1  11 960.968 851.502   8
  -5  -1  10 45035.5 1725.60   8
  -5  -1   9 3703.26 903.771   8
  -5  -1   8 39255.6 1588.29   8
  -5  -1   7 17669.8 1146.41   8
   5   1  -7 15420.3 1032.14   4
  -5  -1   6-311.522 855.217   8
   5   1  -6 1015.73 1046.88  13
   5   1  -6 19.0655 749.516   4
  -5  -1   5 32295.6 1422.31   8
   5   1  -5 32604.7 1364.14   4
   5   1  -5 36870.3 1647.59  13
   5   1  -4-174.296 699.205   4
  -5  -1   4 548.030 808.787   8
   5   1  -4 1233.42 1050.47  13
   5   1  -3 243.132 661.649   4
   5   1  -3 429.417 1015.89  13
  -5  -1   3 1234.57 704.601   8
   5   1  -2 10592.0 1192.01  13
  -5  -1   2 10138.6 833.917   8
  -5  -1   1 40436.5 1502.32  11
   5   1  -1 39370.0 1722.54  13
  -5  -1   1 40077.2 1422.25   8
  -5  -1   0 19320.1 1010.69  11
   5   1   0 19349.8 1101.52   1
   5   1   0 19621.1 953.044   2
   5   1   0 18736.4 1276.23  13
  -5  -1   0 18802.5 920.650   9
  -5  -1  -1 30071.5 1176.00   9
   5   1   1 31740.0 1228.07   1
  -5  -1  -1 30161.7 1207.23  11
  -5  -1  -1 29511.7 1271.61  10
   5   1   1 32184.9 1525.24  13
  -5  -1  -2 1130.37 571.172   9
  -5  -1  -2 160.585 664.031  10
   5   1   2-446.542 931.503  13
  -5  -1  -2 630.242 604.998  11
   5   1   2 414.792 610.728   1
   5   1   3 1530.42 896.379   5
  -5  -1  -3 1687.89 657.274  10
  -5  -1  -3 626.392 551.608   9
   5   1   3 2170.88 554.810   1
  -5  -1  -3 1752.67 595.787  11
   5   1   3 3107.66 931.290  13
   5   1   4 32237.7 1400.50   5
   5   1   4 30949.8 1472.48  13
  -5  -1  -4 31321.1 1166.50  11
  -5  -1  -4 32039.5 1260.70  10
   5   1   4 29649.9 1080.42   1
   5   1   5-60.4958 863.890   5
  -5  -1  -5-258.527 649.638  10
   5   1   5-1058.11 922.777  12
   5   1   5 359.982 888.734  13
   5   1   5-170.399 516.561   1
  -5  -1  -6 33315.9 1354.49   7
   5   1   6 31413.5 1386.49   5
   5   1   6 29044.5 1078.67   1
   5   1   6 30357.3 1443.14  13
   5   1   6 31300.0 1392.64  12
   5   1   7 4994.15 921.933  13
   5   1   7 5868.64 902.959  12
   5   1   7 4936.29 863.568   5
   5   1   7 4337.72 582.227   1
   5   1   8 1270.23 837.705  13
   5   1   8 1248.48 537.399   1
   5   1   8 223.219 821.365  12
   5   1   8 778.236 793.004   5
  -5  -2  12 13762.5 1052.51   8
   5   2 -12 14864.0 972.832   4
  -5  -2  11 1184.60 849.896   8
  -5  -2  10 1715.97 915.179   8
  -5  -2   9 5718.52 957.858   8
  -5  -2   8 7266.51 972.389   8
   5   2  -7 1852.42 1086.24  13
  -5  -2   7 1440.50 880.095   8
   5   2  -6 327.188 1042.65  13
  -5  -2   6 930.975 868.105   8
   5   2  -6 292.351 741.991   4
  -5  -2   5 44279.8 1648.04   8
   5   2  -5 44087.5 1833.04  13
   5   2  -5 39454.2 1573.57   4
   5   2  -4-603.556 1009.68  13
  -5  -2   4-892.664 760.087   8
  -5  -2   3 60128.3 1985.09   8
   5   2  -3 56634.6 2157.78   1
   5   2  -2 8203.69 1133.28  13
   5   2  -2 10639.2 1072.10   1
   5   2  -1 38816.1 1595.61   1
   5   2  -1 39627.1 1454.11   2
  -5  -2   1 36869.1 1320.14   9
   5   2  -1 37510.4 1695.54  13
  -5  -2   1 39676.1 1412.57  11
   5   2   0 59922.0 1884.45   1
   5   2   0 55142.3 1822.53   2
  -5  -2   0 54608.9 1799.62  11
   5   2   0 54878.8 2070.52  13
  -5  -2   0 53463.2 1738.30   9
  -5  -2  -1 729.596 513.010   9
   5   2   1 1943.33 742.422   1
   5   2   1 503.118 935.027  13
  -5  -2  -1 1564.24 556.668  11
  -5  -2  -1 2208.75 657.699  10
  -5  -2  -2 39672.1 1406.53  10
   5   2   2 37717.5 1331.52   1
   5   2   2 38093.1 1634.93  13
  -5  -2  -2 35890.5 1297.96  11
  -5  -2  -3 4999.95 658.817  10
   5   2   3 4675.39 656.670   1
   5   2   3 4226.29 957.618  13
   5   2   3 6916.15 944.381   5
   5   2   4 6173.01 1017.27  12
  -5  -2  -4 4764.50 630.675  10
   5   2   4 5240.67 637.723   1
   5   2   4 4834.66 896.038   5
   5   2   4 5482.85 932.891  13
  -5  -2  -4 5235.78 819.049   7
  -5  -2  -5 19976.4 973.206  10
   5   2   5 19630.0 901.151   1
  -5  -2  -5 20282.5 1115.33   7
   5   2   5 20192.3 1213.86  13
   5   2   5 20616.7 1206.56  12
   5   2   5 19733.7 1152.91   5
   5   2   6 2248.70 867.268  12
  -5  -2  -6 874.438 749.588   7
   5   2   6 194.522 630.527   1
   5   2   6 682.957 860.384  13
   5   2   6 2120.32 866.097   5
   5   2   7 6753.30 687.840   1
   5   2   7 8349.92 947.706  12
   5   2   7 7686.98 938.935  13
   5   2   7 7636.86 903.512   5
   5   2   8 423.416 598.781   1
   5   2   8 1192.45 766.402   5
   5   2   8 1430.09 919.102  12
   5   2   8-197.178 827.864  13
  -5  -3  12 13434.8 1057.36   8
   5   3 -12 15427.2 983.699   4
  -5  -3  11 251.397 860.610   8
  -5  -3  10 20904.8 1203.25   8
  -5  -3   9 25879.9 1315.39   8
  -5  -3   8 2363.73 951.035   8
  -5  -3   7 29087.8 1355.77   8
   5   3  -7 26763.1 1486.21  13
  -5  -3   6 1095.78 861.593   8
   5   3  -6 374.855 786.249   4
   5   3  -6 273.813 1013.46  13
   5   3  -5 9278.59 1140.73  13
  -5  -3   5 10300.0 978.959   8
   5   3  -4 40083.2 1728.66  13
   5   3  -4 40351.2 1659.07  15
   5   3  -4 35166.6 1679.41   1
  -5  -3   4 38248.9 1509.15   8
   5   3  -3 6921.73 1046.50   1
   5   3  -3 7277.33 1003.29  15
   5   3  -3 8651.23 1117.95  13
   5   3  -2 76635.3 2640.09  13
   5   3  -2 76922.2 2524.94   1
   5   3  -2 77791.7 2443.80   2
   5   3  -2 79233.1 2593.55  15
   5   3  -1 894.957 832.967   1
   5   3  -1-414.520 913.238  15
   5   3  -1-80.4286 953.473  13
  -5  -3   1 635.135 585.906  11
   5   3  -1 15.9540 729.317   2
  -5  -3   0 8266.43 776.712   3
  -5  -3   0 7466.60 729.150  10
   5   3   0 9163.88 1005.52  15
   5   3   0 8291.29 849.762   1
  -5  -3   0 7129.02 650.896  11
   5   3   0 8633.06 1038.85  13
  -5  -3  -1 10094.0 723.104  10
   5   3   1 10217.7 852.632   1
   5   3   1 9761.76 1048.46  13
   5   3   1 9659.23 1029.52  15
  -5  -3  -2 12731.7 966.668   7
   5   3   2 12836.3 843.991   1
  -5  -3  -2 12724.5 757.907  10
   5   3   2 11213.2 1060.25  13
   5   3   2 11714.7 1033.27  15
   5   3   3 3731.08 699.295   1
   5   3   3 3222.57 894.543  13
   5   3   3 3413.93 887.794  15
  -5  -3  -3 3907.70 578.227  10
  -5  -3  -3 4425.26 797.641   7
   5   3   4 10086.1 965.193   5
   5   3   4 6509.35 981.740  13
   5   3   4 8493.80 754.549   1
  -5  -3  -4 5592.99 678.814  10
  -5  -3  -4 9575.26 920.109   7
   5   3   5 3321.38 895.424  13
  -5  -3  -5 4069.55 789.802   7
   5   3   5 4093.09 987.958  12
   5   3   5 2545.74 699.547   1
   5   3   5 2595.66 826.638   5
   5   3   6 1968.74 858.654  13
  -5  -3  -6 5077.46 821.951   7
   5   3   6 3859.40 944.088  12
   5   3   6 5502.76 861.798   5
   5   3   6 3437.87 664.323   1
   5   3   7 19119.2 1121.61  12
  -5  -3  -7 18829.2 1048.09   7
   5   3   7 16231.9 925.964   1
   5   3   7 18033.1 1129.68  13
   5   4 -13 12655.1 933.839   4
  -5  -4  13 11611.5 1005.67   8
   5   4 -12 2186.17 782.813   4
  -5  -4  12 1213.01 857.619   8
   5   4 -11 19105.5 1096.23   4
  -5  -4  11 18591.0 1155.27   8
  -5  -4  10 680.059 892.398   8
   5   4  -9 10848.3 1075.53  15
  -5  -4   9 11024.0 1050.79   8
   5   4  -8 22211.0 1260.47  15
   5   4  -8 22003.8 1406.31  13
  -5  -4   8 21662.5 1229.45   8
   5   4  -7-465.608 1021.28  13
   5   4  -7 961.981 878.494  15
  -5  -4   7 610.102 905.979   8
  -5  -4   6 33822.2 1492.89   8
   5   4  -6 29517.8 1628.83   1
   5   4  -6 35091.2 1519.29  15
   5   4  -6 33922.4 1620.04  13
   5   4  -5 12974.1 1178.74  13
   5   4  -5 10586.3 1208.13   1
   5   4  -5 11573.5 1072.53  15
   5   4  -4 113.196 967.241   1
   5   4  -4 463.025 880.152  15
   5   4  -4-271.432 970.655  13
   5   4  -3 268.463 913.336  15
   5   4  -3 591.808 996.532  13
   5   4  -3-295.696 961.750   1
   5   4  -3 1278.96 809.115   2
   5   4  -2 33905.0 1580.98  13
   5   4  -2 37858.5 1503.23   1
   5   4  -2 32770.5 1378.62   2
   5   4  -2 34379.9 1532.17  15
   5   4  -1 7082.98 957.748  15
   5   4  -1 6183.51 1002.31  13
   5   4  -1 5103.82 847.628   1
  -5  -4   1 5829.07 795.005   3
  -5  -4   0 21334.5 973.274  10
   5   4   0 19771.9 1232.01  15
  -5  -4   0 23310.6 1079.83   3
  -5  -4   0 22989.8 1112.26   7
   5   4   0 23074.2 1133.85   1
   5   4   0 23766.5 1288.22  13
  -5  -4  -1 3387.90 801.823   7
   5   4   1 2778.52 852.615  15
   5   4   1 4287.09 942.388  13
  -5  -4  -1 2489.23 541.890  10
   5   4   1 2608.13 764.444   1
   5   4   2 511.184 853.904  13
  -5  -4  -2 1094.88 514.329  10
   5   4   2 1643.64 855.172  15
  -5  -4  -2 1545.09 763.104   7
   5   4   2 1518.07 782.776   1
   5   4   3 45647.8 1743.22  13
   5   4   3 43085.1 1715.88  15
   5   4   3 41702.1 1555.51   1
  -5  -4  -3 45007.9 1646.50   7
  -5  -4  -4 314.331 759.482   7
   5   4   4-486.269 732.614   1
   5   4   4-424.297 845.801  13
  -5  -4  -5 19380.5 1082.89   7
   5   4   5 20204.4 1103.75   5
  -5  -4  -6 15230.8 973.831   7
   5   4   6 12950.9 866.426   1
   5   4   6 15332.5 993.499   5
   5   5 -13 4946.42 786.552   4
  -5  -5  13 4399.13 900.416   8
   5   5 -12 1059.36 742.511   4
  -5  -5  12 804.092 822.630   8
   5   5 -11 3470.09 815.102   4
  -5  -5  11 3322.98 922.622   8
   5   5 -10 46.9885 868.958  15
  -5  -5  10 64.9063 896.116   8
   5   5  -9 6317.19 948.545  15
  -5  -5   9 7101.04 980.333   8
   5   5  -8 1578.11 884.884  15
  -5  -5   8 1530.62 878.101   8
   5   5  -8 1057.98 998.279  13
   5   5  -7 940.427 865.409  15
  -5  -5   7-190.575 886.745   8
   5   5  -7 215.532 1022.91  13
   5   5  -6 25817.3 1442.41  13
   5   5  -6 27016.2 1518.89   1
   5   5  -6 27358.8 1355.41  15
   5   5  -5 5815.90 1105.13  13
   5   5  -5 5923.42 948.106   2
   5   5  -5 7766.99 989.230  15
   5   5  -5 5108.52 1145.74   1
   5   5  -4 62851.0 2144.45  15
   5   5  -4 58958.9 2147.35   1
   5   5  -4 57613.7 2057.68   2
   5   5  -4 60444.5 2207.33  13
  -5  -5   3 11284.0 800.677   7
   5   5  -3 11039.9 1095.41   1
   5   5  -3 9344.72 940.718   2
   5   5  -3 10858.3 1048.49  15
  -5  -5   2 9286.99 849.297   3
   5   5  -2 9316.67 970.272   1
  -5  -5   2 9318.19 770.782   7
   5   5  -2 9345.32 998.055  15
   5   5  -1 33995.0 1473.41  15
   5   5  -1 32433.1 1395.55   1
  -5  -5   1 33166.6 1325.74   7
  -5  -5   1 33686.9 1359.36   3
   5   5   0 646.985 844.748  15
  -5  -5   0 657.682 676.712   7
  -5  -5   0 60.0543 497.669  10
   5   5   0 722.673 810.581   1
  -5  -5   0 995.999 727.850   3
   5   5   1 9783.24 956.782  15
   5   5   1 9445.58 913.746   1
  -5  -5  -1 10383.8 884.895   7
   5   5   2 4955.14 899.815  15
   5   5   2 6325.05 867.137   1
  -5  -5  -2 6743.14 894.505   7
   5   5   3 130.017 729.599   1
  -5  -5  -3 351.299 762.016   7
   5   5   4 20906.1 1057.51   1
  -5  -5  -4 23615.3 1166.44   7
  -5  -5  -5 11329.7 922.468   7
   5   5   5 7991.21 802.027   1
  -5  -6  13 5608.46 894.854   8
   5   6 -13 5179.39 783.213   4
  -5  -6  12 1758.88 853.467   8
  -5  -6  11 4290.25 914.377   8
   5   6 -11 4088.97 897.968  15
  -5  -6  10 19985.2 1218.80   8
   5   6 -10 22433.5 1240.50  15
  -5  -6   9-1333.63 894.328   8
   5   6  -9-731.315 852.453  15
   5   6  -8 26478.8 1342.14  15
   5   6  -7 1676.73 871.421  15
   5   6  -6 1007.39 1060.27   1
   5   6  -6 2502.01 907.296   2
   5   6  -6 1128.51 884.768  15
   5   6  -5 36667.6 1672.73   1
   5   6  -5 36161.5 1542.03   2
  -5  -6   5 36669.8 1330.89   7
   5   6  -5 38813.8 1589.90  15
   5   6  -4 7363.77 1091.66   1
   5   6  -4 8489.06 988.774  15
  -5  -6   4 7403.56 704.744   7
   5   6  -4 6742.22 960.704   2
  -5  -6   3 27836.6 1294.36   3
   5   6  -3 28856.4 1359.27  15
   5   6  -3 25248.0 1343.84   1
  -5  -6   3 27716.9 1150.38   7
   5   6  -2 357.780 846.882  15
  -5  -6   2-730.799 609.714   7
  -5  -6   2 18.6871 817.305   3
   5   6  -2 543.644 913.096   1
   5   6  -1 1895.41 810.723  15
  -5  -6   1 1337.06 669.399   7
  -5  -6   1 2395.76 797.186   3
   5   6  -1 2861.71 810.962   1
   5   6   0 2277.38 837.583  15
   5   6   0 2522.06 857.885   1
  -5  -6   0 1234.40 802.589   3
  -5  -6   0 1219.06 698.937   7
   5   6   1 14428.5 998.330   1
   5   6   1 13348.2 1031.64  15
  -5  -6  -1 14869.6 1022.99   7
   5   6   2-1110.50 1068.67  12
  -5  -6  -2-446.556 806.246   7
   5   6   2 820.154 815.504  15
   5   6   2-334.936 779.771   1
  -5  -6  -3 2511.64 844.792   7
   5   6   3 4721.00 813.563   1
  -5  -6  -4 11044.7 903.091   7
   5   6   4 9071.65 836.174   1
   5   7 -12 7270.70 914.989  15
  -5  -7  12 5477.54 916.805   8
   5   7 -11 735.809 813.957  15
  -5  -7  11 700.880 865.375   8
   5   7 -10 973.487 851.846  15
  -5  -7  10 2238.70 843.382   8
   5   7  -9 10194.7 985.390  15
   5   7  -8 5692.50 913.710  15
   5   7  -7 12020.6 1033.23  15
   5   7  -6 7530.70 1144.72   1
   5   7  -6 7989.28 971.016  15
   5   7  -6 8525.01 1035.01   2
   5   7  -5 1595.22 981.465   1
   5   7  -5 3040.44 871.322   2
   5   7  -5 706.117 850.838  15
  -5  -7   4 447.390 579.730   7
   5   7  -4 1480.39 905.935   1
   5   7  -4-23.5562 837.266  15
  -5  -7   4 978.256 918.948   3
   5   7  -4-588.093 836.932   2
   5   7  -3 22086.6 1235.03   1
  -5  -7   3 21327.1 1189.57   3
  -5  -7   3 19682.0 978.711   7
   5   7  -3 21497.0 1173.73  15
   5   7  -2 907.687 801.773  15
   5   7  -2-61.3762 869.447   1
  -5  -7   2 814.402 693.147   7
  -5  -7   2 445.301 800.117   3
  -5  -7   1 4702.09 871.212   3
   5   7  -1 4484.67 873.985  13
   5   7  -1 4938.18 856.688  15
   5   7  -1 5479.54 857.237   1
  -5  -7   1 5183.42 712.787   7
  -5  -7   0 9965.58 870.984   7
   5   7   0 8384.39 888.810   1
   5   7   0 10343.2 919.329  15
   5   7   0 10926.6 947.108  13
  -5  -7   0 9804.64 918.485   3
  -5  -7  -1-606.445 776.626   3
   5   7   1-885.324 1016.57  12
   5   7   1 75.2763 773.496   1
   5   7   1-160.162 818.522  15
  -5  -7  -1-237.325 766.664   7
   5   7   1-537.901 803.612  13
   5   7   2 30267.1 1420.11  12
  -5  -7  -2 28416.2 1278.69   7
   5   7   2 27476.1 1279.80  13
   5   7   2 27866.9 1289.09  15
   5   7   3-408.443 957.732  12
   5   7   3 54.4545 757.042   1
   5   7   3 251.913 760.850  13
  -5  -8  12 7165.14 937.466   8
   5   8 -12 7438.90 917.126  15
  -5  -8  11 482.216 848.348   8
   5   8 -11 1158.66 790.204  15
   5   8 -11 1212.25 1058.18   1
   5   8 -10 4149.49 860.051  15
   5   8  -9 1681.04 817.757  15
   5   8  -8 1294.53 852.217  15
   5   8  -8-619.791 929.649  13
   5   8  -7 37095.9 1625.15  13
   5   8  -7 36207.1 1540.24  15
   5   8  -6 2830.35 983.356  15
   5   8  -6 3076.75 1104.51  13
   5   8  -6 4613.57 1107.76   1
   5   8  -6 5240.61 972.233   2
   5   8  -5 35844.2 1504.92  15
   5   8  -5 34774.2 1563.24   1
  -5  -8   5 33034.1 1496.81   3
   5   8  -5 33223.1 1469.27   2
   5   8  -5 35525.3 1542.58  13
  -5  -8   4 14630.3 1085.18   3
   5   8  -4 15688.5 1169.03   1
   5   8  -4 13726.6 1085.43  15
   5   8  -4 13578.5 1075.14  13
  -5  -8   4 11707.1 775.539   7
  -5  -8   3 403.696 839.902   3
  -5  -8   3 922.000 582.288   7
   5   8  -3 2051.71 810.735  15
   5   8  -3-470.008 821.437  13
   5   8  -3 948.635 936.024   1
  -5  -8   2 8297.45 944.391   3
  -5  -8   2 8637.96 759.950   7
   5   8  -2 10044.8 932.834  15
   5   8  -2 10092.9 980.745  13
   5   8  -2 7892.65 938.153   1
  -5  -8   1 97.9421 789.164   3
  -5  -8   1 1346.34 683.674   7
   5   8  -1 984.847 829.141  13
   5   8  -1 343.111 794.476   1
   5   8  -1 1882.35 796.040  15
   5   8   0 771.739 780.771   1
  -5  -8   0 1080.74 798.163   3
   5   8   0 1694.07 770.404  13
   5   8   0 959.729 760.184  15
   5   8   1 797.279 785.118   1
  -5  -8  -1 1087.55 804.759   3
   5   8   1 3950.41 817.781  15
   5   8   1 2087.73 792.382  13
   5   8   1 2777.21 1003.64  12
   5   8   2 171.571 806.558   1
   5   8   2 634.619 934.161  12
   5   9 -11 12398.3 1213.80   1
   5   9 -11 12155.0 1030.45   2
   5   9 -11 12972.9 986.140  15
   5   9 -10 856.861 949.430  13
   5   9 -10 652.700 773.563  15
   5   9  -9 7395.49 1045.63  13
   5   9  -9 8640.24 914.478  15
   5   9  -8 1497.03 905.954  13
   5   9  -8 1625.40 823.818  15
   5   9  -7 3176.78 907.128  13
   5   9  -7 4050.29 899.793  15
   5   9  -6 14727.4 1024.35  15
   5   9  -6 13139.4 1151.46   1
   5   9  -6 13655.0 1067.16   2
  -5  -9   6 12355.5 1067.73   3
   5   9  -6 10759.8 1074.56  13
   5   9  -5 1910.28 874.007  13
   5   9  -5 3506.25 982.165   1
  -5  -9   5 3548.98 991.264   3
   5   9  -5 3408.83 871.355  15
   5   9  -4 5241.85 851.529  13
   5   9  -4 5164.49 832.471  15
   5   9  -4 2635.42 926.555   1
  -5  -9   4 4467.62 924.179   3
   5   9  -3 741.595 748.032  13
   5   9  -3 618.454 769.744  15
   5   9  -3-21.6666 837.794   1
  -5  -9   3-574.069 853.086   3
   5   9  -2 3491.51 802.058  13
   5   9  -2 3568.45 781.403  15
   5   9  -2 3360.04 821.130   1
  -5  -9   2 3002.58 898.620   3
   5   9  -1 832.667 747.661  13
   5   9  -1 260.773 709.780  15
   5   9  -1 123.538 821.707   1
  -5  -9   1 80.2443 847.190   3
   5   9   0 9763.45 900.023  13
   5   9   0 8156.25 887.826  15
  -5  -9   0 9144.10 917.085   3
   5   9   0 8088.34 917.178   1
   5  10 -10 1801.43 770.959  15
   5  10 -10 516.584 901.751  13
   5  10  -9 5235.48 828.490  15
   5  10  -9 4486.06 933.296  13
   5  10  -8 795.497 898.910  13
   5  10  -8 1668.73 796.235  15
  -5 -10   7 3508.40 948.910   3
   5  10  -7 2698.57 893.251  13
   5  10  -7 3931.34 882.202  15
   5  10  -6 7065.28 911.119  13
  -5 -10   6 7360.75 1019.70   3
   5  10  -6 8763.75 1064.22   1
   5  10  -6 9482.31 898.157  15
  -5 -10   5 2099.01 898.119   3
   5  10  -5 526.019 803.762  13
   5  10  -5 2335.97 930.917   1
   5  10  -5 3147.19 812.438  15
  -5 -10   4 12396.6 1006.06   3
   5  10  -4 9438.02 1024.67   1
   5  10  -4 10779.9 916.126  13
   5  10  -4 11267.8 892.510  15
   5  10  -3-412.669 849.973   1
  -5 -10   3 624.739 847.265   3
   5  10  -3-917.850 745.386  15
   5  10  -3-21.4457 702.319  13
   5  10  -2 572.836 819.176   1
   5  10  -2 613.728 703.318  15
  -5 -10   2 2085.42 893.431   3
  -5 -11   7 3260.75 982.849   3
   6 -10   3 11454.1 745.766   3
  -6  10  -3 9447.32 777.927  10
  -6  10  -3 11868.3 841.870   9
   6 -10   3 8135.05 671.946   5
  -6  10  -4 3178.73 734.514   9
  -6  10  -4 254.878 616.328  10
   6 -10   4 2107.74 590.342   3
   6 -10   4 1100.40 643.487   5
   6 -10   5 13819.0 844.700   5
  -6   9   1 17269.0 956.944  11
  -6   9   1 17276.4 877.874  10
   6  -9  -1 15632.6 968.916   3
  -6   9   0-352.341 584.664  10
   6  -9   0-16.0595 705.122   3
  -6   9  -1 17841.7 932.383  10
   6  -9   1 15873.9 927.464   3
  -6   9  -2 3213.53 657.716  10
   6  -9   2 2555.29 656.604   3
   6  -9   2 1749.03 581.700   5
  -6   9  -3 590.023 704.072   9
  -6   9  -3 1684.40 651.943  10
   6  -9   3-138.758 583.067   3
   6  -9   3-357.731 621.628   5
  -6   9  -4 2200.64 723.168  11
  -6   9  -4 979.686 701.624   9
  -6   9  -4 3041.55 657.044  10
   6  -9   4 896.587 533.927   3
   6  -9   4-212.246 673.716   5
  -6   9  -5 1695.03 685.674  11
  -6   9  -5-103.608 674.874   9
  -6   9  -5-19.4518 633.791  10
   6  -9   5 1141.51 670.176   5
  -6   9  -6 2830.10 694.787  11
  -6   9  -6 2288.22 701.694   9
  -6   9  -6 3502.82 685.387  10
   6  -9   6 2477.68 749.106   5
  -6   9  -7 834.765 683.605  11
  -6   9  -7 445.089 658.585   9
   6  -9   7 265.133 778.992   5
   6  -8  -3 5283.50 855.666   3
  -6   8   3 4983.56 685.933   8
  -6   8   3 5315.80 731.866  11
   6  -8  -2 71.3192 785.839   3
   6  -8  -1 166.209 723.484   3
   6  -8   0 4558.75 741.629   3
  -6   8   0 4178.86 671.012  10
  -6   8  -1 19008.3 967.224  10
   6  -8   1 18403.5 920.520   3
   6  -8   1 16582.7 736.562  15
   6  -8   2 1372.07 623.181   3
  -6   8  -2 3198.68 689.104  10
   6  -8   2 1304.00 595.236   5
  -6   8  -2 3356.73 784.448  11
  -6   8  -3 22142.8 1078.42  11
  -6   8  -3 18750.5 1052.44   9
  -6   8  -3 18687.0 1032.36  10
   6  -8   3 20504.5 862.119   3
   6  -8   3 16812.8 945.861   5
  -6   8  -4 3413.74 766.065   9
  -6   8  -4 1459.37 686.337  10
   6  -8   4 1041.60 716.994   5
  -6   8  -4 3082.03 755.934  11
   6  -8   4 2694.68 497.872   3
  -6   8  -5 2770.30 742.303  11
   6  -8   5 1178.71 755.545   5
  -6   8  -5 1930.79 724.382   9
   6  -8   6 9987.98 942.540   5
  -6   8  -6 12529.2 880.274   9
  -6   8  -6 12443.6 875.734  11
  -6   8  -7-1258.44 709.354  11
  -6   8  -7-867.940 654.918   9
   6  -8   7-957.048 837.357   5
  -6   8  -8 2741.38 733.504  11
   6  -8   8 5233.11 879.606   5
  -6   8  -8 5218.98 713.782   9
  -6   7   4 267.989 666.783   8
   6  -7  -4-805.225 504.994  15
   6  -7  -4 794.281 792.699   3
   6  -7  -3 14305.8 961.814   3
   6  -7  -3 12830.7 707.004  15
  -6   7   3 15147.8 845.800   8
   6  -7  -2-999.611 745.078   3
   6  -7  -1 24080.7 1092.64   3
   6  -7  -1 22834.4 900.239  15
   6  -7   0-14.3573 673.164   3
   6  -7   0 680.797 485.613  15
  -6   7   0 78.6197 640.534  10
  -6   7   0 981.656 725.475  11
   6  -7   1 3161.68 648.368   3
  -6   7  -1 3867.23 801.594  11
  -6   7  -1 3522.75 713.646  10
   6  -7   1 3911.69 551.181  15
  -6   7  -2 13350.8 934.745  11
   6  -7   2 14141.0 746.423   3
   6  -7   2 13259.1 712.811  15
   6  -7   2 10559.9 792.217   5
  -6   7  -2 13083.7 919.757   9
  -6   7  -3 202.203 748.995  11
   6  -7   3 158.826 662.222   5
   6  -7   3 342.083 491.610   3
  -6   7  -3-866.378 721.467   9
   6  -7   4 11654.4 904.097   5
  -6   7  -4 12762.6 900.662   9
   6  -7   4 11927.9 582.615   3
  -6   7  -4 14005.9 913.708  11
  -6   7  -5 5430.03 782.730  11
   6  -7   5 2866.19 783.860   5
  -6   7  -5 4916.85 739.054   9
  -6   7  -6-327.469 704.700  11
   6  -7   6 470.357 801.358   5
  -6   7  -6 293.719 687.335  10
  -6   7  -6 546.919 663.628   9
  -6   7  -7 5889.02 783.222  11
   6  -7   7 7888.41 893.138   5
  -6   7  -7 7102.50 772.748   9
  -6   7  -7 6124.65 794.377  10
  -6   7  -8 2004.26 685.671  11
   6  -7   8 1331.43 867.640   5
  -6   7  -8 2940.86 714.504   9
  -6   7  -8 3421.00 729.587  10
  -6   6   5 15208.0 895.900   8
   6  -6  -5 14480.5 1010.10   3
   6  -6  -5 13530.5 788.791  15
   6  -6  -4 4832.18 636.713  15
   6  -6  -4 6303.17 864.653   3
  -6   6   4 5640.21 764.128   8
   6  -6  -3 4513.62 619.643  15
   6  -6  -3 5585.09 813.636   3
  -6   6   3 5935.11 716.372   8
  -6   6   2 19909.7 1072.25  11
   6  -6  -2 19065.8 860.270  15
   6  -6  -2 18754.9 1020.81   3
   6  -6  -1 2208.72 705.640   3
   6  -6  -1 2073.50 570.020  15
  -6   6   1 1766.02 762.560  11
   6  -6   0 11786.0 806.671   3
   6  -6   0 11155.5 755.955  15
   6  -6   1 2972.75 635.014   3
  -6   6  -1 3862.31 771.272  11
   6  -6   1 2758.69 583.475  15
   6  -6   2 375.571 665.204   5
   6  -6   2 331.217 512.942   3
   6  -6   2 1149.97 579.554  15
  -6   6  -2-466.410 690.875   9
  -6   6  -2 548.094 725.780  11
  -6   6  -3 8511.95 835.337  11
  -6   6  -3 8943.32 821.352   9
  -6   6  -4 3862.73 766.411  11
  -6   6  -4 3384.07 738.323   9
  -6   6  -4 3903.67 746.375  10
   6  -6   4 4135.14 829.365   5
  -6   6  -5-155.882 712.644  11
  -6   6  -5 848.777 688.572   9
  -6   6  -5 63.7858 690.686  10
   6  -6   5 684.785 815.882   5
  -6   6  -6 954.839 719.797  11
  -6   6  -6 817.967 698.903   9
  -6   6  -6 2282.45 730.643  10
   6  -6   6 1129.51 831.321   5
  -6   6  -7 9023.33 818.838  11
  -6   6  -7 9816.10 803.994   9
  -6   6  -7 7689.34 836.564  10
   6  -6   7 8772.53 948.667   5
   6  -6   8 689.356 836.697   5
   6  -6   8-374.482 672.831  13
  -6   6  -8 1012.33 690.281  11
  -6   6  -8 962.742 689.139   9
  -6   6  -8 468.172 705.551  10
   6  -6   9 18487.6 1067.56  13
  -6   6  -9 19226.0 1005.31   9
   6  -6   9 18894.0 1125.67   5
  -6   5   6 11954.7 897.455   8
   6  -5  -6 13014.6 1009.44   3
   6  -5  -5 2740.03 623.185  15
  -6   5   5 3336.00 761.291   8
   6  -5  -5 4135.65 832.839   3
  -6   5   4 8843.48 785.268   8
   6  -5  -4 7438.62 690.105  15
   6  -5  -4 7819.05 917.726   3
   6  -5  -3 3313.52 788.744   3
  -6   5   3 1582.19 668.749   8
   6  -5  -3 1262.21 604.321  15
   6  -5  -2 1210.93 777.483   3
  -6   5   2 1638.72 742.233  11
   6  -5  -2 442.650 577.497  15
   6  -5  -1 1417.42 676.301   3
   6  -5  -1 2100.49 633.296  15
  -6   5   1 2646.01 768.239  11
  -6   5   0 20150.2 1089.80  11
   6  -5   0 18530.9 933.300  15
   6  -5   1 1406.86 674.234  15
   6  -5   1 1145.21 614.899   3
   6  -5   1 459.866 700.049  13
  -6   5  -1 759.689 775.478  11
   6  -5   2 11754.7 820.548  15
   6  -5   2 12195.9 890.126  13
  -6   5  -2 10761.7 898.345  10
   6  -5   2 11979.4 893.143   5
  -6   5  -2 13694.4 950.870   9
  -6   5  -2 13004.7 953.739  11
   6  -5   3 9910.78 826.164  13
  -6   5  -3 9309.55 837.634   9
  -6   5  -3 8837.96 850.403  10
  -6   5  -3 9148.76 876.107  11
   6  -5   3 7867.04 879.855   5
   6  -5   3 8980.13 770.687  15
  -6   5  -4 1683.92 716.373  11
   6  -5   4 326.936 687.383  13
   6  -5   4 1771.60 791.023   5
  -6   5  -4-60.4292 684.127   9
  -6   5  -4 1800.82 729.121  10
   6  -5   5 13096.4 915.331  13
   6  -5   5 13559.0 1051.93   5
  -6   5  -5 12026.0 937.376  10
  -6   5  -5 13807.2 908.039   9
  -6   5  -5 15085.1 931.183  11
   6  -5   6-727.732 721.954  13
   6  -5   6 849.921 834.383   5
  -6   5  -6 135.758 687.012   9
  -6   5  -6-343.666 709.323  10
  -6   5  -6-37.3953 699.644  11
   6  -5   7 5109.73 820.046  13
   6  -5   7 4327.41 877.588   5
  -6   5  -7 4749.29 782.288  11
  -6   5  -7 4907.38 721.783   9
  -6   5  -7 5530.47 796.035  10
  -6   5  -8 5410.88 768.326  11
  -6   5  -8 4316.95 723.091   9
  -6   5  -8 5589.39 788.609  10
   6  -5   8 4540.31 798.178  13
  -6   5  -9-626.802 682.329  11
  -6   5  -9 719.090 632.250   9
   6  -5   9 1054.87 747.196  13
   6  -4  -7 8249.00 950.678   3
  -6   4   7 7975.35 850.055   8
   6  -4  -6 1113.35 650.955  15
  -6   4   6 803.375 718.699   8
   6  -4  -6 1464.70 879.141   3
   6  -4  -5 464.595 631.825  15
   6  -4  -5 3054.49 828.139   3
  -6   4   5 2503.28 763.665   8
   6  -4  -4 24508.9 1097.98  15
  -6   4   4 27581.5 1144.34   8
   6  -4  -4 27803.8 1241.63   3
  -6   4   3 1389.91 660.454   8
   6  -4  -3 1524.78 642.391  15
   6  -4  -3 201.728 737.495   3
   6  -4  -3 759.469 871.525  13
   6  -4  -2 18839.7 1088.36  13
  -6   4   2 20044.3 1059.34  11
   6  -4  -2 18367.1 976.878   3
   6  -4  -2 18155.8 961.273  15
  -6   4   1 2991.52 775.555  11
   6  -4  -1 3447.09 796.738  13
   6  -4  -1 2427.97 668.871  15
   6  -4  -1 3432.87 723.016   3
   6  -4   0-240.380 784.120  13
  -6   4   0 124.063 761.760  11
   6  -4   0 237.742 686.729  15
  -6   4  -1 41072.5 1601.29  10
  -6   4  -1 44749.7 1605.20  11
   6  -4   1 44115.5 1613.34  13
   6  -4   1 40810.8 1516.19  15
  -6   4  -2 44.1344 739.696  10
  -6   4  -2 645.323 706.102   9
   6  -4   2 133.799 685.188  15
   6  -4   2-81.6216 803.683  13
   6  -4   2-1116.71 790.804   5
  -6   4  -2-280.487 734.043  11
  -6   4  -3 21796.4 1102.84   9
   6  -4   3 22203.9 1085.56  15
   6  -4   3 22813.4 1139.96  13
  -6   4  -3 25605.3 1162.36  11
   6  -4   3 22547.6 1171.28   5
  -6   4  -3 23097.6 1153.80  10
  -6   4  -4 4605.08 772.431  10
  -6   4  -4 3965.76 711.752   9
   6  -4   4 3836.28 837.737   5
  -6   4  -4 5664.96 780.920  11
   6  -4   4 5190.75 813.895  13
  -6   4  -5 990.781 666.166   9
  -6   4  -5 215.329 703.550  10
   6  -4   5 383.830 729.888  13
   6  -4   5 1912.05 861.617   5
  -6   4  -5 2108.91 702.408  11
  -6   4  -6 8463.45 765.190   9
  -6   4  -6 9310.62 848.319  10
  -6   4  -6 10402.8 809.418  11
   6  -4   6 7499.63 858.024  13
  -6   4  -7 7115.96 740.303   9
  -6   4  -7 7465.81 823.172  10
  -6   4  -7 7886.21 769.966  11
   6  -4   7 7999.79 851.089  13
  -6   4  -8 2370.63 708.889  11
   6  -4   8 1583.89 760.360  13
  -6   4  -8-147.203 717.589  10
  -6   4  -8 867.701 677.088   9
   6  -4   9-203.139 754.931  13
  -6   3   8 10792.9 907.487   8
   6  -3  -8 12140.1 1039.75   3
   6  -3  -7-125.631 723.492  15
   6  -3  -7 226.141 800.452   3
  -6   3   7 1170.80 779.259   8
   6  -3  -6 28541.2 1244.34  15
   6  -3  -6 31766.4 1363.00   3
  -6   3   6 32523.9 1315.33   8
   6  -3  -5 9736.26 920.294   3
  -6   3   5 9660.49 849.727   8
  -6   3   4 1302.88 698.344   8
   6  -3  -4 1534.32 907.774  13
   6  -3  -4 2381.13 792.539   3
   6  -3  -4 1223.00 673.350  15
   6  -3  -3 12798.4 997.762  13
   6  -3  -3 15185.3 1003.97   3
   6  -3  -3 11148.8 843.892  15
  -6   3   3 13747.0 870.519   8
  -6   3   2 2643.30 770.082  11
   6  -3  -2 4014.63 699.875  15
   6  -3  -2 4252.14 876.362  13
  -6   3   1 10434.1 887.601  11
   6  -3  -1 10915.3 955.432  13
   6  -3  -1 8303.88 786.488  15
  -6   3   0 756.046 795.772  11
   6  -3   0-88.0377 694.433  15
   6  -3   0 108.242 843.305  13
  -6   3  -1 6493.74 777.349   9
   6  -3   1 5398.22 757.174  15
   6  -3   1 7674.27 888.015  13
  -6   3  -1 6516.59 837.216  11
   6  -3   1 5506.45 483.789   4
  -6   3  -1 5923.69 802.734  10
  -6   3  -2 14112.6 945.422   9
   6  -3   2 16504.1 1039.01   5
   6  -3   2 14107.4 948.495  15
  -6   3  -2 16854.6 1016.63  11
  -6   3  -2 17182.7 1005.59  10
   6  -3   2 13931.4 1034.67  13
  -6   3  -3 12544.8 851.772   9
   6  -3   3 13426.4 993.039  13
   6  -3   3 11593.2 895.276  15
  -6   3  -3 12754.0 923.878  10
  -6   3  -3 13533.6 918.322  11
   6  -3   3 11177.4 977.297   5
  -6   3  -4 405.329 664.002  11
   6  -3   4 1276.78 779.583  13
   6  -3   4 403.427 832.423   5
  -6   3  -4 21.6368 706.981  10
  -6   3  -4-110.894 694.296   9
  -6   3  -5 3316.55 711.838  11
  -6   3  -5 3042.54 698.300   9
  -6   3  -5 2280.04 741.399  10
   6  -3   5 2264.52 828.327  13
  -6   3  -6 7485.88 793.637  11
  -6   3  -6 6782.96 717.897   9
  -6   3  -6 6479.61 769.299  10
   6  -3   6 7253.13 920.263  13
  -6   3  -7-67.5009 642.889  11
  -6   3  -7 52.7129 596.293   9
  -6   3  -7 62.5236 712.324  10
   6  -3   7-462.226 799.346  13
   6  -3   8 15493.5 1072.72   5
  -6   3  -8 15816.9 888.191  11
   6  -3   8 16557.1 1096.86  13
  -6   2   9 1732.45 770.937   8
   6  -2  -9 2727.13 856.195   3
  -6   2   8 295.839 764.913   8
   6  -2  -8-547.198 848.968   3
   6  -2  -7 3744.02 786.415  15
  -6   2   7 4473.18 835.136   8
   6  -2  -6 4964.18 785.594  15
   6  -2  -6 7118.38 895.668   3
  -6   2   6 6516.23 835.710   8
  -6   2   5 958.961 759.340   8
   6  -2  -5 2120.30 914.697  13
   6  -2  -5 1874.24 782.075  15
  -6   2   4 3572.27 744.848   8
   6  -2  -4 3675.79 970.091  13
   6  -2  -4 4641.79 747.419  15
  -6   2   3 6845.88 737.446   8
   6  -2  -3 6070.76 892.300  13
   6  -2  -3 5047.98 768.950  15
  -6   2   2 3355.71 796.001  11
   6  -2  -2 1624.06 923.248  13
   6  -2  -2 2406.02 761.973  15
   6  -2  -1 55008.1 1915.87  15
   6  -2  -1 54563.2 1758.27   4
   6  -2  -1 59700.3 2030.43  13
  -6   2   1 58682.9 1955.19  11
  -6   2   0 872.830 769.225  11
   6  -2   0-265.661 467.760   4
   6  -2   0 1211.08 806.947  15
   6  -2   0 1340.88 844.754  13
  -6   2  -1 25807.5 1187.42   9
   6  -2   1 26939.1 1245.03  15
  -6   2  -1 29992.1 1257.57  11
  -6   2  -1 29584.3 1281.78  10
   6  -2   1 28829.3 1360.97  13
  -6   2  -2 21891.4 1071.70   9
   6  -2   2 21929.7 1150.22  15
   6  -2   2 24331.4 1194.68   5
  -6   2  -2 22874.8 1109.47  11
  -6   2  -2 23586.5 1150.05  10
   6  -2   2 22257.9 1233.05  13
   6  -2   3-635.099 777.595  15
  -6   2  -3 305.209 700.606  10
  -6   2  -3 123.580 625.179   9
  -6   2  -3-145.059 686.840  11
   6  -2   3-70.0909 799.100  13
  -6   2  -4 21305.0 1034.71  11
  -6   2  -4 23514.5 1117.76  10
   6  -2   4 20931.3 1184.07  13
  -6   2  -4 19934.5 1010.72   9
   6  -2   5 355.756 818.887  13
  -6   2  -5 289.917 614.768   9
  -6   2  -5 146.058 694.264  10
  -6   2  -5-134.725 651.897  11
   6  -2   6 3975.70 880.845   5
   6  -2   6 4529.75 857.776  13
  -6   2  -6 4425.33 731.425  10
  -6   2  -6 3273.06 636.495   9
  -6   2  -6 4573.08 687.493  11
   6  -2   7 5058.93 898.416   5
   6  -2   7 5476.76 865.057  13
  -6   2  -7 5591.13 776.350  10
  -6   2  -7 5316.93 673.638  11
  -6   2  -8 861.057 581.986  11
   6  -2   8 599.974 842.709  13
   6  -2   8 138.335 818.881   5
  -6   1   9 4735.40 841.667   8
  -6   1   8 17020.0 1035.08   8
   6  -1  -8 14438.5 1015.21  15
  -6   1   7 9865.38 894.869   8
   6  -1  -7 9140.92 888.637  15
   6  -1  -6 1116.29 1050.97  13
   6  -1  -6 119.801 768.497  15
  -6   1   6 1320.91 751.058   8
   6  -1  -5 23914.2 1144.85  15
  -6   1   5 24141.2 1135.83   8
   6  -1  -5 25234.4 1393.66  13
   6  -1  -4 1084.21 626.392   4
   6  -1  -4 1259.18 744.323  15
  -6   1   4 786.946 691.029   8
   6  -1  -4 435.414 911.868  13
  -6   1   3 12654.7 846.621   8
   6  -1  -3 13415.5 1091.99  13
   6  -1  -3 11997.9 761.723   4
   6  -1  -3 13011.7 945.253  15
   6  -1  -2 16855.1 1149.44  13
   6  -1  -2 15345.9 829.200   4
   6  -1  -2 15397.9 1030.06  15
   6  -1  -1 1574.96 819.345  15
  -6   1   1 921.746 753.868  11
   6  -1  -1 881.375 531.603   4
   6  -1  -1 169.943 914.628  13
   6  -1   0 40857.4 1619.76  13
  -6   1   0 40077.8 1453.51  11
  -6   1   0 34034.1 1381.80   9
   6  -1   0 34824.2 1458.67  15
   6  -1   1 3492.92 790.153  15
  -6   1  -1 3302.73 774.759  11
  -6   1  -1 3518.34 741.362  10
  -6   1  -1 3015.06 691.110   9
   6  -1   1 2448.90 909.057  13
   6  -1   2 6583.46 873.213  15
  -6   1  -2 6269.80 803.711  10
  -6   1  -2 6197.99 699.113   9
  -6   1  -2 8438.25 774.384  11
   6  -1   2 5674.87 919.243  13
   6  -1   3 2562.30 876.604  13
  -6   1  -3 2941.31 659.031   9
  -6   1  -3 3371.04 749.628  10
  -6   1  -3 4662.04 717.425  11
   6  -1   3 2964.22 842.925  15
   6  -1   4 6878.39 930.101  13
  -6   1  -4 5802.00 766.485  10
  -6   1  -4 4976.72 659.144   9
  -6   1  -4 6374.00 682.375  11
   6  -1   5 3808.38 878.946   5
   6  -1   5 4848.50 901.124  13
  -6   1  -5 4484.35 654.228   9
  -6   1  -5 3899.76 749.280  10
  -6   1  -5 5123.16 675.926  11
  -6   1  -6 6035.81 659.836  11
   6  -1   6 6322.07 918.963   5
   6  -1   6 6573.65 942.456  13
  -6   1  -6 6421.94 757.890  10
  -6   1  -6 6193.99 651.035   9
   6  -1   7 39.5257 825.776   5
   6  -1   7 1763.08 830.267  13
  -6   1  -7 901.744 667.120  10
  -6   1  -7 161.917 571.276  11
   6  -1   8-48.9122 814.488  13
   6  -1   8-1156.33 810.946   5
  -6   0  10 1451.64 833.962   8
   6   0  -9 19263.8 1157.79  15
  -6   0   9 19939.9 1102.86   8
  -6   0   8 1033.47 797.720   8
   6   0  -8-526.562 818.470  15
   6   0  -7 11787.9 861.467   4
  -6   0   7 11912.0 917.605   8
   6   0  -7 11589.5 987.254  15
   6   0  -6 2141.28 687.278   4
   6   0  -6 3285.11 1025.64  13
  -6   0   6 3721.63 775.780   8
   6   0  -6 2389.05 824.869  15
   6   0  -5 617.547 644.254   4
   6   0  -5 831.034 973.018  13
  -6   0   5 440.263 755.270   8
   6   0  -5 232.624 767.511  15
  -6   0   4 9521.87 804.990   8
   6   0  -4 9423.34 1081.86  13
   6   0  -4 7947.40 728.726   4
   6   0  -4 8498.85 909.560  15
  -6   0   3 9602.35 785.726   8
   6   0  -3 10499.8 757.105   4
   6   0  -3 10489.8 939.572  15
   6   0  -2 964.157 784.232  15
   6   0  -2 252.433 915.031  13
   6   0  -1 2473.61 973.414  13
  -6   0   1 3017.14 786.005  11
   6   0  -1 2403.02 874.587  15
   6   0   0 15523.8 1140.18  13
  -6   0   0 14117.0 835.040   9
  -6   0   0 15707.9 932.197  11
   6   0   0 15443.5 1064.29  15
  -6   0  -1 7224.19 797.441  10
  -6   0  -1 4648.67 642.869   9
   6   0   1 5312.89 564.948   2
  -6   0  -1 6668.99 745.285  11
   6   0   1 6838.08 904.424  15
   6   0   1 6521.46 965.359  13
  -6   0  -2 33249.7 1226.08   9
   6   0   2 31074.5 1432.38  15
  -6   0  -2 33659.0 1292.58  11
  -6   0  -2 33506.4 1345.00  10
   6   0   2 33695.8 1499.06  13
   6   0   3-878.365 862.393  13
   6   0   3 765.883 808.507  15
   6   0   3 498.368 843.671   5
  -6   0  -3 610.337 608.440  11
  -6   0  -3 852.611 552.743   9
  -6   0  -3 671.203 658.478  10
  -6   0  -4 4709.77 694.174  10
  -6   0  -4 3958.36 590.797   9
   6   0   4 2744.26 468.103   1
   6   0   4 3218.78 888.292   5
  -6   0  -4 4158.17 632.053  11
   6   0   4 3256.38 876.583  13
   6   0   5 13891.5 1026.49   5
  -6   0  -5 13417.1 778.036   9
   6   0   5 13445.2 1057.81  13
  -6   0  -5 13947.3 908.518  10
  -6   0  -5 12282.9 780.668  11
   6   0   6-1718.62 855.087  13
  -6   0  -6 114.093 619.358  10
   6   0   6-886.351 836.549   5
   6   0   7 12663.5 987.474   5
   6   0   7 13141.2 1048.41  13
  -6  -1  10 1500.62 813.391   8
  -6  -1   9 773.649 814.744   8
   6   1  -9 2339.32 843.263  15
   6   1  -9 1927.14 729.916   4
  -6  -1   8 819.985 832.518   8
   6   1  -8 1934.09 715.310   4
   6   1  -8 131.199 855.023  15
  -6  -1   7 8984.14 880.718   8
   6   1  -7 9180.02 1136.63  13
   6   1  -7 8176.44 824.013   4
   6   1  -7 10983.8 942.737  15
   6   1  -6-78.0268 960.455  13
  -6  -1   6-267.385 779.237   8
   6   1  -6-1545.81 672.785   4
   6   1  -6-639.786 826.516  15
   6   1  -5 7556.84 1056.64  13
   6   1  -5 7118.56 935.382  15
  -6  -1   5 9410.47 883.254   8
   6   1  -5 7210.75 746.077   4
   6   1  -4 23163.3 1308.02  13
   6   1  -4 19304.9 983.999   4
  -6  -1   4 21984.0 1031.44   8
   6   1  -4 22531.6 1211.36  15
   6   1  -3 2739.52 980.927  13
  -6  -1   3 3012.44 710.112   8
   6   1  -3 3688.97 935.337  15
   6   1  -2 50604.4 1925.93  13
   6   1  -2 50295.5 1852.44  15
  -6  -1   1 1699.97 704.439  11
  -6  -1   1 1047.23 550.441   9
   6   1  -1 362.696 929.602  13
   6   1   0 14551.9 797.207   2
  -6  -1   0 16814.4 891.929  11
   6   1   0 15144.5 1137.46  13
  -6  -1   0 13073.7 782.564   9
  -6  -1   0 16282.5 939.400  10
   6   1   1 19323.2 954.371   1
   6   1   1 18807.4 1228.70  13
  -6  -1  -1 21025.4 1027.57  10
  -6  -1  -1 20485.7 962.022  11
   6   1   2 586.312 857.076  13
  -6  -1  -2 611.935 566.942  11
  -6  -1  -2 139.010 636.770  10
   6   1   2 477.457 577.906   1
  -6  -1  -3 13246.3 841.064  10
   6   1   3 11872.4 691.667   1
  -6  -1  -3 13525.7 768.524  11
   6   1   3 12472.1 1025.60  13
   6   1   4-148.579 471.117   1
   6   1   4 1647.49 836.282   5
   6   1   4 253.221 824.787  13
  -6  -1  -4 224.288 599.977  10
   6   1   5 1014.50 438.682   1
  -6  -1  -5-275.197 591.064  10
   6   1   5 255.715 814.174   5
   6   1   5-981.314 854.546  13
   6   1   6 7002.14 880.677   5
   6   1   6 6610.85 923.160  13
  -6  -1  -6 6910.85 800.112   7
  -6  -1  -6 5936.79 741.295  10
  -6  -1  -7 4450.06 774.155   7
   6   1   7 3737.29 847.211  12
  -6  -2  11 15068.6 1044.87   8
  -6  -2  10 1347.64 829.179   8
   6   2 -10-448.220 829.969  15
   6   2  -9 15010.3 956.996   4
  -6  -2   9 15708.4 1055.30   8
   6   2  -9 15138.3 1066.79  15
  -6  -2   8 13945.3 1037.94   8
   6   2  -8 12391.6 912.824   4
   6   2  -7 205.377 716.331   4
   6   2  -7 637.021 1034.21  13
  -6  -2   7-241.579 758.124   8
   6   2  -6 23551.3 1337.83  13
  -6  -2   6 22297.6 1118.94   8
   6   2  -6 19170.0 1037.88   4
   6   2  -5-821.417 958.576  13
  -6  -2   5-242.131 745.167   8
   6   2  -4 2027.91 998.369  13
  -6  -2   4 4102.03 718.454   8
  -6  -2   3 23032.8 1041.10   8
   6   2  -3 22298.6 1315.08  13
   6   2  -2 7891.47 1026.50  13
  -6  -2   2 6388.99 702.643  11
  -6  -2   1 25806.1 1080.76  11
   6   2  -1 28237.4 1390.79  13
   6   2  -1 25369.9 1107.72   2
   6   2  -1 26780.2 1232.41   1
   6   2   0 9834.53 1014.40  13
  -6  -2   0 9996.70 762.143  10
  -6  -2   0 8788.24 690.228  11
   6   2   0 9121.76 832.177   1
  -6  -2  -1 2359.47 546.548  11
  -6  -2  -1 2127.07 640.951  10
   6   2   1 2099.83 668.663   1
   6   2   1 1338.51 876.849  13
  -6  -2  -2 691.715 580.137  10
   6   2   2 1028.20 609.254   1
   6   2   2 436.357 844.364  13
  -6  -2  -3 8004.68 703.909  10
   6   2   3 9079.21 676.074   1
   6   2   3 8241.31 958.143  13
   6   2   4 567.398 811.164   5
  -6  -2  -4-1072.22 564.215  10
   6   2   4 659.027 825.261  13
   6   2   4 157.093 552.823   1
  -6  -2  -4-103.056 713.131   7
   6   2   5 7009.33 922.839  13
  -6  -2  -5 6562.59 662.956  10
   6   2   5 7139.45 587.788   1
  -6  -2  -5 8163.65 826.233   7
  -6  -2  -6 4620.47 766.756   7
   6   2   6 2870.04 818.755   5
   6   2   6 3684.50 870.625  12
   6   2   6 4090.46 843.130  13
  -6  -3  11 119.936 838.829   8
  -6  -3  10 7172.75 925.216   8
   6   3  -9 1262.93 787.496   4
  -6  -3   9 1487.47 832.617   8
   6   3  -8 4114.46 801.013   4
  -6  -3   8 5061.67 896.746   8
   6   3  -8 4341.45 1089.44  13
   6   3  -7 1962.53 723.698   4
   6   3  -7 1338.52 1005.76  13
  -6  -3   7 1156.23 758.462   8
  -6  -3   6 8074.38 875.273   8
   6   3  -6 9209.09 1093.60  13
  -6  -3   5 8288.51 833.444   8
   6   3  -5 10022.5 1083.16  13
  -6  -3   4 16644.1 959.556   8
   6   3  -4 18262.8 1234.47  13
   6   3  -3 1193.29 883.333   1
   6   3  -3 1154.56 687.103   2
   6   3  -3 105.989 944.481  13
  -6  -3   2 4677.72 608.040  11
   6   3  -2 2512.14 852.171   1
   6   3  -2 4093.01 700.301   2
   6   3  -2 4590.37 976.134  13
   6   3  -1 8612.65 767.202   2
   6   3  -1 9888.06 1029.16  13
  -6  -3   0 424.714 567.030  10
   6   3   0 270.231 708.823   1
   6   3   0-181.487 862.359  13
  -6  -3  -1 16719.9 852.227  10
   6   3   1 17664.6 935.435   1
   6   3   1 17185.7 1142.40  13
   6   3   2 4165.10 902.702  13
  -6  -3  -2 2854.98 567.960  10
   6   3   2 2931.66 682.891   1
   6   3   3 2931.86 865.007  15
   6   3   3 1800.11 844.351  13
   6   3   3 1454.70 582.656   1
  -6  -3  -3 1756.38 535.516  10
  -6  -3  -3 3018.12 747.194   7
  -6  -3  -4 14865.3 983.162   7
   6   3   4 15937.7 1068.65  13
  -6  -3  -4 14686.1 796.115  10
   6   3   4 14956.6 796.635   1
   6   3   5-646.623 798.304  13
   6   3   5 429.654 569.796   1
  -6  -3  -5 516.189 708.459   7
  -6  -4  11 641.754 799.248   8
  -6  -4  10 6814.64 936.416   8
   6   4  -9 417.344 742.566   4
  -6  -4   9-19.9574 800.563   8
  -6  -4   8 13807.5 1012.20   8
   6   4  -8 14503.4 1235.91  13
  -6  -4   7-290.327 752.983   8
   6   4  -7-453.809 984.385  13
  -6  -4   6 863.870 758.142   8
   6   4  -6 373.875 979.204  13
  -6  -4   5 38820.2 1514.49   8
   6   4  -5 43046.9 1752.03  13
   6   4  -5 43450.0 1649.87  15
   6   4  -5 36307.1 1668.27   1
   6   4  -4 4619.14 989.886  15
   6   4  -4 5150.56 1043.68  13
   6   4  -4 3958.10 989.474   1
   6   4  -4 4541.25 795.694   2
   6   4  -3 45792.8 1807.80   1
   6   4  -3 47009.3 1685.80   2
   6   4  -3 52256.1 1916.03  13
   6   4  -3 50368.3 1849.64  15
   6   4  -2 638.370 659.362   2
   6   4  -2 1331.55 853.656  15
   6   4  -2 163.569 796.319   1
   6   4  -2-706.845 898.942  13
   6   4  -1 16446.6 1091.36  15
   6   4  -1 15274.5 983.944   1
   6   4  -1 17383.3 1143.03  13
  -6  -4   0 8831.57 803.740   7
   6   4   0 9559.00 984.336  13
  -6  -4   0 8294.04 682.018  10
   6   4   0 10052.7 871.197   1
   6   4   0 8774.13 934.093  15
   6   4   1 836.521 828.555  13
   6   4   1 462.719 662.714   1
  -6  -4  -1 281.458 515.266  10
  -6  -4  -1-179.729 681.854   7
   6   4   1 47.0386 814.328  15
   6   4   2 5472.77 677.700   1
   6   4   2 4043.39 845.367  15
  -6  -4  -2 4658.19 801.012   7
   6   4   2 4665.10 881.975  13
   6   4   3 2155.90 625.314   1
   6   4   3 1365.75 827.027  15
   6   4   3 2598.50 836.401  13
  -6  -4  -3 2508.97 764.614   7
   6   4   4 1546.84 611.504   1
  -6  -4  -4 2511.29 740.852   7
   6   4   4 1707.09 803.890  13
   6   5 -11-669.069 816.471  15
  -6  -5  11 732.999 794.000   8
   6   5 -10 5486.62 913.640  15
  -6  -5  10 4839.69 903.560   8
  -6  -5   9 13485.6 1024.51   8
   6   5  -9 14976.8 1057.27  15
   6   5  -9 13847.8 1229.52  13
  -6  -5   8-40.0432 827.703   8
   6   5  -8 1278.61 999.578  13
   6   5  -8 1181.08 863.543  15
   6   5  -7 23334.5 1210.35  15
  -6  -5   7 21203.7 1139.90   8
   6   5  -7 21022.6 1323.79  13
   6   5  -6 95.0115 846.572  15
   6   5  -6 1350.35 975.897  13
   6   5  -6 745.274 976.332   1
   6   5  -5-386.698 718.168   2
   6   5  -5-22.1059 913.423   1
   6   5  -5 782.648 845.124  15
   6   5  -5 1086.18 957.432  13
   6   5  -4 7067.04 839.649   2
   6   5  -4 6840.66 967.090   1
   6   5  -4 8153.60 1042.03  13
   6   5  -4 8829.12 953.347  15
   6   5  -3 9252.89 965.311   1
   6   5  -3 8272.33 828.268   2
   6   5  -3 10491.8 981.681  15
   6   5  -3 10244.8 1046.64  13
   6   5  -2 11041.5 1037.67  13
   6   5  -2 8272.87 900.356   1
   6   5  -2 11406.0 983.913  15
  -6  -5   2 10290.7 766.750   7
  -6  -5   1 2303.52 642.167   7
   6   5  -1 1219.49 764.418   1
   6   5  -1 1746.31 817.185  15
   6   5  -1 3135.85 892.532  13
  -6  -5   0 586.403 680.969   7
   6   5   0 874.964 681.786   1
   6   5   0 1429.18 809.999  15
   6   5   0-100.502 843.965  13
  -6  -5  -1-919.928 711.911   7
   6   5   1 339.638 651.017   1
   6   5   1 607.313 800.321  15
   6   5   2 17720.6 1087.16  15
  -6  -5  -2 17606.1 1019.90   7
   6   5   2 17965.2 965.735   1
   6   5   3-170.890 638.104   1
  -6  -5  -3 285.522 734.003   7
   6   6 -11 4996.85 852.049  15
  -6  -6  11 4689.91 872.785   8
   6   6 -10 3715.68 867.612  15
  -6  -6  10 4087.23 866.898   8
   6   6  -9 2539.01 833.670  15
   6   6  -9 475.056 992.584  13
  -6  -6   9 1597.80 850.393   8
  -6  -6   8 1635.53 812.442   8
   6   6  -8 1492.55 988.200  13
   6   6  -8 3608.75 1116.54   1
   6   6  -8 3253.34 859.709  15
   6   6  -7 16459.0 1105.38  15
   6   6  -7 15250.4 1239.97   1
   6   6  -7 17001.6 1214.10  13
   6   6  -6 4118.08 884.684  15
   6   6  -6 3545.51 797.902   2
   6   6  -6 4011.14 972.280   1
   6   6  -5 13168.5 1044.88  15
   6   6  -5 12202.4 942.111   2
   6   6  -5 14689.1 1185.31   1
  -6  -6   4 3789.47 585.767   7
   6   6  -4 3361.11 885.334  15
   6   6  -4 3819.68 885.965   1
   6   6  -4 5539.40 786.642   2
  -6  -6   3 1661.35 628.440   7
   6   6  -3 1533.71 856.330  15
  -6  -6   3 789.413 719.770   3
   6   6  -3 2190.07 876.210   1
  -6  -6   2 25085.5 1074.99   7
  -6  -6   2 22371.9 1082.99   3
   6   6  -2 21369.7 1153.54   1
   6   6  -2 25325.5 1233.05  15
  -6  -6   1-75.5261 673.032   7
   6   6  -1-531.980 732.704   1
   6   6  -1 302.950 781.152  15
  -6  -6   0 7823.78 801.649   7
   6   6   0 6414.45 785.672   1
   6   6   0 9276.27 904.027  15
  -6  -6  -1 2751.45 760.307   7
   6   6   1 2259.65 695.456   1
   6   6   1 2055.05 799.680  15
  -6  -6  -2 579.399 720.665   7
   6   6   2-861.964 717.659   1
   6   6   2 392.200 768.197  15
   6   7 -10-349.205 823.074  15
  -6  -7  10 894.533 853.747   8
   6   7  -9 12887.9 1013.08  15
  -6  -7   9 12246.5 992.449   8
   6   7  -9 11298.0 1173.80   1
   6   7  -8 1668.22 995.313   1
   6   7  -8 513.401 793.824   2
   6   7  -8 398.253 803.195  15
   6   7  -7 210.290 759.119   2
   6   7  -7-1734.39 986.271   1
   6   7  -7-375.171 810.818  15
   6   7  -6 15818.8 1015.37   2
   6   7  -6 16199.9 1081.55  15
   6   7  -5 1626.47 811.116   2
   6   7  -5 1403.95 917.673  15
   6   7  -5 1829.62 947.636   1
   6   7  -4 15438.3 1092.42   1
  -6  -7   4 14690.5 825.466   7
   6   7  -4 16433.1 1072.63  15
  -6  -7   4 14682.5 993.642   3
  -6  -7   3 2836.79 840.662   3
  -6  -7   3 2247.25 588.516   7
   6   7  -3 2558.76 836.916   1
   6   7  -3 4458.80 864.788  15
  -6  -7   2-320.836 743.965   3
  -6  -7   2 126.580 599.701   7
   6   7  -2 438.090 790.858   1
   6   7  -2 1132.18 758.156  15
  -6  -7   1 4518.36 707.951   7
   6   7  -1 5243.15 786.565   1
   6   7  -1 5493.38 823.768  15
  -6  -7   0 4856.15 757.482   7
   6   7   0 4985.85 805.529  15
   6   7   0 4897.69 760.117   1
   6   8  -9 115.444 804.080  15
   6   8  -9 326.604 813.557   2
   6   8  -8 7196.98 1075.12   1
   6   8  -8 7572.12 919.587   2
   6   8  -8 8460.65 907.707  15
   6   8  -7 1346.88 976.287   1
   6   8  -7 871.789 847.857   2
   6   8  -7 138.370 790.657  15
   6   8  -6 3795.78 1006.13   1
   6   8  -6 2774.68 803.945   2
   6   8  -6 3660.26 847.287  15
   6   8  -5 5802.74 975.374   1
  -6  -8   5 4492.68 849.978   3
   6   8  -5 4083.26 864.073  15
   6   8  -4 8246.44 981.957  13
   6   8  -4 7954.90 898.186  15
   6   8  -4 8013.70 952.824   1
  -6  -8   4 8423.70 900.165   3
   6   8  -3 2239.39 877.511  13
  -6  -8   3 3182.49 782.951   3
   6   8  -3 3852.69 798.924  15
   6   8  -3 2374.18 847.242   1
  -6  -8   3 3078.79 604.212   7
   6   8  -2 731.811 818.048  13
  -6  -8   2 1703.20 733.481   3
   6   8  -2-677.723 797.781  15
   6   8  -2-350.951 762.342   1
  -6  -8   2 1377.13 666.455   7
   6   9  -7 814.527 783.172  15
   6   9  -7-47.9183 886.730  13
   6   9  -7 1432.09 961.373   1
   6   9  -7 1370.70 819.961   2
   6   9  -6 3551.64 802.707  15
   6   9  -6 2624.86 849.346  13
   6   9  -6 2425.37 953.204   1
  -6  -9   6 3298.44 851.411   3
   6   9  -5 5300.87 852.571  15
  -6  -9   5 3783.90 832.081   3
   7  -7   0 1700.82 558.692  15
   7  -7   0 2529.32 640.519   3
  -7   7   0 2055.40 701.497  11
  -7   7   0 2006.53 656.811  10
   7  -7   1 4410.31 557.225  15
   7  -7   1 4873.86 599.929   3
  -7   7  -1 4145.34 741.931  11
  -7   7  -2 4355.63 742.743  11
  -7   7  -2 4238.58 716.148   9
   7  -7   2 3670.71 591.009  15
  -7   7  -3-40.6489 656.881   9
   7  -7   3-188.397 633.215   5
  -7   7  -3-929.536 706.168  11
  -7   7  -4-482.333 655.158   9
  -7   7  -4 290.004 685.614  11
   7  -7   4-852.005 684.850   5
  -7   6   2 11166.3 867.992  11
   7  -6  -2 11071.7 795.054   3
   7  -6  -2 9919.48 711.610  15
  -7   6   1 521.123 680.922  11
   7  -6  -1 321.706 630.981   3
   7  -6  -1-377.638 535.844  15
  -7   6   0 2136.89 727.158  11
   7  -6   0 649.105 589.008   3
   7  -6   0 1539.26 592.028  15
   7  -6   1 9867.64 716.127  15
  -7   6  -1 11889.2 874.075  11
   7  -6   2 915.673 618.055  15
  -7   6  -2 474.000 724.810  11
  -7   6  -2 995.824 734.765   9
  -7   6  -3 19618.0 1024.64  11
  -7   6  -3 18649.6 1025.58  10
   7  -6   3 16372.4 976.759   5
  -7   6  -3 18957.5 1011.78   9
  -7   6  -4 7860.01 802.379  11
   7  -6   4 5794.05 825.404   5
  -7   6  -4 6027.01 751.175   9
  -7   6  -4 6569.40 777.856  10
  -7   6  -5 624.105 686.294  11
  -7   6  -5 1255.98 675.861  10
  -7   6  -5 966.541 667.202   9
   7  -6   5 877.694 782.545   5
   7  -5  -4 7872.70 689.610  15
   7  -5  -4 8219.54 829.596   3
  -7   5   3 14532.8 920.478  11
   7  -5  -3 12802.3 897.691   3
   7  -5  -3 12645.1 787.784  15
   7  -5  -2 101.015 556.133  15
  -7   5   2 222.662 697.929  11
   7  -5  -2-456.675 626.715   3
   7  -5  -1 14077.8 804.194   3
  -7   5   1 13425.9 906.037  11
  -7   5   0 1420.64 706.785  11
   7  -5   0-265.821 585.448  15
  -7   5  -1 1181.71 734.309   9
   7  -5   1 316.154 601.290  15
  -7   5  -1-574.540 671.468  10
  -7   5  -1 199.024 722.008  11
  -7   5  -2 17615.1 1019.56  11
  -7   5  -2 17924.6 991.599   9
  -7   5  -2 16945.9 995.183  10
   7  -5   2 17591.6 941.780  15
  -7   5  -3 3800.00 713.223   9
  -7   5  -3 2556.79 716.493  10
   7  -5   3 3841.28 674.940  15
[truncated: 16,982 more chars]
