# Supplementary material for: Synthesis, Characterisation and Structural Analysis of Rhenium and Technetium Nitride Complexes With Tridentate Thiosemicarbazone‐Phenols and Phosphine Ligands: Potential Applications in Technetium‐99m Radiotracer Development
Source: Bioinorg Chem Appl. 2026 Jul 22;2026:3202767. doi: 10.1155/bca/3202767 (PMC13390190; doi:10.1155/bca/3202767)
Supplement: Supplementary file 1 — Supporting Information Supporting Information is available as separate files. This information provides additional data related to the study presented in the main manuscript, essential for providing further evidence for the chemical identities of the obtained compounds and supporting the conclusions. It includes a detailed pdf file containing the following material: ESI–MS, FT‐IR, one‐dimensional 1H, 13C, 31P NMR and two‐dimensional NMR spectra of rhenium complexes Re0, Re1 and Re2; crystallographic data and diagrams for H 2 L2 and rhenium complexes Re1 and Re2; radio/UV‐HPLC and LC–MS data for 99g/99m Tc1-3; stability of 99m Tc1-4 in phosphate buffer saline, cysteine 1 mM, glutathione 1 mM and human serum type AB; experimental details of the attempts to obtain PCN‐based rhenium complexes. Crystallographic data in the form of .cif files (file names: ‘32_xx1_twin_nowob_nofried_twin1_hklf4_088.cif’, ‘33_DC_auto.cif’ and ‘test_mr24fp.cif’), and checkcif as PDF files (file names: ‘32_xx1_twin_nowob_nofried_twin1_hklf4_088 cifreport.pdf’, ‘33_DC_auto_cifreport.pdf’ and ‘test_mr24fp_cifreport.pdf’), are also included. [file BCA-2026-3202767-s001.zip › 33_DC_auto.cif]

data_33_dc_auto
_audit_creation_date               2025-02-26
_audit_creation_method
;
Olex2 1.5
(compiled 2024.02.16 svn.r378c4104 for OlexSys, GUI svn.r6928)
;
_shelx_SHELXL_version_number       '2019/3'
_audit_contact_author_address      ?
_audit_contact_author_email        ?
_audit_contact_author_name         ''
_audit_contact_author_phone        ?
_publ_contact_author_id_orcid      ?
_publ_section_references
;
Bourhis, L.J., Dolomanov, O.V., Gildea, R.J., Howard, J.A.K., Puschmann, H.
 (2015). Acta Cryst. A71, 59-75.

Dolomanov, O.V., Bourhis, L.J., Gildea, R.J, Howard, J.A.K. & Puschmann, H.
 (2009), J. Appl. Cryst. 42, 339-341.

Sheldrick, G.M. (2015). Acta Cryst. C71, 3-8.
;
_chemical_name_common              ?
_chemical_name_systematic          '(3-methoxysalicylaldehydethiosemicarbazonate)nitrido(tripheniphosphane)rhenium(V)'
_chemical_formula_moiety           'C27 H24 N4 O2 P Re S'
_chemical_formula_sum              'C27 H24 N4 O2 P Re S'
_chemical_formula_weight           685.73
_chemical_melting_point            ?
loop_
  _atom_type_symbol
  _atom_type_description
  _atom_type_scat_dispersion_real
  _atom_type_scat_dispersion_imag
  _atom_type_scat_source
 'C' 'C' 0.0033 0.0016 'International Tables Vol C Tables 4.2.6.8 and 6.1.1.4'
 'H' 'H' 0.0000 0.0000 'International Tables Vol C Tables 4.2.6.8 and 6.1.1.4'
 'N' 'N' 0.0061 0.0033 'International Tables Vol C Tables 4.2.6.8 and 6.1.1.4'
 'O' 'O' 0.0106 0.0060 'International Tables Vol C Tables 4.2.6.8 and 6.1.1.4'
 'P' 'P' 0.1023 0.0942 'International Tables Vol C Tables 4.2.6.8 and 6.1.1.4'
 'Re' 'Re' -1.0185 7.2310
 'International Tables Vol C Tables 4.2.6.8 and 6.1.1.4'
 'S' 'S' 0.1246 0.1234 'International Tables Vol C Tables 4.2.6.8 and 6.1.1.4'

_shelx_space_group_comment
;
The symmetry employed for this shelxl refinement is uniquely defined
by the following loop, which should always be used as a source of
symmetry information in preference to the above space-group names.
They are only intended as comments.
;
_space_group_crystal_system        'monoclinic'
_space_group_IT_number             14
_space_group_name_H-M_alt          'P 1 21/n 1'
_space_group_name_Hall             '-P 2yn'
loop_
  _space_group_symop_operation_xyz
 'x, y, z'
 '-x+1/2, y+1/2, -z+1/2'
 '-x, -y, -z'
 'x-1/2, -y-1/2, z-1/2'

_cell_length_a                     9.6608(3)
_cell_length_b                     16.7436(6)
_cell_length_c                     16.2967(5)
_cell_angle_alpha                  90
_cell_angle_beta                   100.231(3)
_cell_angle_gamma                  90
_cell_volume                       2594.18(15)
_cell_formula_units_Z              4
_cell_measurement_reflns_used      38984
_cell_measurement_temperature      293(2)
_cell_measurement_theta_max        31.7480
_cell_measurement_theta_min        1.7440
_shelx_estimated_absorpt_T_max     ?
_shelx_estimated_absorpt_T_min     ?
_exptl_absorpt_coefficient_mu      4.859
_exptl_absorpt_correction_T_max    1.00000
_exptl_absorpt_correction_T_min    0.30302
_exptl_absorpt_correction_type     multi-scan
_exptl_absorpt_process_details
;
CrysAlisPro 1.171.41.123a (Rigaku Oxford Diffraction, 2022)
Empirical absorption correction using spherical harmonics,
implemented in SCALE3 ABSPACK scaling algorithm.
;
_exptl_absorpt_special_details     ?
_exptl_crystal_colour              red
_exptl_crystal_density_diffrn      1.756
_exptl_crystal_density_meas        ?
_exptl_crystal_density_method      ?
_exptl_crystal_description         prism
_exptl_crystal_F_000               1344
_exptl_crystal_size_max            0.3
_exptl_crystal_size_mid            0.15
_exptl_crystal_size_min            0.1
_exptl_transmission_factor_max     1.0000
_exptl_transmission_factor_min     0.30302
_diffrn_reflns_av_R_equivalents    0.0460
_diffrn_reflns_av_unetI/netI       0.0247
_diffrn_reflns_Laue_measured_fraction_full  0.999
_diffrn_reflns_Laue_measured_fraction_max  0.951
_diffrn_reflns_limit_h_max         14
_diffrn_reflns_limit_h_min         -13
_diffrn_reflns_limit_k_max         23
_diffrn_reflns_limit_k_min         -24
_diffrn_reflns_limit_l_max         23
_diffrn_reflns_limit_l_min         -23
_diffrn_reflns_number              72838
_diffrn_reflns_point_group_measured_fraction_full  0.999
_diffrn_reflns_point_group_measured_fraction_max  0.951
_diffrn_reflns_theta_full          25.242
_diffrn_reflns_theta_max           31.767
_diffrn_reflns_theta_min           1.758
_diffrn_ambient_temperature        293(2)
_diffrn_detector                   'Hybrid Pixel Array Detector'
_diffrn_detector_area_resol_mean   5.8140
_diffrn_detector_type              'Pilatus 200K'
_diffrn_measured_fraction_theta_full  0.999
_diffrn_measured_fraction_theta_max  0.951
_diffrn_measurement_details
;
List of Runs (angles in degrees, time in seconds):

  # Type    Start    End  Width  t~exp~   \w     \q     \k     \f   Frames
--------------------------------------------------------------------------
  1  \w   -120.00 -95.00   1.00   35.00    --  -29.20-135.00 -32.00   25
  2  \w    -89.00 -26.00   1.00   35.00    --  -29.20 135.00  32.00   63
  3  \w   -120.00 -95.00   1.00   35.00    --  -29.20-135.00 147.00   25
  4  \w    -81.00 -56.00   1.00   35.00    --  -29.20 135.00-147.00   25
  5  \w     73.00  98.00   1.00   35.00    --   30.14 135.00  32.00   25
  6  \w     20.00  75.00   1.00   35.00    --   30.14-135.00 147.00   55
  7  \w     73.00  98.00   1.00   35.00    --   30.14 135.00-147.00   25
  8  \w     30.00  85.00   1.00   35.00    --   30.14-135.00 -32.00   55
  9  \w    -88.00  -9.00   1.00   35.00    --  -29.20 125.00-120.00   79
 10  \w    -37.00  59.00   1.00   35.00    --  -29.20  57.00-180.00   96
 11  \w    -35.00  11.00   1.00   35.00    --  -29.20 -77.00-120.00   46
 12  \w   -102.00  -9.00   1.00   35.00    --  -29.20 -38.00 150.00   93
 13  \w   -120.00 -84.00   1.00   35.00    --  -29.20-125.00-120.00   36
 14  \w   -118.00 -66.00   1.00   35.00    --  -29.20 -38.00 -30.00   52
 15  \w    -35.00   8.00   1.00   35.00    --  -29.20 -38.00 -30.00   43
 16  \w    -42.00   1.00   1.00   35.00    --  -29.20 -77.00 -30.00   43
 17  \w   -120.00  -3.00   1.00   35.00    --  -29.20 -57.00 120.00  117
 18  \w   -121.00 -67.00   1.00   35.00    --  -29.20 -50.00 -57.82   54
 19  \w    -64.00   0.00   1.00   35.00    --  -29.20 -50.00 -57.82   64
 20  \w    -37.00  62.00   1.00   35.00    --  -29.20  57.00-150.00   99
 21  \w    -67.00  62.00   1.00   35.00    --  -29.20  38.00  60.00  129
 22  \w   -117.00 -79.00   1.00   35.00    --  -29.20 -38.00-120.00   38
 23  \w    -39.00  11.00   1.00   35.00    --  -29.20 -77.00  30.00   50
 24  \w    -73.00 -18.00   1.00   35.00    --  -29.20 -38.00-120.00   55
 25  \w   -121.00 -12.00   1.00   35.00    --  -29.20 -57.00  90.00  109
 26  \w     -3.00  37.00   1.00   35.00    --   30.14  77.00 -60.00   40
 27  \w    -29.00   6.00   1.00   35.00    --   30.14 110.00 137.66   35
 28  \w     -7.00  41.00   1.00   35.00    --   30.14  77.00-120.00   48
;
_diffrn_measurement_device         'four-circle diffractometer'
_diffrn_measurement_device_type   
 'SuperNova, Single source at offset/far, Pilatus 200K'
_diffrn_measurement_method         '\w scans'
_diffrn_orient_matrix_type        
 'CrysAlisPro convention (1999,Acta A55,543-557)'
_diffrn_orient_matrix_UB_11        -0.0586504000
_diffrn_orient_matrix_UB_12        0.0256186000
_diffrn_orient_matrix_UB_13        -0.0003958000
_diffrn_orient_matrix_UB_21        -0.0163328000
_diffrn_orient_matrix_UB_22        -0.0031026000
_diffrn_orient_matrix_UB_23        -0.0440290000
_diffrn_orient_matrix_UB_31        -0.0430978000
_diffrn_orient_matrix_UB_32        -0.0336598000
_diffrn_orient_matrix_UB_33        0.0036830000
_diffrn_radiation_monochromator    mirror
_diffrn_radiation_probe            x-ray
_diffrn_radiation_type             'Mo K\a'
_diffrn_radiation_wavelength       0.71073
_diffrn_source                     'micro-focus sealed X-ray tube'
_diffrn_source_type                'SuperNova (Mo) X-ray Source'
_reflns_Friedel_coverage           0.000
_reflns_Friedel_fraction_full      .
_reflns_Friedel_fraction_max       .
_reflns_number_gt                  7249
_reflns_number_total               8411
_reflns_special_details
;
 Reflections were merged by SHELXL according to the crystal
 class for the calculation of statistics and refinement.
 
 _reflns_Friedel_fraction is defined as the number of unique
 Friedel pairs measured divided by the number that would be
 possible theoretically, ignoring centric projections and
 systematic absences.
;
_reflns_threshold_expression       'I > 2\s(I)'
_computing_cell_refinement         'CrysAlisPro 1.171.41.123a (Rigaku OD, 2022)'
_computing_data_collection         'CrysAlisPro 1.171.41.123a (Rigaku OD, 2022)'
_computing_data_reduction          'CrysAlisPro 1.171.41.123a (Rigaku OD, 2022)'
_computing_molecular_graphics      'Olex2 1.5 (Dolomanov et al., 2009)'
_computing_publication_material    'Olex2 1.5 (Dolomanov et al., 2009)'
_computing_structure_refinement    'SHELXL 2019/3 (Sheldrick, 2015)'
_computing_structure_solution      'olex2.solve 1.5 (Bourhis et al., 2015)'
_refine_diff_density_max           1.971
_refine_diff_density_min           -1.339
_refine_diff_density_rms           0.110
_refine_ls_extinction_coef         .
_refine_ls_extinction_method       none
_refine_ls_goodness_of_fit_ref     1.041
_refine_ls_hydrogen_treatment      constr
_refine_ls_matrix_type             full
_refine_ls_number_parameters       338
_refine_ls_number_reflns           8411
_refine_ls_number_restraints       0
_refine_ls_R_factor_all            0.0379
_refine_ls_R_factor_gt             0.0294
_refine_ls_restrained_S_all        1.041
_refine_ls_shift/su_max            0.001
_refine_ls_shift/su_mean           0.000
_refine_ls_structure_factor_coef   Fsqd
_refine_ls_weighting_details      
 'w=1/[\s^2^(Fo^2^)+(0.0309P)^2^+2.7698P] where P=(Fo^2^+2Fc^2^)/3'
_refine_ls_weighting_scheme        calc
_refine_ls_wR_factor_gt            0.0638
_refine_ls_wR_factor_ref           0.0661
_refine_special_details            ?
_olex2_refinement_description
;
1. Fixed Uiso
 At 1.2 times of:
  All C(H) groups, All N(H,H) groups
 At 1.5 times of:
  All C(H,H,H) groups
2. Rigid body (RIGU) restrains
 C9, C9A
 with sigma for 1-2 distances of 0.004 and sigma for 1-3 distances of 0.004
3. Others
 Sof(C9A)=Sof(H9AA)=Sof(H9AB)=Sof(H9AC)=1-FVAR(1)
 Sof(C9)=Sof(H9A)=Sof(H9B)=Sof(H9C)=FVAR(1)
4.a Rotating group:
 N4(H4A,H4B)
4.b Aromatic/amide H refined with riding coordinates:
 C2(H2), C4(H4), C5(H5), C6(H6), C11(H11), C12(H12), C13(H13), C14(H14),
 C15(H15), C17(H17), C18(H18), C19(H19), C20(H20), C21(H21), C23(H23), C24(H24),
  C25(H25), C26(H26), C27(H27)
4.c Idealised Me refined as rotating group:
 C9(H9A,H9B,H9C), C9A(H9AA,H9AB,H9AC)
;
_atom_sites_solution_hydrogens     mixed
_atom_sites_solution_primary       dual
_atom_sites_solution_secondary     difmap
loop_
  _atom_site_label
  _atom_site_type_symbol
  _atom_site_fract_x
  _atom_site_fract_y
  _atom_site_fract_z
  _atom_site_U_iso_or_equiv
  _atom_site_adp_type
  _atom_site_occupancy
  _atom_site_site_symmetry_order
  _atom_site_calc_flag
  _atom_site_refinement_flags_posn
  _atom_site_refinement_flags_adp
  _atom_site_refinement_flags_occupancy
  _atom_site_disorder_assembly
  _atom_site_disorder_group
 Re1 Re 0.25212(2) 0.32028(2) 0.38584(2) 0.02707(4) Uani 1 1 d . . . . .
 S1 S 0.31155(9) 0.19834(4) 0.45044(5) 0.03743(16) Uani 1 1 d . . . . .
 P1 P 0.37182(7) 0.29333(4) 0.27232(4) 0.02759(13) Uani 1 1 d . . . . .
 O1 O 0.0971(2) 0.36885(13) 0.29986(12) 0.0361(4) Uani 1 1 d . . . . .
 O2 O -0.0415(3) 0.45184(17) 0.17237(16) 0.0629(7) Uani 1 1 d . . . . .
 N1 N 0.3658(3) 0.38789(15) 0.43068(16) 0.0387(5) Uani 1 1 d . . . . .
 N2 N 0.0982(3) 0.31423(14) 0.46262(15) 0.0340(5) Uani 1 1 d . . . . .
 N3 N 0.1091(3) 0.25882(17) 0.52905(17) 0.0459(7) Uani 1 1 d . . . . .
 N4 N 0.2165(4) 0.1430(2) 0.5823(2) 0.0642(10) Uani 1 1 d . . . . .
 H4A H 0.304836 0.130090 0.595898 0.077 Uiso 1 1 d R U . . .
 H4B H 0.186865 0.156600 0.627808 0.077 Uiso 1 1 d R U . . .
 C1 C 0.2030(4) 0.2042(2) 0.5258(2) 0.0415(7) Uani 1 1 d . . . . .
 C2 C -0.0035(3) 0.36483(19) 0.45973(19) 0.0396(7) Uani 1 1 d . . . . .
 H2 H -0.049931 0.365861 0.505071 0.047 Uiso 1 1 calc R U . . .
 C3 C -0.0514(3) 0.41948(18) 0.39316(19) 0.0373(6) Uani 1 1 d . . . . .
 C8 C -0.1602(4) 0.4729(2) 0.4038(3) 0.0554(9) Uani 1 1 d . . . . .
 H8 H -0.189017 0.476272 0.455235 0.066 Uiso 1 1 calc R U . . .
 C7 C -0.2236(5) 0.5197(3) 0.3387(3) 0.0686(12) Uani 1 1 d . . . . .
 H7 H -0.294010 0.555320 0.346396 0.082 Uiso 1 1 calc R U . . .
 C6 C -0.1828(4) 0.5139(2) 0.2618(3) 0.0604(10) Uani 1 1 d . . . . .
 H6 H -0.227215 0.545438 0.217936 0.073 Uiso 1 1 calc R U . . .
 C5 C -0.0779(3) 0.46249(19) 0.2492(2) 0.0408(6) Uani 1 1 d . . . . .
 C4 C -0.0069(3) 0.41501(17) 0.31576(18) 0.0328(5) Uani 1 1 d . . . . .
 C9 C -0.039(4) 0.5214(8) 0.1197(8) 0.086(6) Uani 0.45(4) 1 d . . P A 1
 H9C H -0.133028 0.540137 0.101241 0.129 Uiso 0.45(4) 1 calc R U P A 1
 H9A H 0.002438 0.507272 0.072285 0.129 Uiso 0.45(4) 1 calc R U P A 1
 H9B H 0.016085 0.562708 0.150833 0.129 Uiso 0.45(4) 1 calc R U P A 1
 C9a C 0.036(2) 0.5027(12) 0.1423(12) 0.080(6) Uani 0.55(4) 1 d . . P A 2
 H9aC H -0.012865 0.552542 0.132404 0.120 Uiso 0.55(4) 1 calc R U P A 2
 H9aA H 0.057831 0.482712 0.090804 0.120 Uiso 0.55(4) 1 calc R U P A 2
 H9aB H 0.122092 0.510706 0.181362 0.120 Uiso 0.55(4) 1 calc R U P A 2
 C10 C 0.5539(3) 0.25980(16) 0.29938(18) 0.0312(5) Uani 1 1 d . . . . .
 C11 C 0.6297(3) 0.2415(2) 0.2367(2) 0.0406(7) Uani 1 1 d . . . . .
 H11 H 0.585314 0.243852 0.181209 0.049 Uiso 1 1 calc R U . . .
 C12 C 0.7697(4) 0.2200(2) 0.2555(3) 0.0521(9) Uani 1 1 d . . . . .
 H12 H 0.819725 0.209823 0.212902 0.063 Uiso 1 1 calc R U . . .
 C13 C 0.8349(3) 0.2136(2) 0.3372(3) 0.0531(9) Uani 1 1 d . . . . .
 H13 H 0.928265 0.197372 0.350139 0.064 Uiso 1 1 calc R U . . .
 C14 C 0.7615(4) 0.2312(3) 0.3997(2) 0.0540(9) Uani 1 1 d . . . . .
 H14 H 0.805961 0.227286 0.455073 0.065 Uiso 1 1 calc R U . . .
 C15 C 0.6211(3) 0.2549(2) 0.3813(2) 0.0414(7) Uani 1 1 d . . . . .
 H15 H 0.572812 0.267468 0.424137 0.050 Uiso 1 1 calc R U . . .
 C16 C 0.2777(3) 0.21682(17) 0.20441(16) 0.0301(5) Uani 1 1 d . . . . .
 C17 C 0.1404(3) 0.2334(2) 0.1652(2) 0.0416(7) Uani 1 1 d . . . . .
 H17 H 0.099330 0.282098 0.174186 0.050 Uiso 1 1 calc R U . . .
 C18 C 0.0649(4) 0.1771(2) 0.1128(2) 0.0477(8) Uani 1 1 d . . . . .
 H18 H -0.026638 0.188405 0.086723 0.057 Uiso 1 1 calc R U . . .
 C19 C 0.1248(4) 0.1041(2) 0.0991(2) 0.0466(8) Uani 1 1 d . . . . .
 H19 H 0.073698 0.066764 0.063815 0.056 Uiso 1 1 calc R U . . .
 C20 C 0.2592(4) 0.0872(2) 0.1375(2) 0.0460(8) Uani 1 1 d . . . . .
 H20 H 0.299198 0.038274 0.128298 0.055 Uiso 1 1 calc R U . . .
 C21 C 0.3373(3) 0.14328(18) 0.1909(2) 0.0392(6) Uani 1 1 d . . . . .
 H21 H 0.428520 0.131343 0.217096 0.047 Uiso 1 1 calc R U . . .
 C22 C 0.3825(3) 0.37824(18) 0.20322(18) 0.0351(6) Uani 1 1 d . . . . .
 C23 C 0.4144(5) 0.4525(2) 0.2383(2) 0.0557(9) Uani 1 1 d . . . . .
 H23 H 0.428903 0.457994 0.295971 0.067 Uiso 1 1 calc R U . . .
 C24 C 0.4253(6) 0.5194(3) 0.1890(3) 0.0738(13) Uani 1 1 d . . . . .
 H24 H 0.446137 0.569092 0.213522 0.089 Uiso 1 1 calc R U . . .
 C25 C 0.4048(5) 0.5112(3) 0.1038(3) 0.0660(12) Uani 1 1 d . . . . .
 H25 H 0.411909 0.555418 0.070291 0.079 Uiso 1 1 calc R U . . .
 C26 C 0.3741(6) 0.4380(3) 0.0684(3) 0.0694(12) Uani 1 1 d . . . . .
 H26 H 0.361095 0.432643 0.010739 0.083 Uiso 1 1 calc R U . . .
 C27 C 0.3620(5) 0.3710(2) 0.1177(2) 0.0557(9) Uani 1 1 d . . . . .
 H27 H 0.340063 0.321573 0.092793 0.067 Uiso 1 1 calc R U . . .

loop_
  _atom_site_aniso_label
  _atom_site_aniso_U_11
  _atom_site_aniso_U_22
  _atom_site_aniso_U_33
  _atom_site_aniso_U_23
  _atom_site_aniso_U_13
  _atom_site_aniso_U_12
 Re1 0.02942(6) 0.03168(6) 0.02022(6) 0.00060(4) 0.00476(4) 0.00009(4)
 S1 0.0457(4) 0.0343(3) 0.0350(4) 0.0042(3) 0.0147(3) 0.0055(3)
 P1 0.0292(3) 0.0327(3) 0.0208(3) 0.0017(2) 0.0043(2) 0.0009(3)
 O1 0.0361(10) 0.0461(12) 0.0255(10) 0.0020(8) 0.0042(8) 0.0079(9)
 O2 0.089(2) 0.0629(17) 0.0375(14) 0.0138(12) 0.0140(13) 0.0129(15)
 N1 0.0417(14) 0.0383(13) 0.0338(13) -0.0025(10) 0.0005(10) -0.0049(10)
 N2 0.0393(13) 0.0412(13) 0.0233(12) 0.0034(9) 0.0104(9) 0.0035(10)
 N3 0.0567(17) 0.0529(16) 0.0333(14) 0.0148(12) 0.0219(12) 0.0141(13)
 N4 0.091(3) 0.062(2) 0.0468(19) 0.0252(16) 0.0335(18) 0.0277(19)
 C1 0.0534(19) 0.0426(16) 0.0307(16) 0.0084(12) 0.0130(13) 0.0065(14)
 C2 0.0448(16) 0.0449(17) 0.0335(15) 0.0011(12) 0.0190(13) 0.0063(13)
 C3 0.0372(15) 0.0390(15) 0.0371(16) 0.0021(12) 0.0102(12) 0.0047(12)
 C8 0.056(2) 0.053(2) 0.062(2) 0.0045(17) 0.0248(18) 0.0169(17)
 C7 0.063(2) 0.068(3) 0.078(3) 0.014(2) 0.021(2) 0.034(2)
 C6 0.063(2) 0.055(2) 0.061(2) 0.0158(18) 0.0047(19) 0.0225(18)
 C5 0.0433(16) 0.0402(15) 0.0369(16) 0.0054(12) 0.0013(12) 0.0012(13)
 C4 0.0306(13) 0.0330(13) 0.0334(14) 0.0010(10) 0.0018(10) -0.0012(10)
 C9 0.146(17) 0.062(7) 0.040(6) 0.019(5) -0.010(8) -0.016(8)
 C9a 0.091(10) 0.104(10) 0.054(8) -0.013(7) 0.037(7) -0.041(8)
 C10 0.0283(12) 0.0332(13) 0.0315(14) 0.0012(10) 0.0036(10) -0.0009(10)
 C11 0.0347(15) 0.0524(18) 0.0354(16) -0.0055(13) 0.0083(12) -0.0027(13)
 C12 0.0405(18) 0.055(2) 0.065(2) -0.0140(17) 0.0204(17) -0.0030(15)
 C13 0.0276(15) 0.0499(19) 0.079(3) -0.0045(18) 0.0028(16) 0.0024(14)
 C14 0.0386(18) 0.066(2) 0.053(2) 0.0133(17) -0.0041(15) -0.0002(15)
 C15 0.0355(15) 0.0548(19) 0.0330(16) 0.0063(13) 0.0035(12) 0.0005(13)
 C16 0.0325(13) 0.0358(14) 0.0212(12) 0.0012(10) 0.0025(10) 0.0013(10)
 C17 0.0381(15) 0.0466(17) 0.0366(16) -0.0093(13) -0.0030(12) 0.0115(13)
 C18 0.0404(17) 0.055(2) 0.0410(19) -0.0057(14) -0.0103(14) 0.0057(14)
 C19 0.0510(19) 0.0446(17) 0.0405(18) -0.0085(13) -0.0019(14) -0.0064(14)
 C20 0.0496(19) 0.0339(15) 0.052(2) -0.0075(13) 0.0014(15) 0.0019(13)
 C21 0.0373(15) 0.0354(15) 0.0419(17) 0.0008(12) -0.0009(12) 0.0026(12)
 C22 0.0377(15) 0.0394(15) 0.0296(14) 0.0071(11) 0.0100(11) 0.0045(11)
 C23 0.087(3) 0.0439(18) 0.0383(18) 0.0040(14) 0.0153(18) -0.0099(18)
 C24 0.116(4) 0.043(2) 0.068(3) 0.0096(19) 0.030(3) -0.011(2)
 C25 0.082(3) 0.057(2) 0.067(3) 0.031(2) 0.034(2) 0.012(2)
 C26 0.110(4) 0.069(3) 0.035(2) 0.0178(18) 0.028(2) 0.010(2)
 C27 0.089(3) 0.053(2) 0.0284(17) 0.0059(14) 0.0187(17) 0.0034(19)

_geom_special_details
;
 All esds (except the esd in the dihedral angle between two l.s. planes)
 are estimated using the full covariance matrix.  The cell esds are taken
 into account individually in the estimation of esds in distances, angles
 and torsion angles; correlations between esds in cell parameters are only
 used when they are defined by crystal symmetry.  An approximate (isotropic)
 treatment of cell esds is used for estimating esds involving l.s. planes.
;
loop_
  _geom_bond_atom_site_label_1
  _geom_bond_atom_site_label_2
  _geom_bond_distance
  _geom_bond_site_symmetry_2
  _geom_bond_publ_flag
 Re1 S1 2.3221(7) . ?
 Re1 P1 2.3923(7) . ?
 Re1 O1 2.030(2) . ?
 Re1 N1 1.654(2) . ?
 Re1 N2 2.110(2) . ?
 S1 C1 1.754(3) . ?
 P1 C10 1.824(3) . ?
 P1 C16 1.826(3) . ?
 P1 C22 1.828(3) . ?
 O1 C4 1.329(3) . ?
 O2 C5 1.371(4) . ?
 O2 C9 1.449(12) . ?
 O2 C9a 1.289(12) . ?
 N2 N3 1.415(3) . ?
 N2 C2 1.292(4) . ?
 N3 C1 1.296(4) . ?
 N4 H4A 0.8700 . ?
 N4 H4B 0.8716 . ?
 N4 C1 1.367(4) . ?
 C2 H2 0.9300 . ?
 C2 C3 1.432(4) . ?
 C3 C8 1.414(4) . ?
 C3 C4 1.405(4) . ?
 C8 H8 0.9300 . ?
 C8 C7 1.372(6) . ?
 C7 H7 0.9300 . ?
 C7 C6 1.382(6) . ?
 C6 H6 0.9300 . ?
 C6 C5 1.374(5) . ?
 C5 C4 1.420(4) . ?
 C9 H9C 0.9600 . ?
 C9 H9A 0.9600 . ?
 C9 H9B 0.9600 . ?
 C9a H9aC 0.9600 . ?
 C9a H9aA 0.9600 . ?
 C9a H9aB 0.9600 . ?
 C10 C11 1.393(4) . ?
 C10 C15 1.379(4) . ?
 C11 H11 0.9300 . ?
 C11 C12 1.380(5) . ?
 C12 H12 0.9300 . ?
 C12 C13 1.372(6) . ?
 C13 H13 0.9300 . ?
 C13 C14 1.373(6) . ?
 C14 H14 0.9300 . ?
 C14 C15 1.394(5) . ?
 C15 H15 0.9300 . ?
 C16 C17 1.394(4) . ?
 C16 C21 1.393(4) . ?
 C17 H17 0.9300 . ?
 C17 C18 1.388(4) . ?
 C18 H18 0.9300 . ?
 C18 C19 1.387(5) . ?
 C19 H19 0.9300 . ?
 C19 C20 1.367(5) . ?
 C20 H20 0.9300 . ?
 C20 C21 1.405(4) . ?
 C21 H21 0.9300 . ?
 C22 C23 1.380(5) . ?
 C22 C27 1.378(4) . ?
 C23 H23 0.9300 . ?
 C23 C24 1.393(5) . ?
 C24 H24 0.9300 . ?
 C24 C25 1.375(6) . ?
 C25 H25 0.9300 . ?
 C25 C26 1.364(7) . ?
 C26 H26 0.9300 . ?
 C26 C27 1.396(5) . ?
 C27 H27 0.9300 . ?

loop_
  _geom_angle_atom_site_label_1
  _geom_angle_atom_site_label_2
  _geom_angle_atom_site_label_3
  _geom_angle
  _geom_angle_site_symmetry_1
  _geom_angle_site_symmetry_3
  _geom_angle_publ_flag
 S1 Re1 P1 94.03(3) . . ?
 O1 Re1 S1 139.26(7) . . ?
 O1 Re1 P1 86.59(6) . . ?
 O1 Re1 N2 85.25(9) . . ?
 N1 Re1 S1 108.06(9) . . ?
 N1 Re1 P1 95.54(10) . . ?
 N1 Re1 O1 112.42(11) . . ?
 N1 Re1 N2 104.69(12) . . ?
 N2 Re1 S1 80.35(7) . . ?
 N2 Re1 P1 159.76(7) . . ?
 C1 S1 Re1 97.93(11) . . ?
 C10 P1 Re1 116.67(9) . . ?
 C10 P1 C16 106.59(13) . . ?
 C10 P1 C22 103.34(13) . . ?
 C16 P1 Re1 110.11(9) . . ?
 C16 P1 C22 104.41(13) . . ?
 C22 P1 Re1 114.69(10) . . ?
 C4 O1 Re1 126.08(18) . . ?
 C5 O2 C9 118.1(8) . . ?
 C9a O2 C5 121.5(6) . . ?
 N3 N2 Re1 121.36(18) . . ?
 C2 N2 Re1 124.0(2) . . ?
 C2 N2 N3 114.3(2) . . ?
 C1 N3 N2 112.9(2) . . ?
 H4A N4 H4B 107.7 . . ?
 C1 N4 H4A 109.3 . . ?
 C1 N4 H4B 111.8 . . ?
 N3 C1 S1 125.3(2) . . ?
 N3 C1 N4 119.1(3) . . ?
 N4 C1 S1 115.6(3) . . ?
 N2 C2 H2 117.0 . . ?
 N2 C2 C3 126.0(3) . . ?
 C3 C2 H2 117.0 . . ?
 C8 C3 C2 117.2(3) . . ?
 C4 C3 C2 122.5(3) . . ?
 C4 C3 C8 119.8(3) . . ?
 C3 C8 H8 119.8 . . ?
 C7 C8 C3 120.3(4) . . ?
 C7 C8 H8 119.8 . . ?
 C8 C7 H7 119.9 . . ?
 C8 C7 C6 120.1(4) . . ?
 C6 C7 H7 119.9 . . ?
 C7 C6 H6 119.4 . . ?
 C5 C6 C7 121.1(3) . . ?
 C5 C6 H6 119.4 . . ?
 O2 C5 C6 122.3(3) . . ?
 O2 C5 C4 117.2(3) . . ?
 C6 C5 C4 120.4(3) . . ?
 O1 C4 C3 124.6(3) . . ?
 O1 C4 C5 117.1(3) . . ?
 C3 C4 C5 118.2(3) . . ?
 O2 C9 H9C 109.5 . . ?
 O2 C9 H9A 109.5 . . ?
 O2 C9 H9B 109.5 . . ?
 H9C C9 H9A 109.5 . . ?
 H9C C9 H9B 109.5 . . ?
 H9A C9 H9B 109.5 . . ?
 O2 C9a H9aC 109.5 . . ?
 O2 C9a H9aA 109.5 . . ?
 O2 C9a H9aB 109.5 . . ?
 H9aC C9a H9aA 109.5 . . ?
 H9aC C9a H9aB 109.5 . . ?
 H9aA C9a H9aB 109.5 . . ?
 C11 C10 P1 120.0(2) . . ?
 C15 C10 P1 121.3(2) . . ?
 C15 C10 C11 118.6(3) . . ?
 C10 C11 H11 119.5 . . ?
 C12 C11 C10 121.1(3) . . ?
 C12 C11 H11 119.5 . . ?
 C11 C12 H12 120.0 . . ?
 C13 C12 C11 120.0(3) . . ?
 C13 C12 H12 120.0 . . ?
 C12 C13 H13 120.2 . . ?
 C12 C13 C14 119.6(3) . . ?
 C14 C13 H13 120.2 . . ?
 C13 C14 H14 119.6 . . ?
 C13 C14 C15 120.8(3) . . ?
 C15 C14 H14 119.6 . . ?
 C10 C15 C14 119.9(3) . . ?
 C10 C15 H15 120.1 . . ?
 C14 C15 H15 120.1 . . ?
 C17 C16 P1 118.0(2) . . ?
 C21 C16 P1 122.7(2) . . ?
 C21 C16 C17 119.3(3) . . ?
 C16 C17 H17 120.0 . . ?
 C18 C17 C16 120.0(3) . . ?
 C18 C17 H17 120.0 . . ?
 C17 C18 H18 119.7 . . ?
 C19 C18 C17 120.5(3) . . ?
 C19 C18 H18 119.7 . . ?
 C18 C19 H19 120.1 . . ?
 C20 C19 C18 119.9(3) . . ?
 C20 C19 H19 120.1 . . ?
 C19 C20 H20 119.7 . . ?
 C19 C20 C21 120.5(3) . . ?
 C21 C20 H20 119.7 . . ?
 C16 C21 C20 119.8(3) . . ?
 C16 C21 H21 120.1 . . ?
 C20 C21 H21 120.1 . . ?
 C23 C22 P1 118.6(2) . . ?
 C27 C22 P1 122.8(3) . . ?
 C27 C22 C23 118.6(3) . . ?
 C22 C23 H23 119.3 . . ?
 C22 C23 C24 121.3(4) . . ?
 C24 C23 H23 119.3 . . ?
 C23 C24 H24 120.3 . . ?
 C25 C24 C23 119.4(4) . . ?
 C25 C24 H24 120.3 . . ?
 C24 C25 H25 120.1 . . ?
 C26 C25 C24 119.9(4) . . ?
 C26 C25 H25 120.1 . . ?
 C25 C26 H26 119.6 . . ?
 C25 C26 C27 120.8(4) . . ?
 C27 C26 H26 119.6 . . ?
 C22 C27 C26 120.0(4) . . ?
 C22 C27 H27 120.0 . . ?
 C26 C27 H27 120.0 . . ?

loop_
  _geom_torsion_atom_site_label_1
  _geom_torsion_atom_site_label_2
  _geom_torsion_atom_site_label_3
  _geom_torsion_atom_site_label_4
  _geom_torsion
  _geom_torsion_site_symmetry_1
  _geom_torsion_site_symmetry_2
  _geom_torsion_site_symmetry_3
  _geom_torsion_site_symmetry_4
  _geom_torsion_publ_flag
 Re1 S1 C1 N3 8.0(4) . . . . ?
 Re1 S1 C1 N4 -175.4(3) . . . . ?
 Re1 P1 C10 C11 178.8(2) . . . . ?
 Re1 P1 C10 C15 -3.7(3) . . . . ?
 Re1 P1 C16 C17 61.5(2) . . . . ?
 Re1 P1 C16 C21 -118.2(2) . . . . ?
 Re1 P1 C22 C23 42.6(3) . . . . ?
 Re1 P1 C22 C27 -138.3(3) . . . . ?
 Re1 O1 C4 C3 -19.4(4) . . . . ?
 Re1 O1 C4 C5 161.0(2) . . . . ?
 Re1 N2 N3 C1 -13.4(4) . . . . ?
 Re1 N2 C2 C3 16.9(5) . . . . ?
 P1 C10 C11 C12 176.6(3) . . . . ?
 P1 C10 C15 C14 -178.2(3) . . . . ?
 P1 C16 C17 C18 179.8(3) . . . . ?
 P1 C16 C21 C20 -179.7(3) . . . . ?
 P1 C22 C23 C24 179.4(4) . . . . ?
 P1 C22 C27 C26 -178.8(3) . . . . ?
 O2 C5 C4 O1 5.4(4) . . . . ?
 O2 C5 C4 C3 -174.2(3) . . . . ?
 N2 N3 C1 S1 1.8(5) . . . . ?
 N2 N3 C1 N4 -174.7(3) . . . . ?
 N2 C2 C3 C8 -177.0(3) . . . . ?
 N2 C2 C3 C4 10.9(5) . . . . ?
 N3 N2 C2 C3 -170.4(3) . . . . ?
 C2 N2 N3 C1 173.8(3) . . . . ?
 C2 C3 C8 C7 -171.6(4) . . . . ?
 C2 C3 C4 O1 -10.3(5) . . . . ?
 C2 C3 C4 C5 169.2(3) . . . . ?
 C3 C8 C7 C6 1.1(7) . . . . ?
 C8 C3 C4 O1 177.8(3) . . . . ?
 C8 C3 C4 C5 -2.6(5) . . . . ?
 C8 C7 C6 C5 -0.8(7) . . . . ?
 C7 C6 C5 O2 175.8(4) . . . . ?
 C7 C6 C5 C4 -1.2(6) . . . . ?
 C6 C5 C4 O1 -177.5(3) . . . . ?
 C6 C5 C4 C3 2.9(5) . . . . ?
 C4 C3 C8 C7 0.7(6) . . . . ?
 C9 O2 C5 C6 39.5(16) . . . . ?
 C9 O2 C5 C4 -143.4(16) . . . . ?
 C9a O2 C5 C6 78.7(16) . . . . ?
 C9a O2 C5 C4 -104.2(16) . . . . ?
 C10 P1 C16 C17 -171.1(2) . . . . ?
 C10 P1 C16 C21 9.2(3) . . . . ?
 C10 P1 C22 C23 -85.4(3) . . . . ?
 C10 P1 C22 C27 93.6(3) . . . . ?
 C10 C11 C12 C13 2.3(5) . . . . ?
 C11 C10 C15 C14 -0.7(5) . . . . ?
 C11 C12 C13 C14 -2.1(6) . . . . ?
 C12 C13 C14 C15 0.5(6) . . . . ?
 C13 C14 C15 C10 0.9(6) . . . . ?
 C15 C10 C11 C12 -0.9(5) . . . . ?
 C16 P1 C10 C11 55.4(3) . . . . ?
 C16 P1 C10 C15 -127.2(3) . . . . ?
 C16 P1 C22 C23 163.2(3) . . . . ?
 C16 P1 C22 C27 -17.7(3) . . . . ?
 C16 C17 C18 C19 0.1(6) . . . . ?
 C17 C16 C21 C20 0.6(5) . . . . ?
 C17 C18 C19 C20 0.2(6) . . . . ?
 C18 C19 C20 C21 0.0(6) . . . . ?
 C19 C20 C21 C16 -0.3(5) . . . . ?
 C21 C16 C17 C18 -0.5(5) . . . . ?
 C22 P1 C10 C11 -54.3(3) . . . . ?
 C22 P1 C10 C15 123.1(3) . . . . ?
 C22 P1 C16 C17 -62.1(3) . . . . ?
 C22 P1 C16 C21 118.2(3) . . . . ?
 C22 C23 C24 C25 -0.5(7) . . . . ?
 C23 C22 C27 C26 0.2(6) . . . . ?
 C23 C24 C25 C26 0.1(8) . . . . ?
 C24 C25 C26 C27 0.5(8) . . . . ?
 C25 C26 C27 C22 -0.7(7) . . . . ?
 C27 C22 C23 C24 0.3(6) . . . . ?

loop_
  _diffrn_refln_index_h
  _diffrn_refln_index_k
  _diffrn_refln_index_l
  _diffrn_refln_intensity_net
  _diffrn_refln_intensity_u
 0 0 2 367.39 8.42
 0 0 -2 396.5 7.82
 0 0 -2 394.18 7.63
 0 0 -2 383.94 7.78
 0 0 2 366.95 8.35
 0 0 -3 5.46 0.65
 0 0 3 0.82 0.77
 0 0 -3 5.37 0.63
 0 0 3 2.96 0.83
 0 0 -4 3540.83 68.62
 0 0 4 3267.19 69.72
 0 0 4 3577.74 67.97
 0 0 4 3285.07 69.89
 0 0 -4 3650.2 68.64
 0 0 -5 1.36 0.73
 0 0 5 1.25 1.18
 0 0 -5 1.37 0.67
 0 0 5 2.04 0.6
 0 0 -5 0.26 0.77
 0 0 5 1.91 1.27
 0 0 -5 1.52 0.87
 0 0 -6 1769.01 34.75
 0 0 -6 1784.71 35.16
 0 0 6 1682.92 36.95
 0 0 -6 1657.12 34.43
 0 0 6 1757.74 34.24
 0 0 -6 1719.55 35.08
 0 0 6 1598.28 36.6
 0 0 -7 2.47 1.05
 0 0 7 1.68 1.71
 0 0 -7 2.06 1.05
 0 0 -7 0.65 1.17
 0 0 7 3.23 0.91
 0 0 7 1.6 1.7
 0 0 -7 2.69 1.24
 0 0 -8 1342.38 26.21
 0 0 -8 1232.5 26.84
 0 0 8 1162.35 29.04
 0 0 -8 1166.9 25.81
 0 0 -8 1198.34 26.7
 0 0 8 1305.68 25.78
 0 0 9 0.7 2.32
 0 0 -9 3.77 1.68
 0 0 9 1 1.23
 0 0 -9 2.2 1.36
 0 0 10 818.45 22.82
 0 0 -10 764.34 19.98
 0 0 10 929.94 19.18
 0 0 -10 873.47 19.15
 0 0 11 3.27 1.92
 0 0 11 7.26 3.56
 0 0 -11 -1.57 2.45
 0 0 12 1125.88 30.97
 0 0 -12 1057.35 28.35
 0 0 13 3.29 3.85
 0 0 13 7.33 4.46
 0 0 13 1.73 2.49
 0 0 -13 -0.5 2.93
 0 0 14 1591.78 35.93
 0 0 14 1611.32 36.96
 0 0 15 12.42 5.9
 0 0 15 6.2 5.03
 0 0 -15 3.53 3.79
 0 0 -15 1.07 3.71
 0 0 -16 159.87 8.59
 0 0 16 200.21 11.42
 0 0 16 199.73 12.17
 0 0 -16 165.1 8.92
 0 0 17 4.33 6.45
 0 0 17 3.39 6.52
 0 0 -17 1.06 4.54
 0 0 -17 3.86 4.56
 0 0 18 832.74 24.39
 0 0 18 815.55 25.41
 0 0 19 8.42 8.01
 0 0 19 7.43 8.06
 0 0 -19 2.92 5.28
 0 0 -19 0.22 5.41
 0 0 20 14.81 9.16
 0 0 20 17.52 9.37
 0 0 -20 24.63 6.68
 0 0 -20 20.22 6.67
 0 0 21 2.96 8.96
 0 0 21 -3.51 9.42
 0 0 -21 -0.97 6.4
 0 0 -21 4.98 6.42
 0 0 -22 244.9 14.09
 0 0 -22 281.77 14.64
 0 0 22 389.39 18.6
 0 0 22 368.43 19.13
 0 1 -1 645.19 12.68
 0 -1 1 642.19 12.89
 0 -1 -1 644.2 12.73
 0 1 1 640.01 12.76
 0 -1 1 662.1 12.91
 0 -1 1 630.44 12.89
 0 -1 -1 641.15 12.67
 0 1 1 636.84 12.79
 0 -1 -1 618.58 12.78
 0 1 1 669.12 12.91
 0 1 -1 640.5 12.9
 0 1 -1 639.29 12.72
 0 1 -2 4253.37 78.77
 0 1 -2 3833.26 79.02
 0 -1 2 3747.85 79
 0 -1 -2 3851.74 78.78
 0 1 2 4332.56 79.45
 0 -1 -2 4163.78 78.8
 0 1 -2 4242.17 78.65
 0 -1 -2 4041.36 78.8
 0 -1 2 3866.63 79.2
 0 1 -2 4212.89 78.8
 0 1 2 4218.05 79.42
 0 -1 -2 4179.8 78.67
 0 1 -3 317.35 7.21
 0 -1 3 311.88 7.87
 0 -1 -3 314.58 7.39
 0 -1 -3 343.17 7.36
 0 1 -3 348 7.48
 0 -1 3 296.64 7.99
 0 1 3 355.62 8.43
 0 1 -3 350.79 7.39
 0 -1 -3 342.12 7.49
 0 1 3 359.02 8.51
 0 1 -3 346.14 7.34
 0 -1 -4 612.6 12.78
 0 1 -4 628.23 13.25
 0 1 4 619.45 14.74
 0 1 -4 641.56 13.35
 0 -1 -4 642.09 13.48
 0 1 4 630.72 12.41
 0 -1 4 591.7 14.18
 0 -1 4 672.82 12.93
 0 1 -4 629.31 13.45
 0 -1 4 555.25 14.2
 0 -1 -4 621.96 13.31
 0 1 4 627.81 14.66
 0 -1 -5 397.79 8.64
 0 -1 -5 397.02 9.45
 0 1 -5 413.24 9.32
 0 1 5 363.42 10.64
 0 1 5 401.36 8.03
 0 1 -5 360.04 8.91
 0 -1 5 381.78 10.41
 0 -1 5 450.93 8.86
 0 1 -5 412.74 9.44
 0 1 5 381.88 10.66
 0 -1 5 363.67 10.35
 0 -1 -6 907.16 19.51
 0 1 -6 996.57 20.42
 0 1 6 855.05 22.02
 0 -1 -6 988.67 20.55
 0 1 -6 934.07 19.84
 0 -1 6 916.73 21.92
 0 -1 6 1087.5 19.8
 0 1 6 899.53 22.06
 0 1 -6 956.87 20.5
 0 -1 6 852.73 21.79
 0 1 -7 23.79 1.81
 0 -1 -7 23.82 1.58
 0 1 -7 26.17 2.01
 0 -1 -7 23.52 2.02
 0 1 7 18.44 2.64
 0 1 -7 23.67 1.65
 0 -1 7 23.74 2.66
 0 -1 7 29.46 1.72
 0 1 7 21.66 2.64
 0 1 -7 25.6 2.1
 0 1 -8 634.88 14.98
 0 1 -8 666.52 15.56
 0 1 8 621.37 17.43
 0 -1 -8 654.67 15.66
 0 1 -8 711.45 14.88
 0 -1 8 645.03 17.72
 0 -1 8 781.53 14.93
 0 1 8 611.76 14.36
 0 1 -8 643.52 15.59
 0 1 8 567.43 16.96
 0 1 -9 566.34 14.1
 0 -1 9 583.49 17.32
 0 -1 -9 589.55 14.96
 0 1 -9 581.79 14.9
 0 1 9 566.47 16.78
 0 1 -9 587.06 14.94
 0 1 9 572.84 13.62
 0 -1 10 1321.34 32.54
 0 -1 -10 1248.18 29.31
 0 1 10 1256.89 31.7
 0 1 -10 1246.19 29.17
 0 -1 -10 1188.25 28.89
 0 1 -10 1280.61 29.23
 0 1 10 1278.88 27.79
 0 -1 11 5.01 3.31
 0 1 11 1.12 3.07
 0 -1 -11 -0.5 2.22
 0 1 -11 1.53 2.32
 0 1 11 2.99 1.7
 0 -1 11 5.64 1.93
 0 -1 -11 3.28 2.42
 0 1 -11 2.05 2.35
 0 1 -11 3.45 1.69
 0 1 -12 304.01 8.48
 0 -1 12 319.66 13.12
 0 1 12 288.99 11.91
 0 1 -12 254.93 9.56
 0 -1 -12 259.7 9.7
 0 -1 12 271.71 12.06
 0 -1 -12 258.93 9.48
 0 1 -12 251.95 9.53
 0 -1 12 370.8 8.9
 0 1 12 317.56 8.79
 0 1 -13 291.93 8.42
 0 -1 13 308.04 13.39
 0 -1 -13 239.6 9.59
 0 -1 13 289.63 12.54
 0 1 13 277.64 11.76
 0 1 13 318.46 8.91
 0 1 -13 261.1 9.92
 0 -1 -13 256.75 10.04
 0 1 13 310.15 12.57
 0 -1 -14 430.91 14.13
 0 1 14 521.24 17.12
 0 -1 14 556.92 18.42
 0 -1 14 559.13 19.12
 0 1 14 532.1 17.78
 0 -1 -14 432.5 14.45
 0 1 -14 424.94 14.25
 0 1 15 24.12 5.7
 0 -1 15 31.78 6.94
 0 -1 15 31.38 6.6
 0 1 15 31.27 5.99
 0 -1 -15 21.39 4.3
 0 -1 -15 25.72 4.71
 0 1 -15 19.44 4.46
 0 -1 16 1156.3 29.79
 0 1 16 1104.52 28.51
 0 -1 16 1150.43 31.14
 0 1 16 1078.77 29.04
 0 -1 -16 826.64 24.67
 0 1 -16 830.44 24.42
 0 1 17 106.8 9.09
 0 -1 17 112.91 10.08
 0 1 -17 75.17 6.85
 0 -1 -17 78.65 6.77
 0 1 17 103.15 9.07
 0 -1 17 107.13 10.39
 0 -1 -17 71.99 7.34
 0 1 -17 71.29 6.7
 0 -1 -18 46.98 6.43
 0 1 18 55.94 8.29
 0 1 -18 39.05 6.54
 0 -1 18 57.86 9.05
 0 1 18 57.59 8.63
 0 -1 18 53.46 9.39
 0 1 -18 54.3 6.71
 0 -1 -18 46.91 6.61
 0 1 19 29.33 8.4
 0 -1 19 20.25 8.75
 0 -1 19 21.98 8.92
 0 1 19 21.64 7.89
 0 -1 -19 21.97 5.84
 0 1 -19 25.5 6.06
 0 -1 -19 22.03 6.13
 0 1 -19 18.02 5.92
 0 -1 20 335.87 17.08
 0 1 20 335.35 16.18
 0 1 -20 238.63 12.87
 0 -1 -20 237.92 12.54
 0 -1 20 344.13 17.88
 0 1 20 346.7 16.92
 0 1 -20 249.5 12.73
 0 -1 -20 235.15 12.73
 0 1 21 31.27 9.39
 0 -1 21 19.84 10.3
 0 -1 21 29.07 10.3
 0 1 21 42.12 9.38
 0 1 -21 28.21 7.08
 0 -1 -21 25.84 6.98
 0 1 -21 20.3 6.96
 0 -1 -21 15.74 6.7
 0 -1 22 -1.09 10.35
 0 1 22 2.58 8.88
 0 -1 -22 0.27 6.55
 0 1 -22 4.18 6.56
 0 -1 -22 8.2 6.81
 0 1 -22 -0.53 7.06
 0 1 22 6.37 9.2
 0 -1 22 2.81 10.28
 0 1 -23 18.35 7.65
 0 -1 -23 21.66 7.57
 0 2 0 4446.76 85.97
 0 2 0 4481.65 85.78
 0 -2 0 4615.71 86.2
 0 -2 0 4559.35 86.22
 0 2 0 4397.41 85.98
 0 -2 0 4851 86.05
 0 -2 0 4522.26 85.94
 0 -2 0 4480.43 85.98
 0 -2 0 4408.44 85.97
 0 -2 0 4139.96 85.83
 0 -2 1 2764.53 52.53
 0 2 -1 2705.92 52.24
 0 2 -1 2753.67 52.53
 0 2 1 2681.82 52.31
 0 -2 1 2746.55 52.36
 0 2 1 2698.84 52.26
 0 -2 -1 2772.66 52.3
 0 -2 1 2712.83 52.57
 0 -2 -1 2722.3 52.66
 0 -2 1 2751.84 52.43
 0 -2 -1 2577.47 52.53
 0 2 -1 2654.69 52.32
 0 -2 -1 2670.26 52.13
 0 2 1 2653.96 52.38
 0 -2 -1 2729.87 52.25
 0 -2 -1 2746.51 52.25
 0 -2 1 2659.55 52.42
 0 2 -1 2680.96 52.18
 0 -2 2 241.99 5.84
 0 2 -2 242.33 5.44
 0 -2 -2 240.48 5.52
 0 -2 2 245.99 5.86
 0 2 -2 245.88 5.52
 0 2 2 244.9 5.59
 0 -2 -2 242.76 5.42
 0 2 2 237.33 5.63
 0 2 -2 247.19 5.14
 0 -2 -2 226.61 5.6
 0 -2 2 243.3 5.85
 0 -2 2 245.85 5.87
 0 2 2 247.09 5.8
 0 2 -2 244.07 5.8
 0 2 2 233.73 5.27
 0 -2 -3 1644.28 32.87
 0 -2 3 1513.2 33.4
 0 2 -3 1704.19 32.85
 0 2 3 1711.02 33.29
 0 -2 -3 1660.75 32.8
 0 2 3 1684.27 33.38
 0 2 -3 1683.22 32.51
 0 -2 -3 1611.63 32.94
 0 -2 3 1566.15 33.17
 0 2 -3 1664.29 33.27
 0 2 3 1715.12 33.48
 0 2 -3 1668.18 32.82
 0 -2 3 1652.02 33.58
 0 2 -4 199.78 5.13
 0 -2 -4 202.23 5.21
 0 2 4 201.14 5.97
 0 2 -4 194.64 4.93
 0 -2 -4 193.75 5.24
 0 -2 4 172.35 5.49
 0 2 4 209.5 4.49
 0 2 -4 196.94 5.5
 0 2 4 193.83 5.88
 0 2 -4 198.94 5.2
 0 -2 4 188.35 5.97
 0 2 -5 21.44 1.55
 0 -2 -5 17.13 1.44
 0 2 5 14.57 1.82
 0 2 -5 17.74 1.38
 0 -2 -5 14.79 1.48
 0 -2 5 17.16 1.79
 0 2 5 18.4 1.93
 0 -2 5 16.46 1.97
 0 2 -5 14.61 1.42
 0 2 5 22.88 0.98
 0 -2 6 211.8 7.22
 0 2 6 216.07 4.9
 0 2 -6 222.32 5.81
 0 -2 -6 219.5 6.02
 0 2 -6 234.53 6.36
 0 2 6 208.71 7.26
 0 -2 6 209.89 7.4
 0 2 -6 231.26 6.12
 0 2 6 202.67 7.28
 0 -2 -6 231.51 6.4
 0 -2 7 1300.27 29.93
 0 2 -7 1306.83 27.34
 0 2 7 1235.15 29.57
 0 -2 -7 1368.01 27.91
 0 2 -7 1329.61 28.18
 0 -2 -7 1369.68 28.26
 0 2 7 1219.78 29.68
 0 2 -7 1407.21 27.99
 0 -2 -8 590.31 14.3
 0 2 8 527.64 15.63
 0 2 -8 606.37 14.02
 0 2 -8 595.26 13.28
 0 -2 8 586.4 16.22
 0 2 8 537.57 15.56
 0 2 -8 595.09 14.24
 0 -2 -8 583.85 13.9
 0 2 -8 572.86 13.71
 0 -2 -9 2.14 1.73
 0 2 -9 5.26 1.94
 0 2 -9 1.08 1.28
 0 -2 9 2.95 2.58
 0 2 9 5.83 2.4
 0 2 -9 2.72 1.73
 0 -2 -9 2.73 1.85
 0 2 -9 2.42 1.65
 0 2 -10 179.66 6.56
 0 2 10 160.49 7.91
 0 -2 -10 164.08 6.62
 0 2 -10 186.84 5.67
 0 -2 10 179.45 8.71
 0 2 10 165.41 5.41
 0 2 -10 181.39 6.73
 0 -2 -10 168.77 6.39
 0 -2 -11 1129.69 26.32
 0 2 -11 1112.5 25.82
 0 2 11 1120.11 28.33
 0 2 -11 1200.76 24.47
 0 -2 11 1176.49 29.93
 0 2 11 1083.88 24.28
 0 -2 -11 1097.6 25.7
 0 -2 11 1094.79 29.14
 0 2 -11 1101.01 26.02
 0 2 -12 754.1 19.63
 0 -2 -12 749.87 19.92
 0 2 12 789.47 21.98
 0 2 -12 822.11 17.99
 0 -2 12 866.18 24.15
 0 2 12 788.36 18.1
 0 -2 -12 763.25 19.51
 0 2 -12 741.33 19.81
 0 -2 12 790.17 23.25
 0 -2 -13 17.8 3.73
 0 2 -13 15.15 3.42
 0 2 -13 23.22 2.64
 0 -2 13 20.48 5.08
 0 2 13 18.87 4.29
 0 2 -13 20.07 3.5
 0 2 13 21.71 2.72
 0 -2 -13 23.91 3.56
 0 -2 13 17.99 5.11
 0 2 14 341.99 13.48
 0 -2 -14 293.7 11.39
 0 2 -14 317.35 11.3
 0 2 -14 323.9 9.33
 0 -2 14 385.84 15.94
 0 2 14 355.36 10.02
 0 -2 -14 300.85 11.07
 0 -2 14 374.18 15.12
 0 2 -14 293.08 11.24
 0 2 14 337.86 13.18
 0 -2 15 520.42 19.32
 0 2 -15 443.83 11.7
 0 -2 15 526.03 18.57
 0 2 15 473.38 16.28
 0 2 -15 379.44 13.83
 0 -2 -15 404.63 13.76
 0 -2 -15 410.39 14.34
 0 2 -15 395.4 13.86
 0 2 15 486.94 16.9
 0 -2 16 19.14 7.36
 0 2 16 11.37 5.71
 0 -2 -16 16.08 4.44
 0 -2 16 21.6 7.53
 0 2 16 13.89 5.77
 0 -2 -16 7.67 4.47
 0 2 -16 18.36 4.58
 0 2 17 46.09 7.23
 0 -2 17 48.55 8.84
 0 2 17 44.46 7.11
 0 -2 17 52.44 8.83
 0 -2 -17 41.35 5.6
 0 2 -17 29.46 5.18
 0 -2 -17 47.9 6.25
 0 -2 18 418.37 19.18
 0 2 18 379.3 16.1
 0 2 18 400.63 15.98
 0 -2 -18 273.42 12.51
 0 -2 18 405.8 17.89
 0 -2 -18 270.94 13.13
 0 2 -18 270.71 12.61
 0 2 19 334.53 15.65
 0 -2 19 371.3 18.75
 0 -2 19 348.81 17.26
 0 -2 -19 257.02 12.3
 0 2 19 360.15 15.68
 0 2 -19 246.93 12.35
 0 -2 -19 252.21 12.76
 0 -2 20 36.51 8.21
 0 2 20 24.5 8.24
 0 -2 20 17.13 9.44
 0 -2 -20 22.06 6.35
 0 2 -20 15.91 6.56
 0 2 20 21.38 7.95
 0 -2 20 19.66 9.66
 0 -2 -20 8.68 6.07
 0 2 -20 13.45 6.19
 0 -2 21 87.54 9.8
 0 2 21 58.06 9.86
 0 -2 21 50.03 11.44
 0 2 21 76.85 10.33
 0 -2 21 71.08 11.96
 0 -2 -21 48.93 7.75
 0 2 -21 48.11 7.82
 0 2 -21 44.13 7.54
 0 -2 -21 43.92 7.9
 0 -2 -22 86 9.68
 0 2 -22 74.38 8.95
 0 2 22 133.17 12.31
 0 -2 22 139.52 12.94
 0 -2 -22 81.2 9.43
 0 2 -22 80.13 9.51
 0 -2 22 106.51 13.99
 0 2 22 104.66 12.01
 0 -2 -23 84.64 9.59
 0 3 0 0.5 0.51
 0 -3 0 1.36 0.63
 0 3 0 0.53 0.36
 0 -3 0 3.08 0.72
 0 3 0 2.07 0.5
 0 -3 0 0.74 0.55
 0 -3 0 0.25 0.65
 0 -3 0 0.58 0.56
 0 -3 0 1.38 0.48
 0 -3 0 4.29 0.49
 0 3 -1 2852.43 54.04
 0 3 1 2772.85 54.26
 0 -3 1 2770.8 54.54
 0 -3 -1 2650.45 54.64
 0 3 -1 2773.07 54.28
 0 -3 -1 2722.48 54.74
 0 -3 1 2800.73 54.7
 0 3 1 2837.35 54.5
 0 3 1 2833.34 54.38
 0 3 -1 2752.97 54.31
 0 -3 1 2909.44 54.37
 0 -3 1 2814.54 54.51
 0 -3 -1 2904.28 54.48
 0 -3 1 2778.43 54.47
 0 -3 -1 2827.22 54.49
 0 -3 1 2682.48 54.39
 0 -3 -1 2782.53 54.22
 0 3 -2 1056.08 21.94
 0 3 2 1090.16 22.04
 0 3 -2 1174.57 22.62
 0 -3 2 1116.43 22.25
 0 3 2 1094.83 22.11
 0 -3 -2 1113.16 22.19
 0 -3 2 1107.51 22.59
 0 -3 -2 1182.02 22.86
 0 3 -2 1092 21.5
 0 3 2 1094.76 22.31
 0 -3 -2 1141.08 22.1
 0 -3 2 1058.42 22.46
 0 3 -2 1098.02 22.01
 0 -3 -2 1050.14 22.42
 0 3 -2 1125.73 22.22
 0 -3 -3 2480.93 48.2
 0 -3 3 2400.98 48.1
 0 3 3 2405.31 48.24
 0 3 -3 2399.49 48.18
 0 3 3 2481.99 48.38
 0 3 -3 2444.24 47.53
 0 -3 3 2474.95 48.78
 0 -3 3 2528.68 48.65
 0 -3 -3 2375.83 48.38
 0 3 -3 2412.58 48.59
 0 3 3 2405.31 48.56
 0 3 -3 2424.82 48.03
 0 -3 3 2452.94 48.84
 0 -3 -3 2526.32 47.64
 0 -3 -4 17.52 1.48
 0 -3 4 15.41 1.65
 0 3 -4 19.51 1.43
 0 3 4 20.7 1.66
 0 -3 -4 18.08 1.5
 0 -3 4 19.79 1.97
 0 3 4 23.08 1.67
 0 -3 -4 19.1 1.36
 0 3 -4 17.21 1.1
 0 3 4 21.7 1.7
 0 3 -4 19.49 1.41
 0 -3 4 20.2 1.84
 0 -3 -4 17.57 1.17
 0 3 -4 21.3 1.7
 0 3 4 20.3 1.09
 0 3 -5 1151.91 23.89
 0 3 5 1123.36 24.69
 0 -3 -5 1151.19 23.87
 0 3 -5 1151.48 23.41
 0 -3 -5 1124.27 24.07
 0 -3 -5 1190.82 23.46
 0 3 5 1127.83 24.74
 0 -3 5 1075.29 25.13
 0 3 -5 1148.11 23.86
 0 3 -5 1128.93 24.26
 0 3 5 1136.21 22.84
 0 -3 6 224.22 7.66
 0 3 -6 244.08 6.7
 0 -3 -6 241.63 6.76
 0 3 -6 243.91 6.42
 0 3 6 241.41 7.64
 0 -3 -6 235.29 6.92
 0 -3 6 234.8 7.53
 0 3 -6 245.21 6.79
 0 3 6 221 7.41
 0 -3 -6 243.94 6.42
 0 3 6 242.14 5.59
 0 3 -6 234.27 6.24
 0 3 -7 57.38 2.8
 0 3 7 50.6 3.45
 0 -3 -7 53.51 2.96
 0 -3 7 49.46 3.66
 0 -3 7 52.88 3.58
 0 -3 -7 55.6 2.8
 0 3 7 56.76 3.59
 0 3 -7 52.2 2.94
 0 3 -7 48.58 2.45
 0 -3 8 125.26 6.12
 0 3 -8 126.16 4.36
 0 3 -8 123.32 4.96
 0 3 8 118.15 5.69
 0 -3 -8 130.24 4.77
 0 -3 -8 128.53 5.08
 0 3 -8 132.36 4.79
 0 3 8 120.58 5.92
 0 -3 -9 2533.53 51.71
 0 3 9 2355.91 53.22
 0 3 -9 2544.03 51.13
 0 3 -9 2557.9 50.29
 0 -3 9 2502 54.27
 0 3 -9 2466.83 51.09
 0 -3 -9 2559.64 51.09
 0 3 9 2274.56 52.88
 0 3 -9 2528.64 51.61
 0 -3 -10 144.09 6.03
 0 3 -10 131.5 5.52
 0 3 10 128.28 6.74
 0 3 -10 139.54 4.85
 0 -3 10 145.37 7.55
 0 -3 10 116.53 7.26
 0 -3 -10 132.25 5.53
 0 3 -10 138.19 5.86
 0 3 -10 136.08 5.47
 0 3 -11 2.72 2.16
 0 -3 -11 5.95 2.52
 0 3 -11 3.22 1.88
 0 3 11 7.14 3.06
 0 -3 11 3.48 3.42
 0 3 -11 5 2.3
 0 -3 -11 6.07 2.38
 0 -3 11 4.81 3.88
 0 3 -12 7.4 2.68
 0 -3 -12 6.11 2.8
 0 3 -12 5.87 2.01
 0 -3 12 4.36 3.73
 0 3 12 8.52 3.37
 0 3 12 6.75 1.98
 0 3 -12 5.14 2.76
 0 -3 -12 6.76 2.84
 0 -3 12 6.14 4.05
 0 3 -13 1076.36 26.2
 0 -3 -13 1081.12 26.84
 0 3 13 1109.92 28.75
 0 3 -13 1146.84 24.27
 0 -3 13 1206.18 31.76
 0 3 13 1056.09 24.44
 0 3 -13 1076.83 26.59
 0 -3 13 1177.54 31.21
 0 -3 -13 1052.45 26.05
 0 -3 -14 16.32 3.84
 0 3 -14 15.19 3.49
 0 3 -14 22.17 2.65
 0 -3 14 22.45 5.8
 0 3 14 18.73 4.45
 0 -3 -14 14.6 3.6
 0 3 -14 15.49 3.64
 0 3 14 16.4 2.79
 0 3 14 21.75 4.47
 0 -3 14 19.73 5.86
 0 -3 15 70.19 8.74
 0 3 -15 67.62 3.93
 0 -3 15 58.52 8.27
 0 3 -15 56.12 5.59
 0 3 15 75.4 6.87
 0 -3 -15 71.17 5.7
 0 3 15 70.1 6.7
 0 -3 -15 63.71 5.85
 0 3 -15 69.18 5.67
 0 -3 16 128.26 11.04
 0 3 -16 107.24 5.13
 0 -3 -16 97.25 6.71
 0 3 16 130.91 8.65
 0 3 -16 97.83 6.98
 0 -3 16 130.42 10.65
 0 -3 -16 105.54 7.46
 0 3 16 126.91 8.7
 0 3 -16 98.43 6.85
 0 -3 -17 539.17 18.48
 0 3 -17 505.24 17.34
 0 3 -17 547.62 14.52
 0 3 17 637.68 20.57
 0 -3 17 694.56 25.09
 0 -3 17 693.71 23.3
 0 3 -17 512.29 17.78
 0 -3 -17 510.76 17.32
 0 3 17 657.73 20.19
 0 -3 17 657.52 20.29
 0 -3 18 25.08 6.69
 0 -3 18 4.11 8.61
 0 3 18 9.04 6.21
 0 -3 -18 10.78 4.91
 0 3 -18 12.18 5.11
 0 3 18 9.21 6.46
 0 -3 18 -0.87 8.58
 0 -3 -18 8.86 5.38
 0 3 -18 8.82 4.91
 0 3 19 69.79 8.86
 0 -3 19 58.71 11.33
 0 -3 19 76.28 10.73
 0 3 19 68.01 8.8
 0 -3 -19 57.63 6.95
 0 -3 19 76.11 8.68
 0 3 -19 54.68 6.74
 0 -3 -19 59.02 7.24
 0 -3 20 28.15 8.03
 0 3 20 23.82 7.8
 0 -3 20 21.45 10.93
 0 3 20 28.25 8.06
 0 -3 -20 16.52 6.06
 0 -3 -20 12.74 6.13
 0 -3 21 278 16.51
 0 3 21 251.68 14.28
 0 -3 -21 178.97 11.3
 0 3 21 264.08 14.67
 0 -3 21 231 17.64
 0 -3 -21 172.73 11.77
 0 3 22 16.72 9.04
 0 -3 -22 1.4 6.99
 0 3 22 9.79 8.73
 0 -3 -22 4.96 6.51
 0 -3 -23 101.22 9.86
 0 4 0 444.94 9.73
 0 -4 0 435.64 9.19
 0 -4 0 477.83 9.77
 0 4 0 445.84 9.7
 0 4 0 446.28 8.99
 0 4 0 426.7 9.31
 0 -4 0 449.61 10.07
 0 -4 0 438.38 10.1
 0 -4 0 430.01 9.44
 0 -4 0 449.61 9.65
 0 4 1 617.11 13.12
 0 4 -1 626.12 13.11
 0 -4 1 605.86 12.38
 0 4 1 623.37 13.01
 0 4 -1 647.41 13.26
 0 4 -1 608.68 12.4
 0 -4 -1 589.54 13.44
 0 4 1 632.03 12.44
 0 4 -1 628.33 12.95
 0 -4 1 621.27 13.55
 0 -4 -1 621.2 13.57
 0 4 1 615.68 13.27
 0 -4 -1 621.63 12.5
 0 -4 1 631.57 13.1
 0 -4 1 636.78 13.2
 0 -4 -1 612.25 12.88
 0 -4 2 479.31 10.75
 0 4 -2 472.77 10.29
 0 4 -2 489.52 10.8
 0 4 2 463.38 10.31
 0 -4 2 478.83 10.44
 0 4 -2 472.31 10.12
 0 4 2 469.04 10.29
 0 -4 2 463.59 10.84
 0 -4 -2 485.73 11.02
 0 4 2 482.5 10.56
 0 -4 -2 470.55 10.01
 0 -4 -2 452.23 10.74
 0 4 -2 492.11 10.44
 0 -4 -2 471.91 10.25
 0 -4 -2 474.45 10.25
 0 4 3 1693.68 33.96
 0 -4 -3 1715.39 33.9
 0 4 -3 1700.77 34.09
 0 -4 3 1656.44 34.02
 0 4 3 1728.06 34.21
 0 4 -3 1699.06 33.11
 0 -4 3 1728.02 34.19
 0 -4 -3 1638.1 34.35
 0 -4 3 1702.67 32.95
 0 -4 -3 1704.11 33.3
 0 4 -3 1676.22 33.8
 0 4 3 1653.17 34.42
 0 4 -3 1723.53 34.55
 0 4 4 462.21 11
 0 4 -4 477.4 10.99
 0 -4 4 479.34 10.9
 0 4 -4 498.85 10.2
 0 4 4 475.12 11.19
 0 -4 -4 478.28 11
 0 -4 4 493.07 11.49
 0 -4 -4 462.23 11.21
 0 -4 4 473.08 11.81
 0 4 -4 475.02 10.79
 0 -4 -4 485.53 10.3
 0 4 -4 478.34 11.45
 0 4 4 455.18 11.34
 0 4 4 461.61 10.4
 0 4 5 698.51 16.1
 0 4 -5 736.81 15.9
 0 4 -5 729.88 15.11
 0 4 5 691.06 16.25
 0 -4 5 673.2 16.74
 0 -4 5 731.11 17.08
 0 -4 -5 708.3 16.13
 0 4 5 665.26 16.3
 0 -4 -5 725.31 15.19
 0 4 -5 714.54 15.72
 0 4 -5 731.19 16.37
 0 4 5 711.35 14.95
 0 4 -6 10.3 1.48
 0 -4 6 9 1.91
 0 4 -6 10.76 1.32
 0 4 6 12.03 1.81
 0 4 -6 13.14 1.64
 0 -4 6 11.31 2.33
 0 -4 -6 9.74 1.7
 0 -4 -6 9.8 1.28
 0 4 6 9.63 1.75
 0 4 6 9.01 1.02
 0 4 -6 9.51 1.71
 0 -4 7 2360.71 52.48
 0 4 -7 2582.45 50.98
 0 4 7 2451.38 52.07
 0 4 -7 2628.49 50.33
 0 -4 -7 2364.76 50.76
 0 -4 -7 2587.06 51.36
 0 -4 7 2355.69 53.1
 0 4 -7 2546.97 50.98
 0 -4 -7 2626.12 50.36
 0 4 7 2357.83 51.9
 0 4 -8 10.67 1.57
 0 -4 8 9.48 2.34
 0 4 8 9.09 2.38
 0 -4 -8 13.11 2.12
 0 4 -8 11.93 1.81
 0 -4 8 9.97 2.47
 0 -4 -8 11.01 1.72
 0 4 8 14.9 2.39
 0 4 -8 12.91 2.08
 0 4 9 171.29 7.33
 0 -4 -9 182.37 6.57
 0 4 -9 179.48 6.05
 0 -4 9 164.51 7.71
 0 4 9 155.65 7.08
 0 -4 -9 178.11 6.09
 0 4 -9 177.06 6.53
 0 4 -9 172.13 5.66
 0 4 -10 192.63 6.99
 0 4 -10 197.52 6.77
 0 4 10 194.68 8.25
 0 -4 -10 193.23 7.24
 0 4 -10 205.08 6.33
 0 -4 10 202.33 9.17
 0 -4 10 182.32 8.34
 0 4 10 181.81 8.05
 0 4 -10 185.01 7.15
 0 -4 10 186.07 9.16
 0 -4 -10 192.59 6.78
 0 4 -11 1979.11 40.94
 0 4 11 1828.77 43.09
 0 -4 -11 1925.67 41.65
 0 4 -11 1989.21 39.72
 0 -4 11 1951.2 45.25
 0 -4 11 1759.43 43.22
 0 -4 -11 1948.36 40.88
 0 4 -11 1889.34 41.48
 0 -4 11 1808.58 45.03
 0 4 -12 68.32 4.56
 0 4 12 67.63 5.56
 0 -4 -12 68.53 4.91
 0 4 -12 69.83 3.73
 0 -4 12 74.63 6.74
 0 -4 -12 70.09 4.64
 0 -4 12 61.97 6.51
 0 4 -12 60.05 4.61
 0 -4 12 63.29 5.6
 0 -4 13 12.6 4.28
 0 4 -13 4.94 2.68
 0 -4 -13 6.79 3.26
 0 4 -13 5.17 1.93
 0 -4 13 1.18 4.52
 0 4 13 4.45 3.51
 0 4 -13 3.76 2.84
 0 4 13 8.61 2.31
 0 -4 -13 4.97 2.86
 0 -4 13 7.92 4.7
 0 -4 14 6.55 4.38
 0 4 -14 2 2.8
 0 -4 -14 3.4 3.19
 0 4 -14 2.83 2
 0 -4 14 -0.79 5.4
 0 4 14 -2.1 3.55
 0 4 14 1.88 2.33
 0 4 -14 0.14 3.14
 0 -4 -14 1.97 3.03
 0 -4 14 4.13 5.18
 0 4 15 357.78 14.1
 0 -4 -15 353.39 13.16
 0 4 -15 350.85 12.27
 0 4 -15 365.51 10.27
 0 -4 15 412.02 17.73
 0 -4 -15 348.71 12.33
 0 4 15 376.98 14.06
 0 4 -15 341.5 12.79
 0 -4 15 388.65 16.57
 0 -4 15 387.95 14.55
 0 -4 16 33.5 6.53
 0 -4 -16 28.56 5.18
 0 4 -16 24.88 4.62
 0 4 -16 26.77 3.07
 0 -4 16 28.2 7.87
 0 4 16 29.43 5.53
 0 -4 -16 23.69 4.57
 0 4 -16 26.76 4.99
 0 -4 16 47.28 7.75
 0 4 16 26.43 5.36
 0 -4 -17 96.2 7.63
 0 4 17 108.69 8.59
 0 4 -17 91.34 5.03
 0 -4 17 110.19 12.21
 0 -4 -17 94 7.12
 0 4 -17 96.75 7.49
 0 -4 17 127.08 10.96
 0 4 17 117.93 8.78
 0 -4 17 108.25 8.69
 0 -4 18 14.56 6.41
 0 -4 -18 -0.64 5.2
 0 4 -18 3.03 2.76
 0 4 18 2.96 5.91
 0 -4 18 2.15 9.02
 0 4 -18 9.11 5.18
 0 -4 -18 4.12 4.53
 0 -4 18 21.34 8.32
 0 4 18 8.06 5.99
 0 4 19 457.71 17.67
 0 4 -19 347.14 15.13
 0 -4 -19 352.41 14.54
 0 4 19 467.17 17.37
 0 -4 19 513.03 20.29
 0 -4 19 409.16 16.39
 0 -4 -19 362.37 15.67
 0 -4 20 4.66 7.08
 0 4 20 10.47 7.31
 0 4 20 5.27 7.17
 0 -4 20 29.33 9.72
 0 4 -20 1.21 5.65
 0 -4 -20 5.26 5.54
 0 -4 -20 0.5 5.86
 0 4 21 63.42 9.6
 0 4 21 58.34 9.38
 0 -4 21 84.78 11.76
 0 4 -21 33.74 7.48
 0 -4 -21 37.21 7.08
 0 4 22 16.91 8.76
 0 -4 -22 10.24 7.15
 0 4 22 17.16 8.95
 0 -4 -22 9.24 6.49
 0 -4 -23 76.23 9.15
 0 -5 0 2.48 0.91
 0 -5 0 0.6 0.6
 0 5 0 1.11 0.84
 0 5 0 1.72 0.44
 0 -5 0 0.99 0.97
 0 -5 0 1.84 0.93
 0 -5 0 0.08 0.55
 0 -5 0 1.06 0.96
 0 5 -1 245.59 6.25
 0 -5 -1 256.2 5.85
 0 5 1 250.19 6.07
 0 5 -1 228.26 5.25
 0 5 -1 242.22 5.51
 0 5 -1 251.01 5.95
 0 5 1 248.08 5.42
 0 -5 -1 244.57 6.56
 0 -5 1 247.54 6.66
 0 -5 -1 251.03 6.64
 0 -5 -1 243.23 5.36
 0 5 1 249.69 6.33
 0 -5 1 250.04 6.1
 0 -5 1 241.98 5.33
 0 5 1 244.26 6.14
 0 5 -1 243.84 6.11
 0 -5 1 235.27 5.97
 0 -5 -1 236.94 5.87
 0 5 -2 549.83 12.26
 0 5 2 535.33 11.81
 0 5 -2 553.86 11.79
 0 -5 2 534.53 11.83
 0 5 -2 531.52 11.38
 0 -5 -2 541.16 11.66
 0 5 2 524.12 11.68
 0 -5 -2 525.62 12.33
 0 -5 2 536.05 12.11
 0 5 -2 534.53 11.8
 0 -5 -2 537.45 12.46
 0 5 2 540.84 12.05
 0 -5 -2 524.42 11.23
 0 -5 2 529.46 12.11
 0 -5 -2 523.61 11.64
 0 5 -3 817.4 17.23
 0 5 -3 783.2 15.36
 0 -5 3 794.11 15.37
 0 -5 3 788.81 16.7
 0 5 -3 744.79 16.21
 0 -5 -3 796.71 15.64
 0 5 3 774.96 16.45
 0 -5 -3 729.57 16.97
 0 5 -3 782.76 16.63
 0 -5 3 775.56 16.73
 0 -5 -3 804.64 17.44
 0 5 3 767.11 16.7
 0 5 -3 750.18 15.34
 0 -5 -3 759.26 16.13
 0 -5 3 760.2 17.18
 0 -5 -3 754.35 16.38
 0 -5 -3 732.89 16.35
 0 5 4 66.01 2.76
 0 -5 -4 54.54 2.41
 0 -5 4 51.49 2.52
 0 5 -4 52.24 2.58
 0 -5 -4 47.31 2.28
 0 5 4 52.59 2.59
 0 5 -4 49.39 1.77
 0 -5 4 52.14 2.72
 0 -5 -4 47.82 2.69
 0 -5 4 51.84 1.66
 0 5 -4 49.13 2.34
 0 -5 -4 51.21 1.92
 0 5 4 48.76 2.18
 0 5 4 50.44 2.66
 0 5 -4 52.51 2.86
 0 -5 5 711.88 17.35
 0 5 5 702.63 16.43
 0 -5 5 739.27 16.32
 0 5 -5 744.78 16.52
 0 5 5 722.75 16.66
 0 5 -5 749.15 15.4
 0 -5 -5 726.03 16.13
 0 5 5 728.02 15.67
 0 5 -5 728.28 16.98
 0 5 5 712.88 16.88
 0 -5 -5 731.42 16.82
 0 -5 5 759.95 17.07
 0 5 -5 736.31 16.2
 0 -5 -5 747.91 15.52
 0 -5 -5 735.24 16.19
 0 -5 6 120.37 4.49
 0 5 6 120.95 4.73
 0 5 -6 127.97 4.68
 0 5 -6 123.92 3.88
 0 5 6 121.9 4.94
 0 -5 -6 108.35 4.27
 0 -5 6 125.11 5.44
 0 -5 6 138.94 5.63
 0 -5 -6 123.85 4.82
 0 5 6 117.89 4.93
 0 -5 -6 131.26 4.01
 0 5 -6 122.29 4.53
 0 5 6 121.39 3.82
 0 5 -6 124.28 4.94
 0 5 -7 52.68 3.12
 0 5 -7 49.97 2.55
 0 5 7 51.16 3.48
 0 -5 7 49.91 3.82
 0 -5 7 49.93 4.14
 0 -5 -7 51.12 3.36
 0 5 -7 49.66 2.98
 0 -5 -7 49.59 2.56
 0 5 7 48.98 3.43
 0 5 -7 53.54 3.28
 0 -5 -8 10.7 1.78
 0 5 -8 11.15 2.01
 0 5 -8 15.73 2.32
 0 5 8 10.64 2.48
 0 5 -8 12.05 1.78
 0 -5 8 5.95 3.16
 0 -5 -8 11.76 2.41
 0 -5 8 11.31 2.73
 0 5 8 13.33 2.37
 0 5 9 1961.58 43.87
 0 5 -9 2126.82 41.89
 0 5 -9 2119.44 41.59
 0 -5 9 1851.41 45.11
 0 -5 9 1893.29 44.45
 0 5 9 1869.45 43.55
 0 -5 -9 2081.46 41.87
 0 -5 9 2018.74 45.7
 0 5 -9 2049.88 42.71
 0 5 -10 265.87 8.09
 0 5 10 264.98 9.7
 0 5 -10 271.05 7.78
 0 -5 10 243.82 9.96
 0 5 -10 264.24 8.84
 0 -5 -10 275.13 8.22
 0 5 10 245.68 9.39
 0 -5 10 251.54 10.91
 0 5 -11 37.21 3.23
 0 -5 -11 36.09 3.78
 0 5 11 36.81 4.2
 0 5 -11 33.22 2.82
 0 -5 11 32.68 4.83
 0 -5 11 32.59 4.42
 0 -5 11 38.47 5.28
 0 -5 -11 39.44 3.47
 0 5 -11 38.6 3.81
 0 5 -12 81.86 4.13
 0 -5 12 75.27 5.91
 0 -5 -12 84.22 4.89
 0 -5 12 65.33 6.61
 0 5 -12 76.95 5.1
 0 -5 -12 76.23 5.32
 0 5 12 75.16 5.79
 0 5 -12 86.72 4.81
 0 5 -13 345.98 9.53
 0 -5 -13 319.17 10.57
 0 -5 13 306.85 13.91
 0 5 -13 313.99 11.29
 0 -5 13 286.57 12.05
 0 5 13 330.51 12.26
 0 -5 -13 328.41 11.62
 0 5 -13 331.07 10.6
 0 -5 14 45.04 5.73
 0 5 -14 47.3 3.39
 0 5 14 44.24 3.63
 0 -5 -14 44.9 4.44
 0 -5 14 43.4 6.54
 0 5 -14 46.79 4.83
 0 5 14 52.69 5.7
 0 -5 -14 47.67 5.07
 0 -5 15 66.42 6.96
 0 5 -15 70.4 4.11
 0 5 15 65.97 4.38
 0 -5 -15 71.64 6.23
 0 5 15 70.62 6.57
 0 5 -15 79.22 6.26
 0 -5 15 68.14 8.23
 0 -5 -15 72.92 5.63
 0 5 15 74.05 6.7
 0 5 16 214.19 10.75
 0 -5 -16 198.94 10.01
 0 -5 16 200.21 10.63
 0 -5 16 231.03 12.94
 0 5 16 217.89 10.74
 0 5 -16 192.69 9.71
 0 -5 -16 195.41 9.11
 0 5 -16 193.68 7.18
 0 5 17 372.55 14.77
 0 -5 -17 337.5 13.96
 0 5 -17 338.48 10.24
 0 5 -17 338.48 13.68
 0 -5 -17 331.83 12.69
 0 -5 17 400.96 17.49
 0 5 17 389.13 14.67
 0 -5 17 341.12 14.37
 0 -5 18 24.12 6.55
 0 -5 -18 15.17 5.64
 0 5 -18 20.63 3.5
 0 5 18 19.82 6.26
 0 -5 -18 18.58 5.17
 0 5 -18 21.94 5.75
 0 5 18 27.04 6.38
 0 -5 18 37.19 9
 0 -5 19 51.26 9.86
 0 5 19 42.22 7.55
 0 -5 -19 35.68 6.07
 0 5 -19 38.95 6.63
 0 -5 19 36.16 7.35
 0 -5 -19 34.69 6.66
 0 5 19 44.54 7.69
 0 5 20 124.43 10.41
 0 -5 20 97.45 9.69
 0 -5 -20 97.72 8.4
 0 5 20 109.33 9.81
 0 5 -20 96.18 9.23
 0 -5 -20 87.59 9.28
 0 -5 -21 159.85 10.54
 0 5 21 216.29 12.98
 0 5 -21 175.56 11.72
 0 -5 21 219.63 14.94
 0 5 21 209.26 13.03
 0 -5 -21 169.99 11.87
 0 5 22 3.81 8.08
 0 -5 -22 -1.44 7.11
 0 -5 22 11.88 9.87
 0 5 22 0.51 8.33
 0 -5 -22 2.86 6.16
 0 5 -22 -0.57 7.09
 0 -5 -23 70.59 8.97
 0 6 0 1717.7 34.66
 0 -6 0 1765.86 34.59
 0 -6 0 1754.22 34.42
 0 6 0 1710.29 34.62
 0 -6 0 1664.92 33.74
 0 6 0 1761.64 33.49
 0 6 0 1692.05 33.98
 0 -6 0 1695.38 35.3
 0 -6 0 1660.01 34.21
 0 -6 0 1723.04 34.5
 0 -6 0 1657.38 34.57
 0 6 1 64.74 2.68
 0 6 -1 63.99 2.66
 0 -6 1 63.65 2
 0 -6 -1 71.13 2.69
 0 -6 1 69.67 2.7
 0 -6 1 63.77 2.75
 0 6 -1 64.31 2.84
 0 -6 -1 75.59 2.47
 0 6 1 64.03 2.7
 0 6 -1 65.74 2.11
 0 6 -1 62.93 1.87
 0 -6 -1 61.01 3.03
 0 6 1 64.68 2.11
 0 6 -1 69.67 2.52
 0 -6 1 64.6 3.16
 0 -6 -1 60.07 2.98
 0 6 1 68.68 2.92
 0 -6 -1 64.92 1.96
 0 -6 -1 69.71 2.54
 0 -6 1 67.19 2.57
 0 -6 1 66.03 2.84
 0 -6 -1 66.82 2.92
 0 -6 1 67.29 2.87
 0 -6 -1 62.21 2.95
 0 6 2 162.25 4.73
 0 6 -2 161.1 5.17
 0 6 -2 161.89 4.73
 0 -6 2 159 3.7
 0 -6 2 155.35 4.75
 0 -6 2 152.83 4.76
 0 6 -2 166.12 5.02
 0 6 2 153.22 4.61
 0 -6 -2 163.26 4.54
 0 6 -2 158.63 3.97
 0 6 -2 161.63 4.68
 0 -6 -2 153.86 5.16
 0 -6 2 162.09 5.07
 0 -6 -2 156.29 5.22
 0 6 2 163.49 4.93
 0 -6 -2 158.15 4.07
 0 -6 2 161.26 5.04
 0 -6 -2 152.47 4.96
 0 -6 2 152.66 4.91
 0 -6 -2 159.88 5.01
 0 -6 -2 158.76 4.51
 0 6 -3 20.87 2.04
 0 6 -3 15.6 0.84
 0 -6 3 15.29 1.65
 0 6 -3 14.35 1.32
 0 -6 -3 13.34 1.53
 0 6 3 15.99 1.61
 0 6 -3 14.47 1.53
 0 -6 -3 13.26 1.76
 0 -6 3 17.45 1.84
 0 -6 -3 18.68 2.02
 0 -6 -3 15.38 1.27
 0 6 3 15.26 1.58
 0 -6 -3 17.31 1.43
 0 -6 -3 15.54 1.37
 0 -6 3 15.58 1.8
 0 -6 -3 13.94 1.87
 0 6 4 1739.68 35.16
 0 6 -4 1787.28 36.24
 0 6 4 1740.47 36.02
 0 -6 4 1787.25 33.94
 0 -6 4 1717.84 35.64
 0 -6 -4 1670.22 35.97
 0 -6 -4 1783.42 34.29
 0 6 -4 1695.65 35.13
 0 6 4 1726.05 35.35
 0 -6 4 1686.13 36.35
 0 6 -4 1780.45 35.68
 0 -6 4 1689.31 35.56
 0 -6 -4 1710.62 35.02
 0 6 -4 1717.31 33.99
 0 6 4 1792.73 35.76
 0 -6 4 1696.19 36.22
 0 -6 -4 1729.72 35.27
 0 -6 -4 1721.31 35.27
 0 -6 4 1672.82 36.1
 0 -6 4 1711.64 36.42
 0 6 -5 68.87 3.6
 0 6 5 65.99 3.39
 0 6 5 63.94 2.76
 0 -6 5 62.99 2.08
 0 -6 -5 66.93 3.5
 0 -6 5 71.53 3.51
 0 -6 5 67.29 3.8
 0 6 -5 66.6 3.25
 0 6 5 66.56 3.16
 0 -6 5 70.73 3.27
 0 6 -5 65.37 2.31
 0 -6 -5 69.56 3.02
 0 6 5 63.27 3.25
 0 -6 -5 65.12 2.95
 0 -6 5 68.11 3.71
 0 -6 -5 68.36 2.46
 0 6 -5 64.72 2.97
 0 6 6 350.74 8.49
 0 6 6 341.32 9.83
 0 6 -6 342.19 9.77
 0 -6 6 326.32 7.84
 0 -6 6 320.49 10.18
 0 -6 6 343.31 9.15
 0 6 -6 367.11 9.54
 0 6 6 346.73 9.41
 0 6 6 349.53 9.63
 0 -6 -6 338.21 8.99
 0 6 -6 344.46 8.14
 0 -6 -6 344.01 9.75
 0 -6 6 340.82 9.9
 0 -6 -6 359.76 8.33
 0 6 -6 346.89 9.09
 0 -6 6 351.37 10.36
 0 -6 -6 329.04 8.89
 0 -6 7 862.08 21.85
 0 6 7 864.39 20.68
 0 6 -7 943.22 20.73
 0 -6 7 900.21 20.29
 0 -6 -7 921.38 20.41
 0 6 -7 923.43 19.38
 0 6 7 891.23 21.17
 0 6 -7 895.33 20.98
 0 -6 -7 899.94 21.09
 0 -6 7 915.53 21.85
 0 -6 -7 943.11 19.5
 0 6 7 858.77 21.07
 0 6 -7 875.12 20.33
 0 -6 7 934.44 22.1
 0 -6 8 844.23 22.68
 0 -6 8 952 21.07
 0 6 -8 940.12 21.57
 0 6 8 902.2 22.13
 0 -6 -8 913.75 21.24
 0 6 -8 959.53 20.26
 0 6 -8 966.28 21.75
 0 -6 -8 958.78 22.02
 0 -6 8 914.62 23.34
 0 6 8 852.86 21.96
 0 6 -8 919.63 21.27
 0 -6 -8 946.96 20.32
 0 -6 8 951.03 22.96
 0 -6 9 64.12 4.91
 0 6 -9 66.06 4.1
 0 -6 -9 67.24 4.14
 0 6 9 56.37 4.44
 0 6 -9 63.14 3.4
 0 -6 -9 68.7 3.49
 0 6 -9 66.89 4.11
 0 6 9 56.08 4.26
 0 -6 9 64.11 5.46
 0 -6 -9 70.16 4.48
 0 -6 9 69.22 5.57
 0 6 -9 58.55 3.3
 0 -6 9 77.38 5.06
 0 -6 10 369.61 12.38
 0 6 10 368.07 12.12
 0 -6 10 346.45 12.5
 0 -6 10 367.78 13.58
 0 6 -10 387.94 10.21
 0 -6 10 376.43 13.87
 0 -6 -10 400.32 10.49
 0 6 -10 375.53 11.23
 0 6 10 359.65 11.89
 0 -6 11 190.86 8.62
 0 6 11 215.4 9.02
 0 -6 11 210.51 9.41
 0 -6 11 206.21 10.35
 0 6 -11 236.53 7.28
 0 -6 -11 234.09 7.67
 0 6 -11 215.63 8.3
 0 6 11 202.35 8.78
 0 -6 11 225.48 10.48
 0 -6 12 412.31 14.12
 0 6 12 454.01 14.75
 0 -6 12 421.54 14.69
 0 -6 12 395.14 15.74
 0 6 -12 489.74 12.3
 0 -6 -12 479.42 12.93
 0 6 -12 461 13.75
 0 -6 12 479.34 16.98
 0 -6 13 57.5 5.21
 0 6 13 68.38 5.78
 0 -6 13 61.23 5.93
 0 -6 13 53.69 6.58
 0 6 -13 70.23 4.09
 0 -6 13 62.38 6.86
 0 -6 -13 67.63 4.78
 0 6 -13 60.59 5.04
 0 -6 14 362.02 14.18
 0 6 14 487.71 15.78
 0 -6 14 400.81 14.99
 0 -6 14 379.12 16.24
 0 6 -14 493.25 12.37
 0 -6 -14 471.02 13.57
 0 6 -14 465.64 14.73
 0 -6 14 443.12 17.63
 0 -6 15 42.32 6.04
 0 6 15 58.11 6.38
 0 -6 15 52.65 5.67
 0 6 15 52.31 4.18
 0 6 -15 61.32 4.06
 0 -6 15 46.75 7.3
 0 -6 -15 61.04 5.21
 0 6 -15 61.27 5.81
 0 -6 16 70.77 6.74
 0 6 16 83.47 7.34
 0 -6 -16 96.37 7.38
 0 6 -16 87.74 4.88
 0 -6 16 82.43 9.09
 0 -6 -16 84.71 6.36
 0 6 -16 94.01 7.29
 0 6 16 97.72 7.55
 0 -6 16 73.79 7.52
 0 -6 17 12.13 5.77
 0 -6 17 17.45 5.3
 0 -6 -17 23.98 5.67
 0 6 -17 19.95 5.46
 0 -6 -17 15.05 4.36
 0 6 17 16.42 5.8
 0 -6 17 19.65 7.21
 0 6 17 18.6 5.48
 0 6 -17 20.91 3.28
 0 -6 18 229.76 12.16
 0 -6 18 267 12.95
 0 6 -18 295.81 9.53
 0 6 18 350.53 14.46
 0 -6 -18 305.13 13.69
 0 6 -18 300.4 13.34
 0 -6 -18 310.98 12.3
 0 6 18 353.7 14.27
 0 -6 18 354.17 16.92
 0 6 19 161.92 10.36
 0 -6 -19 116.81 9.37
 0 -6 19 87.2 8.18
 0 6 -19 113.67 9.22
 0 -6 -19 119.5 8.52
 0 -6 19 160.98 12.85
 0 6 19 157.18 10.32
 0 6 -19 120.35 5.95
 0 6 20 12.74 6.96
 0 -6 20 8.94 6.26
 0 -6 -20 8.46 5.34
 0 6 -20 3.8 6
 0 -6 20 16.85 9.31
 0 6 20 0.23 6.82
 0 -6 -20 4.58 6.62
 0 6 21 5.07 7.16
 0 -6 21 8.72 6.56
 0 6 21 6.41 7.16
 0 -6 21 2.92 9.09
 0 -6 -21 2.39 5.67
 0 6 -21 3.82 6.42
 0 -6 -21 1.64 6.4
 0 -6 22 167.13 14.3
 0 6 22 152.5 11.85
 0 6 -22 99.29 11.36
 0 -6 22 87.3 9.6
 0 -7 0 1.82 0.83
 0 7 0 2 1.36
 0 7 0 2.49 0.65
 0 7 0 1.53 0.83
 0 -7 0 0.88 1.47
 0 7 0 1.4 1.04
 0 -7 0 1.36 1.13
 0 -7 0 2.62 1.55
 0 -7 0 1.19 1.32
 0 -7 0 1.27 0.81
 0 -7 0 0.99 0.97
 0 -7 1 2.87 1.4
 0 -7 -1 2.57 1.5
 0 -7 1 3.22 1.56
 0 -7 -1 2.06 1.56
 0 7 1 1.82 1.14
 0 7 -1 4.3 1.21
 0 -7 -1 4.72 1.66
 0 -7 1 2.85 1.31
 0 7 1 2.39 1.34
 0 -7 1 2.21 0.76
 0 -7 -1 3.84 1.05
 0 7 -1 2.23 1.39
 0 7 -1 3.31 0.76
 0 7 -1 2.64 0.61
 0 -7 -1 6.08 1.58
 0 -7 -1 3.6 0.68
 0 7 1 3.58 1.31
 0 -7 -1 3.14 0.88
 0 -7 1 3.05 1.07
 0 -7 -1 6.59 1.24
 0 -7 1 4.22 1.08
 0 -7 1 3.09 1.46
 0 7 -1 1.9 1.05
 0 7 -2 2675.14 52.49
 0 7 2 2599.69 51.84
 0 -7 2 2516.19 50.21
 0 -7 2 2600.28 51.8
 0 -7 2 2579.01 51.74
 0 -7 -2 2499.65 51.32
 0 7 2 2625.08 51.62
 0 7 -2 2634.89 52.15
 0 7 -2 2598.87 50.54
 0 7 -2 2591.5 50.93
 0 -7 -2 2561.85 52.54
 0 -7 2 2591.52 52.25
 0 7 -2 2685.58 51.59
 0 -7 -2 2511.42 52.6
 0 7 2 2655.86 52.09
 0 -7 -2 2602.01 50.7
 0 -7 -2 2513.25 51.43
 0 -7 2 2622.98 51.96
 0 -7 -2 2620.52 52.02
 0 -7 -2 2605.17 52.01
 0 -7 2 2690.54 52.16
 0 7 -3 246.15 7.31
 0 7 -3 252.24 5.31
 0 -7 3 236.59 5.31
 0 -7 -3 246.27 6.62
 0 7 3 249.3 6.66
 0 7 -3 245.89 5.99
 0 -7 3 230.56 7
 0 -7 -3 235.3 7.3
 0 7 -3 237.9 6.74
 0 -7 -3 239.55 7.06
 0 -7 -3 236.55 7.1
 0 -7 3 244.51 7.17
 0 -7 -3 234.8 7.44
 0 7 3 244.47 6.98
 0 -7 -3 237.37 6.05
 0 -7 3 244.26 6.82
 0 -7 -3 237.58 6.51
 0 -7 3 232.61 6.93
 0 7 4 401.36 10.36
 0 7 4 385.58 9.55
 0 7 -4 407.64 10.62
 0 -7 -4 372.11 10.33
 0 -7 4 377.19 9.87
 0 -7 -4 404.48 8.45
 0 7 -4 378.31 9.42
 0 7 4 389.29 9.66
 0 -7 -4 382.21 9.76
 0 -7 4 375.68 9.95
 0 7 -4 400.91 9.93
 0 -7 4 379.22 10.66
 0 -7 -4 410.91 10.89
 0 7 4 389.3 9.97
 0 -7 -4 381.18 9.23
 0 -7 4 380.27 10.26
 0 -7 -4 379.96 9.56
 0 -7 -4 370.46 9.55
 0 -7 4 384.09 10.52
 0 -7 -4 381.83 10.25
 0 7 5 55.78 3.3
 0 7 -5 52.64 3.41
 0 7 5 48.89 2.59
 0 -7 5 49.13 1.76
 0 -7 -5 43.29 3.2
 0 -7 5 43.71 3.07
 0 7 -5 45.8 2.65
 0 -7 -5 48.67 2.02
 0 7 5 47.89 2.8
 0 -7 5 42.08 3.31
 0 -7 5 45.04 2.96
 0 7 -5 50.32 2.98
 0 7 5 45.55 2.98
 0 -7 -5 41.19 2.53
 0 -7 5 44.32 3.38
 0 -7 -5 51.48 2.78
 0 -7 -5 49.08 2.65
 0 -7 5 47.37 3.31
 0 -7 5 47.07 3.3
 0 -7 6 1206.92 27.28
 0 -7 -6 1113.62 25.33
 0 -7 6 1137.45 26.97
 0 7 -6 1192.17 26.5
 0 7 6 1164.74 26.27
 0 7 6 1217.39 24.98
 0 -7 6 1150.95 23.74
 0 -7 6 1166.84 26.12
 0 -7 -6 1152.43 26.31
 0 -7 -6 1188.56 25.32
 0 7 6 1207.08 26.11
 0 7 -6 1191.67 25.44
 0 -7 -6 1236.02 24.33
 0 7 -6 1240.51 26
 0 -7 6 1183.05 25.6
 0 7 6 1153.13 25.67
 0 7 7 0.71 1.67
 0 -7 -7 1.47 1.16
 0 7 -7 1.02 1.51
 0 7 -7 1.16 1.57
 0 -7 7 1.73 1.77
 0 7 7 -0.61 1.9
 0 -7 7 1.08 2.31
 0 -7 -7 0.73 1.59
 0 7 7 2.11 1.7
 0 -7 -7 0.52 1.98
 0 -7 7 2.96 2.07
 0 -7 7 1.33 0.86
 0 -7 -7 2.55 1.36
 0 -7 7 0.78 2.17
 0 7 -7 1.4 1.95
 0 7 -8 299.2 9.27
 0 -7 8 287.78 7.32
 0 -7 8 271.68 10.03
 0 7 -8 293.9 9.15
 0 -7 8 296.67 8.71
 0 7 8 287.18 9.1
 0 7 8 291.96 9.48
 0 -7 -8 296.94 8.85
 0 -7 -8 294.18 9.53
 0 -7 8 289.36 10.05
 0 7 -8 300.46 8.88
 0 7 8 278.32 9.38
 0 -7 8 282.64 10.71
 0 -7 -8 295.23 7.82
 0 -7 -8 270.87 8.37
 0 -7 8 298.91 10.37
 0 -7 9 225.43 9.26
 0 -7 9 251.26 7.91
 0 7 -9 257.59 8.4
 0 -7 -9 245.99 8.19
 0 7 9 226.01 8.68
 0 7 -9 237.4 8.28
 0 -7 -9 259.49 8.86
 0 -7 9 251.38 9.99
 0 7 9 224.59 8.62
 0 -7 9 245.24 10.28
 0 7 -9 245.04 8.2
 0 -7 -9 252.48 7.26
 0 -7 9 258.09 9.64
 0 -7 -9 211.71 7.51
 0 -7 10 1084.72 27.96
 0 -7 10 1130.31 25.58
 0 -7 -10 1156.76 26.52
 0 7 10 1088.33 27.38
 0 7 -10 1156.43 25.19
 0 -7 10 1153.45 29.05
 0 -7 -10 1246.97 27.52
 0 -7 10 1156.65 28.19
 0 7 -10 1129.74 26.44
 0 7 10 1075.09 27.18
 0 -7 10 1118.57 29.64
 0 -7 -10 1177.45 25.24
 0 7 11 -0.66 2.8
 0 -7 11 1.76 3.82
 0 -7 11 3.21 3.08
 0 -7 11 0.41 2.48
 0 7 11 -1.76 2.79
 0 -7 -11 -3.12 2.9
 0 7 -11 1.11 2.46
 0 -7 -11 -0.79 2.25
 0 -7 11 -1.85 4.09
 0 7 -11 -0.07 2.07
 0 -7 11 3.36 3
 0 -7 12 354.1 13.41
 0 -7 12 381.73 11.22
 0 -7 -12 414.36 12.8
 0 7 12 394.36 13.48
 0 7 -12 431.44 11.28
 0 -7 12 382.38 15.12
 0 7 -12 400.45 12.67
 0 -7 12 392.62 15.35
 0 -7 -12 408.42 11.53
 0 -7 12 371.78 13.33
 0 7 -13 5.37 3.48
 0 -7 -13 2.63 2.69
 0 -7 13 4.15 3.7
 0 -7 13 -1.52 3.88
 0 -7 -13 1.81 3.54
 0 7 13 7 3.64
 0 -7 13 4.89 4.61
 0 7 -13 5.91 2.56
 0 -7 14 215.04 10.12
 0 -7 -14 232.59 10.1
 0 7 14 238.55 10.83
 0 7 -14 249.66 8.24
 0 -7 14 230.98 12.51
 0 7 -14 250.07 10.23
 0 -7 -14 250.9 9.13
 0 -7 -15 5.14 3.73
 0 7 -15 3.36 3.78
 0 -7 15 4.21 4.29
 0 -7 15 -4.53 4.91
 0 7 15 5.61 4.27
 0 -7 15 -2.64 5.93
 0 7 -15 3.47 2.73
 0 7 16 479.68 14.39
 0 -7 16 420.59 16.24
 0 7 16 558.55 18.13
 0 7 -16 562.53 14.16
 0 -7 16 512.58 20.13
 0 7 16 568.47 18.04
 0 7 -16 544.99 17.5
 0 -7 -16 570.65 16.12
 0 -7 16 432.5 16.64
 0 -7 -17 7.01 4.35
 0 7 -17 4.64 4.86
 0 -7 17 0.19 5.63
 0 7 17 6.64 5.34
 0 -7 17 10.87 4.96
 0 7 -17 4.4 3.02
 0 -7 17 3.19 6.81
 0 7 17 1.77 4.92
 0 7 -18 23.29 6
 0 -7 -18 18.65 4.82
 0 -7 18 11.83 6.06
 0 7 18 28.42 6.38
 0 -7 18 16.14 5.42
 0 7 -18 23.21 3.67
 0 -7 18 19.25 8.36
 0 7 18 24.7 6.43
 0 -7 -19 -1.99 4.96
 0 7 -19 1.92 5.56
 0 -7 19 1.29 5.41
 0 -7 19 1.62 6.14
 0 7 19 5.99 6.18
 0 -7 19 2.79 8.24
 0 7 19 12.92 6.29
 0 7 -19 1.65 3.19
 0 -7 20 247.66 15.54
 0 7 -20 226.08 12.73
 0 7 20 271.84 13.32
 0 7 20 273.51 13.36
 0 -7 21 7.85 6.2
 0 7 21 9.7 7.55
 0 -7 -21 -5.78 7.17
 0 7 -21 4.19 6.53
 0 -7 21 10.79 9.44
 0 7 21 -4.23 7.19
 0 -7 22 1 9.47
 0 8 0 1501.94 28.28
 0 -8 0 1347.81 29.25
 0 -8 0 1364.49 30.61
 0 -8 0 1360.08 28.49
 0 8 0 1458.22 29.81
 0 -8 0 1462.99 29.69
 0 -8 0 1443.57 29.45
 0 8 0 1386.22 29.8
 0 -8 0 1428.62 29.62
 0 -8 0 1436.54 29.78
 0 8 1 236.54 6.97
 0 -8 1 242.3 6.85
 0 -8 1 241.51 6.74
 0 8 1 252.38 6.95
 0 -8 -1 243.5 6.21
 0 8 -1 248.97 7.11
 0 -8 1 233.76 5.69
 0 8 -1 253.03 5.9
 0 -8 1 243.35 7.46
 0 8 -1 244.43 6.5
 0 -8 -1 233.22 7.51
 0 8 1 257.32 7.33
 0 -8 -1 243.79 5.54
 0 -8 1 237.09 6.62
 0 -8 -1 238.73 6.55
 0 -8 1 234.95 6.87
 0 -8 -1 241.3 7.07
 0 -8 1 255.36 7.21
 0 8 2 175.4 5.7
 0 8 -2 182.19 6.28
 0 -8 2 172.76 4.29
 0 -8 2 175.75 5.69
 0 -8 2 184.9 5.72
 0 -8 -2 181.2 5.27
 0 8 2 192.94 5.71
 0 8 -2 182.4 5.95
 0 8 -2 182.63 4.92
 0 -8 2 176.4 6.05
 0 -8 -2 180.22 6.33
 0 8 -2 174.58 5.46
 0 -8 -2 187.86 6.47
 0 -8 -2 188.93 4.72
 0 8 2 192.3 6.07
 0 -8 -2 181.54 5.45
 0 -8 -2 184.46 6.05
 0 -8 -2 187.96 5.98
 0 -8 2 193.53 6.12
 0 -8 2 183.05 5.94
 0 8 -3 496.45 12.61
 0 -8 3 473.08 9.94
 0 -8 -3 494.13 11.52
 0 8 -3 463.48 12.25
 0 8 3 488.1 11.63
 0 8 -3 487.24 10.74
 0 -8 -3 472.15 12.49
 0 -8 3 479.55 12.18
 0 8 -3 512.13 11.84
 0 -8 -3 493.91 12.77
 0 8 3 496.89 12.06
 0 -8 -3 499.58 10.91
 0 -8 3 472.65 11.93
 0 -8 3 482.86 11.78
 0 -8 -3 478.7 11.52
 0 -8 3 490.04 12.19
 0 -8 -3 484.43 12.23
 0 -8 -3 482.25 12.2
 0 -8 4 1129.91 25.16
 0 -8 -4 1119.05 24.84
 0 -8 -4 1129.36 24.85
 0 -8 -4 1202.15 22.53
 0 8 -4 1139.16 23.42
 0 8 -4 1128.82 24.47
 0 -8 4 1100.2 24.64
 0 -8 4 1093.82 25.48
 0 -8 -4 1142.96 25.49
 0 8 4 1147.85 24.65
 0 -8 -4 1107.34 23.53
 0 8 4 1042.34 24.01
 0 8 -4 1171.09 25.31
 0 -8 4 1158.88 24.51
 0 -8 -4 1062.65 24.98
 0 -8 -4 1062.17 23.94
 0 -8 -4 1071.72 24.01
 0 -8 4 1104.92 24.81
 0 8 4 1139.26 24.18
 0 -8 -4 1150.44 24.23
 0 8 5 9.07 1.68
 0 8 -5 10.01 2.35
 0 8 5 14.13 2.08
 0 -8 5 9.66 2.2
 0 -8 -5 10.9 2.17
 0 -8 -5 10.74 1.08
 0 8 -5 8.85 1.65
 0 8 -5 12.45 2
 0 8 5 9.22 1.83
 0 -8 5 12.08 2.17
 0 -8 5 11.51 2.37
 0 8 5 8.89 1.88
 0 -8 -5 10.04 1.58
 0 -8 5 9.37 2.26
 0 -8 -5 10.27 2.61
 0 -8 -5 9.57 1.64
 0 -8 -5 12.6 1.68
 0 -8 5 10.95 2.32
 0 8 -6 283.09 8.15
 0 -8 -6 289.44 6.99
 0 -8 -6 267.06 8.08
 0 -8 6 284.23 9.34
 0 -8 -6 274.85 8.14
 0 -8 6 284.55 9.59
 0 -8 6 286.37 8.5
 0 8 -6 298.68 8.7
 0 8 6 280.25 8.36
 0 8 6 297.76 8.76
 0 -8 -6 289.09 8.1
 0 -8 6 280.38 8.74
 0 -8 -6 276.97 8.99
 0 -8 6 303.59 6.68
 0 8 -6 299.77 9.3
 0 8 6 292.93 8.98
 0 -8 6 283.83 9.73
 0 -8 7 196.45 7.91
 0 -8 -7 170.33 6.09
 0 -8 7 172.66 7.54
 0 8 7 179.59 6.54
 0 8 -7 186.75 6.79
 0 -8 7 196.99 6.63
 0 -8 -7 181.11 6.28
 0 8 7 192.08 6.97
 0 -8 7 174.43 6.88
 0 -8 -7 186.22 7.1
 0 -8 7 186.29 4.84
 0 -8 -7 193.95 5.36
 0 8 -7 189.63 6.43
 0 8 7 185.38 7.06
 0 8 -7 177.73 7.02
 0 -8 -8 841.57 20.33
 0 -8 8 932.59 23.04
 0 -8 8 823.68 22.34
 0 -8 -8 927.2 19.34
 0 8 -8 876.09 20.67
 0 8 8 871.19 21.52
 0 -8 -8 919.91 20.74
 0 8 8 880.43 21.51
 0 -8 -8 922.67 21.75
 0 -8 8 881.3 21.81
 0 -8 8 871.12 18.65
 0 8 -8 915.62 21.55
 0 8 -8 891.01 21.24
 0 -8 8 908.1 20.56
 0 8 8 857.11 20.85
 0 -8 -9 19.47 2.47
 0 -8 9 22.36 3.64
 0 -8 9 22.29 3
 0 -8 9 17.66 3.65
 0 8 9 17.33 3.16
 0 -8 -9 20.49 2.96
 0 -8 9 22.36 3.69
 0 -8 -9 19.9 3.37
 0 -8 9 21.91 1.86
 0 8 -9 22.15 2.98
 0 -8 -9 23.45 2.24
 0 -8 9 19.42 4.03
 0 8 9 15.36 2.79
 0 8 -9 21.84 3.12
 0 8 -10 98.89 5.3
 0 -8 10 82.19 3.71
 0 -8 10 82.56 5.97
 0 -8 10 90.09 4.76
 0 8 10 88.11 5.62
 0 -8 -10 92.36 5.22
 0 -8 10 103.91 6.64
 0 -8 -10 98.46 5.77
 0 8 -10 94.23 5.19
 0 -8 -10 91.16 4.25
 0 8 10 91.37 5.54
 0 -8 10 91.82 6.83
 0 -8 10 92.6 6.08
 0 -8 -10 81.09 4.47
 0 -8 11 69.68 5.64
 0 -8 11 68.95 4.33
 0 -8 -11 79.16 5.06
 0 8 11 66.94 5.32
 0 8 -11 64.42 3.84
 0 -8 -11 76.21 5.5
 0 -8 11 73.69 6.33
 0 8 11 67.93 5.19
 0 8 -11 67.55 4.83
 0 -8 -11 67.91 3.95
 0 -8 11 62.84 6.23
 0 -8 11 59.22 5.66
 0 -8 -11 54.52 4.02
 0 -8 12 376.45 11.01
 0 8 12 376.54 13.04
 0 -8 -12 406.95 12.67
 0 -8 12 371.95 13.45
 0 -8 -12 342.69 11.33
 0 -8 12 333.97 12.87
 0 -8 12 369.93 14.89
 0 8 12 343.4 12.53
 0 -8 -12 388.23 10.98
 0 8 -12 377.91 12.3
 0 8 -12 391.69 10.89
 0 8 -13 17.48 4.02
 0 -8 -13 13.45 3.23
 0 -8 13 16.58 4.3
 0 -8 13 9.52 4.12
 0 8 13 16.3 4.21
 0 -8 -13 15.96 3.92
 0 -8 13 12.8 5.13
 0 8 -13 14.25 3.08
 0 -8 14 350.35 13.8
 0 -8 14 321.55 13.49
 0 -8 -14 435.8 14.18
 0 8 14 409.58 14.55
 0 -8 -14 419.84 12.45
 0 8 -14 407.22 13.84
 0 -8 14 374.85 16.36
 0 8 -14 421.58 11.66
 0 -8 15 83.46 7.22
 0 -8 15 81.25 7.28
 0 8 15 122.13 8.18
 0 -8 -15 118.67 7.87
 0 -8 15 92.98 9.24
 0 -8 -15 113.94 6.37
 0 8 -15 112.14 7.45
 0 8 -15 117.7 5.69
 0 -8 16 56.67 6.35
 0 8 16 74.2 7.34
 0 -8 -16 75.01 7.02
 0 -8 16 50.55 6.51
 0 -8 -16 78.71 5.97
 0 8 -16 76.04 7.06
 0 -8 16 51.09 8.17
 0 8 -16 73.33 4.77
 0 8 -17 14.41 5.51
 0 -8 -17 16.94 4.75
 0 -8 17 10.23 4.97
 0 -8 -17 20.59 5.74
 0 -8 17 6.09 5.53
 0 8 17 16.2 5.67
 0 -8 17 13.47 7.32
 0 8 17 13.13 5.71
 0 8 -17 12.23 3.28
 0 -8 18 310.49 14.5
 0 -8 -18 449.21 16.81
 0 8 18 467.04 16.87
 0 8 -18 461.55 16.72
 0 8 18 478.75 17.03
 0 -8 18 400.91 18.71
 0 -8 18 320.28 14.53
 0 8 -18 416.98 12.1
 0 -8 19 -3.78 6.6
 0 8 -19 4.29 3.23
 0 8 19 11.9 6.54
 0 -8 19 -2.19 8.13
 0 8 19 8.18 6.64
 0 -8 19 1.98 5.83
 0 8 -19 1.95 5.96
 0 -8 20 14.1 9.52
 0 8 20 27.5 7.13
 0 8 20 17.59 6.93
 0 -8 20 20.08 6.73
 0 -8 -20 20.32 5.79
 0 8 -20 13.56 7.13
 0 8 -20 21.43 7.1
 0 8 21 39.36 8.23
 0 -8 21 26.48 9.9
 0 -8 -21 35.38 7.02
 0 -8 21 17.89 6.94
 0 8 -21 28.03 8.26
 0 8 21 36.69 7.75
 0 -9 0 0.46 1.43
 0 -9 0 0.15 1.25
 0 -9 0 3.1 1.97
 0 -9 0 -0.44 1.91
 0 -9 0 1.03 1.99
 0 -9 0 1.9 1.95
 0 -9 0 2.49 1.7
 0 -9 0 0.68 1.01
 0 9 0 1.07 1.65
 0 9 -1 523.1 12.89
 0 9 1 533.91 12.69
 0 -9 -1 516.12 11.73
 0 -9 1 503.26 11.11
 0 -9 1 525.06 13.36
 0 -9 -1 511.06 13.62
 0 -9 -1 523.16 10.89
 0 9 1 549.34 13.25
 0 -9 -1 519.8 12.85
 0 -9 1 533.27 12.71
 0 -9 1 555.25 13.05
 0 -9 1 506.21 12.48
 0 -9 1 523.41 12.45
 0 9 1 533.06 12.85
 0 -9 -1 506.8 12.23
 0 -9 1 519.79 12.4
 0 -9 2 1132.1 23.31
 0 -9 -2 1172.16 24.56
 0 9 2 1190.41 25.16
 0 9 -2 1200.1 25.67
 0 -9 2 1195.63 25.48
 0 -9 2 1252.68 25.88
 0 -9 -2 1159.38 25.56
 0 -9 -2 1190.51 25.69
 0 -9 -2 1098.35 26.06
 0 -9 2 1167.25 25.94
 0 9 -2 1174.55 24.93
 0 -9 -2 1179.02 26.35
 0 9 2 1205.52 25.75
 0 -9 -2 1208.25 23.78
 0 -9 2 1187.13 25.26
 0 -9 2 1175.34 25.21
 0 -9 -2 1123.03 24.86
 0 9 -2 1201.2 26.29
 0 9 2 1166.04 25.44
 0 9 -3 150.52 6.02
 0 -9 3 149.41 3.59
 0 -9 3 153.14 5.44
 0 -9 3 153.24 5.46
 0 -9 -3 150.36 5.05
 0 9 -3 147.17 5.76
 0 9 3 149.71 5.23
 0 9 -3 158.49 4.8
 0 9 -3 152.11 5.25
 0 -9 3 155.01 5.91
 0 -9 -3 148.68 6.01
 0 -9 3 144.1 6.16
 0 -9 -3 148.49 6.03
 0 9 3 160.11 5.64
 0 -9 -3 157.72 4.51
 0 -9 -3 163.13 5.95
 0 -9 3 158.35 5.7
 0 -9 -3 144.08 5.76
 0 -9 -3 155.3 5.13
 0 9 -4 45.16 3.61
 0 -9 4 47.13 1.51
 0 -9 4 46.59 3.15
 0 -9 -4 44.65 3.55
 0 9 4 41.16 2.98
 0 9 -4 45.9 3.5
 0 -9 -4 48.24 2.98
 0 -9 4 49.41 3.46
 0 9 -4 46.53 3.02
 0 -9 4 50.76 3.84
 0 -9 -4 49.25 3.62
 0 -9 -4 44.77 2.42
 0 9 4 49.94 3.2
 0 -9 -4 49.03 1.69
 0 -9 -4 50.32 3.68
 0 -9 -4 46.99 3.64
 0 -9 4 45.39 3.36
 0 -9 4 53.8 3.26
 0 -9 -4 46.5 2.77
 0 9 5 1118.97 25.67
 0 9 -5 1166.9 26.16
 0 -9 5 1122.42 25.13
 0 -9 -5 1074.78 25.67
 0 9 5 1168 24.8
 0 9 -5 1165.66 25.13
 0 -9 5 1147.79 25.31
 0 -9 5 1124.25 26.38
 0 -9 -5 1159.86 24.19
 0 9 5 1135.05 25.28
 0 -9 -5 1175.46 22.8
 0 -9 5 1141.36 26.09
 0 -9 -5 1095.74 25.48
 0 -9 -5 1092.4 25.46
 0 -9 -5 1097.42 24.62
 0 -9 5 1127.39 25.69
 0 -9 -5 1055.94 24.48
 0 9 6 151.12 6.11
 0 9 -6 160.09 6.56
 0 -9 6 139.38 5.93
 0 -9 -6 150.69 6.38
 0 9 -6 146.53 5.53
 0 -9 -6 155.11 4.22
 0 9 6 148.72 5.69
 0 9 -6 142.98 5.85
 0 -9 6 151.53 5.95
 0 -9 6 158.37 6.84
 0 9 6 142.55 5.9
 0 -9 -6 148.41 5.33
 0 -9 -6 139.51 6.35
 0 -9 6 161.95 6.87
 0 -9 -6 144.67 5.43
 0 -9 6 152.25 6.54
 0 -9 -6 143.65 5.39
 0 -9 -7 279.91 7
 0 9 -7 279.88 8.46
 0 -9 -7 258.36 8.24
 0 -9 -7 260.93 8.25
 0 -9 7 281.67 9.87
 0 -9 7 276.05 10
 0 9 -7 282.69 8.89
 0 9 7 267.31 8.6
 0 -9 7 285.46 8.75
 0 9 7 279.22 8.97
 0 -9 -7 270.86 8.25
 0 -9 -7 264.6 9.2
 0 -9 7 267.55 8.99
 0 -9 7 288.64 6.66
 0 -9 7 288.09 10.25
 0 9 7 274.43 9.17
 0 9 -7 273.83 9.39
 0 9 -8 101.88 4.89
 0 -9 -8 100.44 3.76
 0 -9 -8 107.15 4.83
 0 -9 8 94 6.08
 0 -9 8 99.11 6.03
 0 9 8 97.7 5
 0 -9 8 97.21 4.97
 0 -9 -8 101.4 4.84
 0 9 8 105.26 5.39
 0 -9 8 91.53 5.62
 0 -9 -8 99.13 5.7
 0 -9 8 105.34 3.39
 0 9 8 95.26 5.32
 0 9 -8 97 5.47
 0 -9 8 97.92 6.27
 0 -9 9 507.23 16.02
 0 9 9 509.72 14.55
 0 -9 9 561.41 14.27
 0 -9 -9 556.55 14.51
 0 9 9 563.52 15.48
 0 9 -9 552.75 14.61
 0 -9 -9 574.93 13.01
 0 9 9 521.18 15.18
 0 -9 9 540.38 15.6
 0 -9 -9 567.39 15.55
 0 -9 9 571.29 16.9
 0 -9 -9 479.76 13.88
 0 9 -9 562.56 15.23
 0 -9 10 316.29 11.94
 0 9 -10 348.16 10.95
 0 -9 10 333.41 11.96
 0 -9 -10 363.04 11.56
 0 9 10 309.18 11.07
 0 -9 -10 334.47 10.55
 0 9 -10 311.56 10.41
 0 -9 -10 332.43 9.07
 0 9 10 312.3 11.06
 0 -9 -10 290.3 9.8
 0 -9 10 373.27 12.98
 0 -9 10 330.4 10.07
 0 9 -11 1.88 2.94
 0 -9 -11 2.53 2.12
 0 -9 11 -1.15 2.86
 0 -9 11 -1.13 3.4
 0 9 11 1.96 3.36
 0 -9 -11 0.81 3.11
 0 9 -11 3.05 2.99
 0 -9 -11 -0.54 3.57
 0 -9 11 4.29 3.72
 0 -9 -11 0.62 2.14
 0 -9 11 1.65 3.97
 0 9 11 0.83 3
 0 -9 -12 54.19 5
 0 9 12 45.7 4.99
 0 -9 12 45.15 5.51
 0 9 -12 46.54 3.76
 0 -9 -12 42.77 3.92
 0 -9 12 49.8 5.66
 0 -9 12 47.56 6.24
 0 9 12 43.87 4.9
 0 9 -12 49.9 4.65
 0 -9 -12 51.72 3.76
 0 9 13 641.18 18.86
 0 -9 -13 668.39 18.44
 0 -9 13 566.48 18.48
 0 9 -13 656.81 16.24
 0 -9 -13 560.76 16.76
 0 -9 13 598.35 19.19
 0 9 -13 641.09 18.13
 0 -9 -13 666.61 16.36
 0 9 13 578.66 18.15
 0 -9 13 621.04 21.33
 0 9 14 40.39 5.36
 0 -9 -14 35.87 5.26
 0 -9 14 39.69 5.57
 0 9 -14 40.71 3.97
 0 -9 14 36.85 5.74
 0 -9 -14 31.91 4.13
 0 -9 -14 38.96 4.19
 0 9 -14 33.33 5.03
 0 -9 14 38.58 6.89
 0 -9 15 8.79 4.52
 0 9 15 10.35 4.83
 0 -9 -15 9.61 4.57
 0 -9 15 9.03 4.71
 0 -9 -15 8.7 3.5
 0 9 -15 11.75 4.57
 0 -9 15 -0.54 6.35
 0 9 -15 11.12 3.41
 0 -9 -16 312.07 12.27
 0 -9 16 301.53 13.6
 0 -9 16 288.32 12.89
 0 9 16 368.86 14.44
 0 -9 -16 366.92 14.09
 0 9 -16 367.97 14
 0 -9 16 320.46 16.2
 0 9 -16 382.9 11.14
 0 -9 17 101.03 8.47
 0 -9 -17 106.62 7.43
 0 -9 -17 125.67 8.89
 0 9 17 163.02 9.94
 0 -9 17 109.02 8.01
 0 -9 17 102.12 10.62
 0 9 17 135.45 9.41
 0 9 -17 130.9 9.02
 0 9 -17 138.77 6.51
 0 -9 18 20.55 6
 0 -9 -18 36.67 5.42
 0 -9 -18 41.47 6.96
 0 -9 18 34.66 6.3
 0 9 18 45.66 7.36
 0 9 -18 45.05 6.79
 0 9 18 45.93 7.23
 0 -9 18 17.15 8.32
 0 9 -18 39.95 4.17
 0 -9 19 48.92 7.57
 0 -9 -19 65.26 6.96
 0 9 -19 64.22 4.98
 0 9 -19 65.8 8.44
 0 9 -19 57.38 7.91
 0 -9 19 40.02 9.17
 0 9 19 73.1 8.55
 0 9 19 61.77 8.03
 0 -9 -19 73.91 8.55
 0 -9 20 37.75 9.81
 0 9 20 69.28 8.46
 0 -9 -20 80.03 7.82
 0 -9 20 44.33 7.54
 0 9 20 76.01 8.56
 0 -9 -20 76.08 8.97
 0 -9 21 41.44 10.26
 0 -9 -21 47.08 8.73
 0 -9 -21 66.87 8.14
 0 -9 21 42.51 7.85
 0 -10 0 411.69 10.99
 0 -10 0 420.57 10.73
 0 10 0 417.57 11.27
 0 -10 0 398.89 11.52
 0 -10 0 403.91 9.32
 0 10 0 417.58 10.91
 0 -10 0 413.27 10.36
 0 -10 0 408.67 10.6
 0 -10 0 384.99 10.23
 0 -10 -1 660.62 15.75
 0 -10 1 676.74 17.01
 0 -10 -1 708.98 17.53
 0 10 1 695.79 16.8
 0 10 -1 713.06 16.63
 0 10 1 707.02 16.33
 0 -10 -1 699.9 15.11
 0 -10 1 689.08 14.46
 0 -10 1 658.34 16.06
 0 -10 1 682.02 15.96
 0 -10 1 690.83 16.24
 0 -10 -1 700.49 16.55
 0 -10 1 725.51 16.67
 0 -10 -2 40.71 2.69
 0 -10 2 39.36 3.45
 0 -10 -2 40.02 3.5
 0 -10 -2 39.48 1.89
 0 10 2 37.62 3.08
 0 10 2 38.38 2.93
 0 -10 -2 41.37 2.49
 0 10 -2 37.87 3.17
 0 -10 2 38.32 1.63
 0 -10 2 36.79 2.78
 0 -10 2 37.48 3.04
 0 10 -2 41.28 3.52
 0 -10 2 37.2 3.2
 0 -10 -2 39.79 3.41
 0 -10 2 43.26 3.62
 0 -10 -2 42.64 3.5
 0 -10 -3 948.17 21.49
 0 10 -3 999.9 22.51
 0 10 3 1029.97 21.85
 0 -10 3 955.4 19.35
 0 -10 -3 985.71 21.35
 0 -10 -3 963.37 22.89
 0 -10 3 957.51 22.5
 0 -10 -3 988.76 23.18
 0 -10 3 965.43 23.3
 0 -10 -3 1008.81 20.49
 0 10 3 999.66 22.31
 0 -10 3 968.73 21.9
 0 -10 3 971.64 21.99
 0 -10 -3 979.88 22.41
 0 -10 3 990.39 22.34
 0 -10 -3 989.33 22.4
 0 10 -3 975.1 22.95
 0 10 -4 73.06 4.61
 0 -10 4 63.29 1.79
 0 -10 -4 66.6 1.99
 0 10 4 70.59 3.83
 0 10 -4 70.34 4.37
 0 -10 4 78.05 4.35
 0 -10 4 73.32 4.71
 0 -10 -4 73.99 4.49
 0 10 4 74.58 4.09
 0 -10 -4 69.91 3.11
 0 -10 -4 68.57 4.39
 0 -10 4 76.76 4.21
 0 -10 -4 66.95 4.57
 0 -10 4 73.46 3.98
 0 -10 -4 68.86 4.39
 0 -10 4 69.93 3.9
 0 -10 -4 67.98 3.49
 0 -10 -5 374.93 8.17
 0 10 5 378.06 10.36
 0 10 -5 367.07 11.21
 0 -10 5 380.95 10.93
 0 -10 5 369.12 11.83
 0 -10 -5 388.51 9.68
 0 10 5 399.08 10.93
 0 -10 -5 375.18 11.18
 0 -10 5 401.24 11.52
 0 -10 -5 354.54 11.02
 0 -10 -5 362.12 11.2
 0 -10 5 393.22 10.76
 0 10 -5 387.19 11.58
 0 10 5 380.14 11.07
 0 -10 5 373.64 11.04
 0 -10 -5 367.47 10.19
 0 -10 -6 66.71 2.39
 0 10 6 68.86 3.98
 0 -10 6 63.36 4.21
 0 -10 6 63.46 4.73
 0 10 6 62.77 4.07
 0 -10 -6 65.43 3.49
 0 10 -6 63.02 4.58
 0 10 6 66.02 4.19
 0 -10 6 66.64 4.35
 0 -10 -6 66.47 4.47
 0 -10 -6 61.14 4.68
 0 -10 -6 63.6 4.62
 0 -10 6 66.74 4.76
 0 -10 6 67.38 4.61
 0 -10 -6 61.57 3.62
 0 -10 -6 64.16 3.65
 0 -10 -7 764 18.77
 0 -10 -7 727.79 18.65
 0 -10 7 831.75 20.92
 0 -10 7 809.85 19.31
 0 10 7 815.2 19.23
 0 -10 7 795.13 20.94
 0 -10 -7 827.78 18.7
 0 10 7 799.89 19.65
 0 10 7 809.56 19.99
 0 10 -7 804.3 20.24
 0 -10 7 774.05 19.48
 0 -10 -7 790.95 20.19
 0 -10 7 848.53 21.24
 0 -10 -7 751.05 19.8
 0 -10 -7 811.59 16.87
 0 -10 8 50.7 4.88
 0 -10 -8 45 3.48
 0 -10 -8 46.69 3.45
 0 -10 8 53 4.93
 0 10 8 47.92 3.89
 0 -10 8 51.05 4.07
 0 10 8 52.78 4.12
 0 -10 -8 52.62 3.74
 0 10 8 50.17 4.16
 0 10 -8 55.16 4.52
 0 -10 8 43.46 4.28
 0 -10 -8 57.03 4.6
 0 -10 8 55.78 5.22
 0 10 -8 53.09 3.86
 0 -10 -8 53.21 2.62
 0 -10 -9 40.74 3.41
 0 -10 9 50.51 5.13
 0 -10 9 49.71 5.06
 0 -10 -9 41 3.39
 0 -10 9 45.49 5
 0 -10 9 36.21 4.93
 0 10 9 37.79 3.97
 0 -10 -9 41.26 3.61
 0 10 9 44.59 4.07
 0 -10 -9 42.51 2.71
 0 10 -9 42.37 3.82
 0 -10 -9 47.02 4.56
 0 -10 9 36 4.5
 0 10 -9 42.47 4.41
 0 10 9 38.71 3.75
 0 -10 9 49.47 4.09
 0 -10 -10 1.41 1.87
 0 10 -10 2.74 2.61
 0 10 10 -1.77 3.36
 0 -10 10 -1.84 3.19
 0 -10 10 0.16 3.49
 0 -10 -10 -0.64 2.8
 0 10 10 3.54 3.18
 0 10 10 1.44 2.77
 0 -10 -10 -0.52 3.46
 0 10 -10 -0.48 3.31
 0 -10 10 1.75 3.83
 0 -10 -10 0.6 1.96
 0 -10 11 598.82 19.02
 0 -10 11 674.43 16.91
 0 10 11 640.9 18.49
 0 -10 -11 670.28 17.72
 0 10 -11 685.7 17.91
 0 -10 -11 727.25 19.06
 0 10 -11 667.52 17.79
 0 10 11 610.94 18.26
 0 -10 -11 653.37 15.66
 0 -10 -11 576.78 16.75
 0 -10 11 687.78 20.35
 0 -10 12 90.85 7.4
 0 -10 -12 81.72 5.23
 0 10 12 95.83 6.65
 0 -10 -12 102.18 6.42
 0 10 -12 91.46 5.04
 0 -10 -12 116.11 7.19
 0 10 12 86.58 6.22
 0 10 -12 101.23 6.29
 0 -10 12 92.9 7
 0 10 13 38.11 5.28
 0 -10 -13 49 5.35
 0 -10 13 46.26 6.09
 0 -10 -13 40.8 4.15
 0 10 -13 47.5 4.07
 0 10 13 37.54 5.04
 0 10 -13 54.63 5.29
 0 -10 13 36.04 5.35
 0 -10 14 15.08 4.98
 0 10 14 19.2 4.63
 0 -10 -14 18.08 4.59
 0 -10 14 5.26 5.94
 0 10 -14 23.92 4.64
 0 -10 14 17.33 5.21
 0 -10 -14 13.21 3.36
 0 10 -14 20.03 3.58
 0 10 15 431.66 15.39
 0 -10 -15 440.93 15.02
 0 -10 15 345.55 14.12
 0 10 -15 444.58 12.58
 0 -10 15 379.62 15.2
 0 -10 -15 369.58 13.2
 0 -10 15 367.15 17.05
 0 10 -15 435.68 14.93
 0 -10 16 0.38 4.56
 0 10 16 -2.58 5.5
 0 -10 -16 2.9 4.98
 0 -10 16 -4.94 5.04
 0 -10 -16 0.33 3.35
 0 10 -16 3.16 4.57
 0 10 -16 2.19 3.29
 0 -10 16 -10.12 8.06
 0 -10 17 43.31 6.26
 0 10 -17 67.96 5.09
 0 -10 -17 48.75 5.69
 0 -10 17 49.76 6.97
 0 -10 17 35.98 8.68
 0 10 -17 57.72 6.99
 0 10 17 62.1 7.35
 0 -10 -17 69.35 7.36
 0 -10 18 52.44 6.85
 0 -10 18 45.15 9.24
 0 10 18 72.18 7.97
 0 10 -18 65.4 4.94
 0 -10 -18 56.7 6.14
 0 -10 18 45.63 6.91
 0 10 18 76.66 8.16
 0 -10 -18 71.43 7.96
 0 10 19 172.66 10.93
 0 -10 19 117.44 12.5
 0 -10 -19 153.79 10.78
 0 10 19 174.37 10.91
 0 10 -19 159.35 7.22
 0 -10 -19 149.5 9.43
 0 -10 19 104.04 9.37
 0 -10 -20 0.53 6.48
 0 10 20 0.23 6.48
 0 -10 20 -12.32 9.81
 0 10 20 5.37 6.5
 0 -10 -20 -0.23 5.24
 0 -10 20 1.95 6.41
 0 -10 21 25.74 9.92
 0 11 0 -2.63 2.28
 0 -11 0 3.03 1.35
 0 11 0 -0.37 2.25
 0 -11 0 0.34 1.96
 0 -11 0 -0.09 2.42
 0 -11 0 -0.5 1.54
 0 -11 0 0.88 1.53
 0 -11 0 1.06 2.62
 0 -11 0 0.41 2.2
 0 -11 1 858.31 18
 0 -11 -1 870.7 18.67
 0 11 -1 921.33 20.48
 0 11 1 922.64 20.21
 0 -11 -1 870.86 21.15
 0 -11 1 843.31 20.86
 0 -11 -1 871.88 21.36
 0 11 1 884.38 20.68
 0 -11 1 865.66 19.73
 0 -11 1 853.6 19.8
 0 -11 1 872.46 20
 0 -11 1 910.42 20.59
 0 -11 -1 868.47 20.43
 0 -11 -1 827.09 19.45
 0 11 2 6.91 2.25
 0 -11 -2 6.77 1.9
 0 11 -2 5.4 2.53
 0 -11 2 4.91 1.06
 0 -11 2 6.79 2.68
 0 -11 2 5.44 2.82
 0 -11 -2 5.88 2.47
 0 11 2 2.48 2.09
 0 -11 -2 5.46 1.14
 0 11 -2 6.02 2.6
 0 -11 2 5.73 2.13
 0 -11 2 4.75 2.85
 0 -11 -2 3.9 2.84
 0 -11 2 3.83 2.41
 0 -11 2 4.45 1.84
 0 -11 -2 5.68 1.8
 0 -11 3 488.76 10.44
 0 11 3 520.94 13.02
 0 11 -3 548.73 13.9
 0 -11 3 514.64 13.8
 0 -11 3 546.63 14.76
 0 -11 -3 523.05 14.29
 0 11 3 519.27 13.56
 0 -11 -3 527.53 11.56
 0 11 -3 525.53 14.34
 0 -11 3 515.68 13.19
 0 -11 3 492.52 13.17
 0 -11 -3 497.06 13.7
 0 -11 3 531.06 13.56
 0 -11 -3 507.18 13.63
 0 -11 -3 486.71 12.65
 0 -11 -4 11.38 0.73
 0 11 -4 13.61 2.9
 0 11 4 10.96 2.3
 0 -11 4 17.38 2.93
 0 -11 4 16.84 3.23
 0 -11 -4 13.36 2.82
 0 11 4 18.28 2.65
 0 -11 -4 16.3 1.84
 0 11 -4 17.65 3.16
 0 -11 4 12.88 2.6
 0 -11 -4 16.94 3.03
 0 -11 -4 13.89 3.32
 0 -11 -4 14.2 3.32
 0 -11 -4 16.78 2.22
 0 -11 4 14.44 2.51
 0 11 5 1511.26 31.7
 0 11 -5 1467.75 32.83
 0 -11 5 1460.88 32.26
 0 -11 -5 1520.62 33.56
 0 -11 5 1486.42 33.82
 0 -11 -5 1513.67 30.74
 0 11 5 1465.22 32.28
 0 11 5 1478.39 32.8
 0 11 -5 1496.38 33.36
 0 -11 5 1422.28 32.38
 0 -11 -5 1422.32 33.13
 0 -11 5 1492.56 32.04
 0 -11 5 1465.74 32.79
 0 -11 -5 1421.84 32.55
 0 -11 -5 1423.05 32.53
 0 -11 -5 1394.39 31.43
 0 11 -6 177.99 7.73
 0 11 6 192.91 6.9
 0 -11 6 203.19 7.39
 0 -11 6 176 8.16
 0 11 6 187.78 7.26
 0 -11 -6 189.36 6.36
 0 -11 -6 172.45 7.8
 0 -11 6 195.71 7.98
 0 -11 -6 181.67 7.83
 0 -11 -6 185.68 7.76
 0 -11 6 199.06 7.32
 0 -11 -6 163.31 6.46
 0 -11 6 183.81 7.59
 0 11 6 186.84 7.43
 0 11 -6 185.56 7.88
 0 -11 7 190.12 7.34
 0 11 7 181.02 6.97
 0 -11 7 176.4 8.21
 0 -11 -7 192.46 6.52
 0 11 7 181.96 7.28
 0 -11 -7 171.69 7.75
 0 -11 -7 166.25 7.72
 0 -11 7 185.32 8.3
 0 -11 -7 180.47 7.76
 0 -11 7 181.22 7.28
 0 11 7 187.13 7.5
 0 11 -7 189.06 7.94
 0 -11 -7 162.1 6.52
 0 -11 7 182.66 7.93
 0 -11 -7 160.94 6.46
 0 -11 -8 10.13 2.26
 0 -11 8 5.95 3.28
 0 -11 -8 5.62 2.19
 0 -11 8 8.03 3.03
 0 11 8 3.53 2.63
 0 -11 8 7.97 3.36
 0 11 8 9.4 2.67
 0 -11 -8 8.49 2.5
 0 11 8 8.46 2.75
 0 -11 -8 8.78 3.14
 0 -11 8 3.33 3.53
 0 -11 -8 4.2 3.95
 0 11 -8 5.84 3.18
 0 -11 9 892.75 24.21
 0 11 -9 936.9 23.23
 0 11 9 923.5 23.09
 0 -11 -9 958.64 23.44
 0 -11 -9 932.69 21.89
 0 11 9 917.33 22.89
 0 -11 9 927.49 25.04
 0 -11 -9 830.27 21.5
 0 -11 9 967.02 24.84
 0 -11 -9 830.82 21.49
 0 -11 9 943.16 22.03
 0 -11 10 0.91 4.14
 0 -11 -10 3.37 2.39
 0 -11 -10 0.95 2.34
 0 -11 10 -0.2 3.4
 0 -11 10 0.68 3.66
 0 -11 -10 1.42 2.9
 0 11 10 -1.08 3.09
 0 11 -10 1.41 3.54
 0 -11 -10 3.92 3.73
 0 11 10 2.18 3.03
 0 -11 10 0.39 4.15
 0 -11 11 -1.05 4.53
 0 -11 11 4.79 4
 0 11 11 3.84 3.61
 0 -11 -11 6.08 3.39
 0 -11 -11 2.03 2.4
 0 -11 11 3.14 4.69
 0 -11 -11 3.3 2.65
 0 -11 11 3.76 4.62
 0 -11 -11 2.32 4.17
 0 11 -11 -0.52 3.81
 0 11 11 0.88 3.35
 0 -11 12 107.76 7.7
 0 -11 12 85.85 7.81
 0 -11 -12 109.94 6.66
 0 11 12 94.73 6.81
 0 -11 12 127.99 8.63
 0 -11 -12 95.17 5.83
 0 -11 -12 117.52 7.47
 0 11 12 89.3 6.54
 0 11 -12 110.21 6.6
 0 11 -12 127.85 6.89
 0 -11 -13 470.02 14.69
 0 11 13 442.64 15.14
 0 11 -13 466.26 12.91
 0 -11 13 394.72 15.15
 0 11 13 428.59 14.8
 0 11 -13 453.77 14.59
 0 -11 -13 386.16 13.17
 0 -11 13 437.08 16.57
 0 -11 -14 9.85 4.43
 0 11 14 11.03 4.7
 0 -11 14 6.9 4.81
 0 11 -14 12 3.29
 0 11 14 7.72 4.46
 0 -11 14 7.92 5.06
 0 -11 -14 11.89 3.49
 0 11 -15 41.39 4.46
 0 11 15 39.23 6.37
 0 -11 -15 44.77 5.92
 0 -11 -15 34.08 4.61
 0 -11 15 41.11 6.63
 0 -11 15 35.35 5.81
 0 11 -16 3.86 3.4
 0 11 16 4.44 5.39
 0 -11 -16 5.29 5.11
 0 -11 -16 3.67 3.76
 0 -11 16 2.29 5.33
 0 -11 16 5.51 4.77
 0 11 17 290.01 13.24
 0 -11 -17 303.82 13.25
 0 11 -17 296.99 10.04
 0 -11 -17 245.2 11.17
 0 -11 17 246.71 12.88
 0 -11 17 226.58 11.63
 0 11 -18 3.58 3.34
 0 11 18 1.54 5.71
 0 -11 -18 3.22 5.74
 0 11 18 0.88 5.95
 0 -11 -18 0.4 4.04
 0 -11 18 -2.64 5.84
 0 11 -19 38.24 4.43
 0 -11 -19 41.57 7.48
 0 11 19 32.9 7.1
 0 11 19 44.91 7.71
 0 -11 19 14.31 6.55
 0 -11 -19 24 5.39
 0 -11 -20 17.02 7.13
 0 -11 20 6.86 6.41
 0 -11 -20 14.86 5.63
 0 11 20 16.31 7.12
 0 11 20 14.29 7.04
 0 -12 0 44.93 4.05
 0 12 0 39.5 3.65
 0 -12 0 42.29 4.14
 0 -12 0 40.1 2.99
 0 -12 0 44.52 3.31
 0 -12 0 41.9 2.97
 0 12 0 39.64 3.44
 0 -12 1 277.11 9.53
 0 -12 -1 281.65 9.64
 0 -12 -1 273.27 9.09
 0 -12 1 291.16 9.28
 0 -12 1 280.9 8.78
 0 12 1 285.43 9.28
 0 -12 1 271.46 8.44
 0 -12 1 271.81 8.28
 0 -12 -1 267.05 8.11
 0 12 1 276.91 8.7
 0 12 -1 294.65 9.12
 0 12 -2 60.2 4.25
 0 12 2 64.17 4.03
 0 -12 2 59.94 4.41
 0 -12 -2 65.54 4.82
 0 -12 2 64.18 4.83
 0 12 2 64.24 4.25
 0 12 -2 56.49 4.68
 0 -12 2 57.57 3.94
 0 -12 2 58.53 3.66
 0 -12 2 66.75 4.67
 0 -12 2 60.91 4.24
 0 -12 -2 56.05 4.56
 0 -12 -2 58.59 3.47
 0 12 3 317.36 9.39
 0 12 -3 320.19 9.95
 0 -12 3 311.99 10.07
 0 -12 -3 305.83 10.49
 0 -12 3 323.71 10.9
 0 12 3 312.15 9.9
 0 -12 -3 315.01 7.72
 0 12 -3 312.67 10.59
 0 -12 3 306.7 9.41
 0 -12 3 302.34 9.28
 0 -12 -3 311.69 10.1
 0 -12 -3 312.15 10.04
 0 -12 3 304.93 9.7
 0 -12 -3 299.56 8.99
 0 12 4 837.2 19.17
 0 12 -4 792.11 19.97
 0 -12 4 781.4 19.69
 0 -12 -4 810.59 20.53
 0 -12 4 782.96 20.91
 0 -12 -4 824.13 17.6
 0 12 4 841.43 19.8
 0 12 -4 805.51 20.57
 0 -12 -4 784.54 20.33
 0 -12 4 760.56 19.22
 0 -12 4 817.2 19.26
 0 -12 4 821.88 19.83
 0 -12 -4 772.26 19.83
 0 -12 -4 784.89 19.86
 0 -12 -4 760.19 18.71
 0 12 5 117.47 5.46
 0 12 -5 111.37 6.03
 0 -12 5 113.99 5.83
 0 -12 -5 118.44 6.35
 0 -12 5 119.04 6.83
 0 -12 -5 119.64 4.57
 0 12 5 120.97 5.76
 0 12 -5 125.31 6.59
 0 -12 5 112.01 5.68
 0 -12 -5 112.03 6.32
 0 -12 5 116.42 5.68
 0 -12 -5 113.66 6.34
 0 -12 -5 109.54 6.25
 0 -12 5 126.52 6
 0 -12 -5 114.11 5.09
 0 12 6 11.1 2.75
 0 12 -6 7.85 3.42
 0 -12 6 9.29 3.16
 0 12 6 10.13 2.72
 0 -12 6 5.39 3.45
 0 12 6 6.95 2.68
 0 -12 -6 7.55 2.17
 0 12 -6 7.5 3.36
 0 -12 6 14.41 3.29
 0 -12 -6 6.75 3.18
 0 -12 -6 9.19 3.7
 0 -12 6 14.7 3.35
 0 -12 -6 3.8 3.76
 0 -12 6 11.01 3.07
 0 -12 -6 9.24 2.31
 0 12 -7 494.56 15.01
 0 -12 7 528.1 14.24
 0 -12 7 536.02 16.13
 0 -12 -7 543.56 13.42
 0 12 7 521.09 14.45
 0 -12 -7 488.72 14.95
 0 -12 7 521.78 15.63
 0 -12 -7 486.8 14.93
 0 -12 -7 492.54 15.1
 0 -12 -7 445.03 13.51
 0 -12 7 527.83 15.27
 0 12 -7 530.46 15.36
 0 12 7 521.57 14.82
 0 -12 8 301.56 9.95
 0 -12 8 291.8 11.47
 0 -12 -8 316.39 9.51
 0 12 8 311.21 10.37
 0 -12 8 307.63 11.81
 0 -12 -8 277.95 10.73
 0 -12 -8 287.01 10.94
 0 -12 -8 309.08 10.96
 0 -12 -8 266.8 9.33
 0 -12 8 302.86 11.38
 0 -12 -8 262.09 9.29
 0 12 -8 312.91 11.13
 0 12 8 294.82 10.56
 0 -12 9 26.05 3.96
 0 -12 9 31.87 4.81
 0 12 9 27.12 3.83
 0 -12 -9 25.67 3.5
 0 -12 9 25.28 4.9
 0 -12 -9 29.13 5.12
 0 -12 -9 25.69 4.39
 0 12 9 26.3 3.91
 0 12 -9 27.97 4.8
 0 -12 9 27.02 4.8
 0 -12 -9 24.62 3.01
 0 -12 -9 26.14 3.27
 0 -12 -10 151.55 6.97
 0 -12 10 173.77 9.48
 0 -12 -10 143.85 6.82
 0 -12 10 178.33 7.54
 0 -12 10 164.53 8.89
 0 -12 -10 178.82 7.53
 0 12 10 165.92 8.21
 0 12 -10 183.42 8.56
 0 -12 -10 177.49 8.61
 0 -12 -10 142.95 8.4
 0 -12 10 184.12 10.06
 0 12 10 170.36 8.15
 0 -12 11 384.9 14.47
 0 12 11 386.43 13.38
 0 -12 -11 414.1 12.86
 0 12 11 381.87 13.49
 0 -12 -11 341.63 11.86
 0 -12 -11 347.34 11.96
 0 -12 11 433.04 15.82
 0 -12 -11 441.66 14.15
 0 12 -11 423.56 13.4
 0 -12 11 390.79 15.66
 0 -12 12 39.16 6.39
 0 -12 12 37.27 5.68
 0 12 12 34.19 5.19
 0 -12 -12 41.51 4.96
 0 -12 12 50.8 6.93
 0 -12 -12 33.83 4.01
 0 -12 -12 34.66 3.91
 0 -12 -12 44.72 5.73
 0 12 -12 47.27 5.07
 0 12 12 32.58 4.93
 0 -12 13 16.63 4.97
 0 -12 -13 14.19 4.26
 0 12 13 10.16 4.68
 0 12 13 7.73 4.3
 0 -12 -13 13.84 3.56
 0 -12 -13 12.91 3.22
 0 -12 13 21.47 6.08
 0 12 -13 8.73 3.19
 0 -12 13 12.48 5.64
 0 -12 14 107.14 9.07
 0 -12 -14 121.43 7.82
 0 12 14 105.4 7.91
 0 -12 14 101.7 7.87
 0 -12 14 118.66 9.45
 0 -12 14 104.96 9.02
 0 -12 -14 92.08 6.19
 0 -12 -14 93.71 6.39
 0 12 -14 112.46 6.14
 0 12 14 106.27 7.64
 0 -12 -15 168.24 9.37
 0 12 15 160.46 9.43
 0 -12 15 123.05 9.88
 0 -12 15 160.34 10.53
 0 -12 -15 127.27 7.46
 0 12 -15 157.33 7.4
 0 -12 15 133.68 8.88
 0 -12 16 18 6.1
 0 -12 16 17.24 6.34
 0 -12 -16 19.59 4.45
 0 12 16 20.81 5.68
 0 -12 -16 29.14 6.07
 0 12 -16 23.22 4.22
 0 -12 -17 24.41 6.19
 0 12 17 13.62 6.52
 0 -12 17 8.61 5.38
 0 12 -17 14.38 4.06
 0 -12 17 2.25 6.12
 0 -12 -17 12.2 4.19
 0 12 18 38.39 7.08
 0 12 18 35.57 6.92
 0 -12 18 24.49 6.92
 0 -12 -18 31.12 5.27
 0 12 -18 45.87 4.95
 0 -12 -18 46.56 7.69
 0 12 -19 89.19 6.18
 0 -12 -19 73.43 7.3
 0 -12 19 62.45 8.43
 0 12 19 106.74 9.49
 0 -12 -19 102.11 9.51
 0 12 19 100.62 9.27
 0 -12 20 1.6 7.26
 0 -12 -20 1.19 5
 0 -12 -20 1.08 6.66
 0 13 0 -3.38 2.69
 0 13 0 -0.53 2.42
 0 -13 0 -2.05 3.32
 0 -13 0 -0.7 1.93
 0 -13 0 3.1 1.97
 0 -13 0 1.6 2.95
 0 13 1 80.21 4.59
 0 13 -1 81.02 4.84
 0 -13 -1 79.67 5.34
 0 -13 1 79.98 5.15
 0 -13 1 83.98 5.72
 0 13 1 73.88 4.85
 0 -13 1 81.15 5.42
 0 -13 1 77.92 4.76
 0 -13 -1 82.45 5.37
 0 -13 1 74.97 4.3
 0 -13 1 73.79 4.21
 0 -13 -1 76.1 4.1
 0 13 -2 794.24 19.19
 0 13 2 797.53 18.79
 0 -13 2 765.53 19.63
 0 -13 -2 773.44 20.13
 0 -13 2 802.79 20.73
 0 -13 -2 771.17 20.26
 0 13 2 793.55 19.49
 0 -13 -2 787.49 19.37
 0 -13 2 830.33 19.75
 0 -13 2 765.03 18.8
 0 -13 2 748.4 18.52
 0 -13 2 721.36 18.24
 0 13 -2 759.08 20.13
 0 -13 -2 730.73 18.19
 0 13 -3 36.02 4.18
 0 13 3 49.69 3.9
 0 -13 3 36.2 4.12
 0 -13 3 40.53 4.53
 0 -13 -3 38.49 4.24
 0 13 3 41.32 3.87
 0 -13 -3 41.78 4.6
 0 -13 3 46.54 4.3
 0 -13 3 46.05 3.95
 0 -13 3 36.45 3.34
 0 13 -3 49.43 4.55
 0 -13 -3 39.56 3.29
 0 13 4 53.22 4
 0 13 -4 60.46 4.92
 0 -13 4 48.58 4.41
 0 -13 4 56.28 5.11
 0 -13 -4 49.1 4.63
 0 13 4 54.87 4.24
 0 -13 -4 56.79 2.92
 0 -13 4 55.34 4.72
 0 -13 -4 54.47 4.91
 0 -13 -4 51.72 4.92
 0 -13 4 50.28 4.15
 0 -13 4 47.41 3.9
 0 13 -4 54.14 4.91
 0 -13 -4 47.29 3.58
 0 13 -5 383.87 12.18
 0 -13 5 374.06 11.67
 0 -13 5 397.29 13.22
 0 -13 -5 401.51 12.82
 0 13 5 385.11 11.68
 0 -13 -5 390.96 9.93
 0 -13 5 388.78 12.19
 0 -13 -5 375.71 12.17
 0 -13 -5 363.25 12.05
 0 -13 5 381.15 11.36
 0 -13 -5 358.81 12.43
 0 -13 5 352.18 11.4
 0 13 -5 392.65 12.68
 0 -13 -5 347.66 10.77
 0 13 -6 647.17 17.97
 0 -13 6 667.46 17.28
 0 -13 6 652.09 18.86
 0 -13 -6 688.79 15.76
 0 13 6 661.53 17.24
 0 -13 -6 614.71 17.63
 0 -13 -6 609.12 17.54
 0 -13 6 650.29 17.83
 0 -13 6 640.2 17.42
 0 -13 -6 643.33 18.08
 0 13 6 656.32 17.73
 0 13 -6 677.65 18.4
 0 -13 -6 608.82 16.34
 0 13 7 16.41 3.4
 0 13 -7 9.37 3.93
 0 -13 7 18.61 3.82
 0 -13 7 10.68 4.15
 0 -13 -7 14.95 2.86
 0 13 7 12.63 3.36
 0 -13 7 11.18 3.52
 0 -13 -7 8.83 4.52
 0 -13 -7 13.95 4.29
 0 -13 -7 15.37 4.01
 0 13 -7 11.7 4.05
 0 -13 7 17.34 3.73
 0 -13 -7 11.85 2.65
 0 13 -8 129.7 7.69
 0 -13 8 151.95 7.12
 0 -13 8 141.07 8.48
 0 -13 -8 154.43 6.45
 0 13 8 142.03 7.06
 0 -13 -8 139.12 7.9
 0 -13 -8 139.58 7.73
 0 -13 8 155.27 8.26
 0 -13 -8 151.61 7.91
 0 -13 8 153.89 8.1
 0 -13 -8 137.4 6.37
 0 13 8 152.06 7.48
 0 13 -8 160.3 8.24
 0 -13 9 285.76 9.9
 0 -13 9 263.15 11.52
 0 13 9 260.54 10.12
 0 -13 -9 290.66 9.56
 0 -13 -9 255.86 10.89
 0 -13 9 274.02 11.85
 0 -13 -9 241.21 10.68
 0 -13 -9 285.17 10.95
 0 -13 9 268.5 11.54
 0 -13 -9 248.16 9.25
 0 13 9 253.05 10.33
 0 13 -9 269.68 10.85
 0 13 -10 107.22 7
 0 -13 -10 114.6 7.27
 0 -13 -10 99.78 7.34
 0 -13 10 106.13 8.04
 0 -13 -10 94.12 7.83
 0 -13 10 93.96 7.4
 0 -13 -10 114.36 6.18
 0 13 10 100.18 6.87
 0 13 10 94.35 6.44
 0 -13 -10 100.73 5.71
 0 -13 -10 84.86 5.46
 0 -13 10 123.49 8.32
 0 13 -11 -1.2 4.15
 0 -13 -11 -1.28 4.44
 0 -13 11 3.26 5.04
 0 -13 -11 3.3 5.32
 0 -13 11 4.68 4.77
 0 13 11 0.16 3.96
 0 -13 -11 2.44 3.49
 0 13 11 4.91 3.72
 0 -13 11 5.59 5.42
 0 -13 -11 1.12 2.65
 0 -13 -11 5.2 2.94
 0 13 -12 383.5 12.96
 0 -13 -12 427.87 14.18
 0 -13 -12 320.44 13.47
 0 -13 12 361.28 15.76
 0 -13 12 353.75 14.17
 0 -13 -12 375.05 12.69
 0 13 12 343.58 13.3
 0 13 12 336.09 13.01
 0 -13 -12 324.72 11.73
 0 -13 12 414.16 16.09
 0 -13 -12 315.85 11.63
 0 13 -13 49.64 5.64
 0 13 -13 36.76 4.36
 0 -13 -13 53.53 6.45
 0 -13 13 41.48 6.19
 0 13 13 30.62 5.45
 0 -13 -13 41.22 5.28
 0 13 13 35.36 5.54
 0 -13 -13 33.78 4.36
 0 -13 13 42.83 7.39
 0 -13 -13 34.1 4.34
 0 -13 13 34.38 6.83
 0 -13 -14 167.46 8.93
 0 13 14 144.61 9.1
 0 13 -14 150.93 7.25
 0 13 14 162.53 9.21
 0 -13 14 138.82 9.22
 0 -13 14 174.63 11.42
 0 -13 -14 127.31 7.55
 0 -13 -14 134.15 7.55
 0 13 -15 9.29 3.74
 0 13 15 3.22 5.03
 0 -13 -15 10.1 4.86
 0 -13 -15 7.66 3.7
 0 -13 -15 4.92 3.67
 0 -13 15 9.97 6.85
 0 -13 15 6.72 5.15
 0 -13 -16 86.47 7.68
 0 13 16 56.58 7.32
 0 -13 -16 54.27 5.85
 0 -13 16 74.46 8.61
 0 -13 -16 55.94 5.75
 0 13 -16 70.16 5.58
 0 -13 16 64.91 7.37
 0 13 -17 38.25 4.69
 0 -13 17 43.28 7.86
 0 -13 -17 27.02 5.09
 0 13 17 36 6.97
 0 -13 -17 42.49 6.73
 0 13 -18 21.06 4.45
 0 -13 18 19.73 7.19
 0 13 18 14.29 6.33
 0 -13 -18 17.99 6.42
 0 13 -19 8.9 4.1
 0 -13 -19 10.2 6.71
 0 -13 19 15 7.36
 0 14 0 596.46 16.72
 0 14 0 630.19 16.29
 0 -14 0 629.51 16.74
 0 -14 0 621.5 17.19
 0 -14 1 134.57 6.95
 0 -14 -1 131.91 6.96
 0 -14 1 142.09 7.6
 0 14 -1 127.09 6.6
 0 14 1 135.47 6.68
 0 -14 1 128.9 5.74
 0 -14 1 144.86 6
 0 -14 -1 139.15 7.09
 0 -14 1 139.58 7.14
 0 14 1 137.59 6.33
 0 14 -1 145.96 6.52
 0 -14 -2 62.65 5.23
 0 -14 2 59.12 4.86
 0 -14 2 59.19 5.43
 0 14 2 49.14 4.44
 0 14 -2 52.21 5.16
 0 -14 2 50.64 3.94
 0 -14 2 57.74 4.23
 0 -14 -2 53.84 5.19
 0 -14 2 59 5.51
 0 14 -2 56.75 4.64
 0 14 2 57.08 4.39
 0 -14 3 7.4 2.9
 0 -14 -3 16.93 4.16
 0 -14 3 13.47 3.95
 0 14 3 14.01 3.36
 0 14 -3 8.23 3.62
 0 -14 3 9.71 3.51
 0 -14 3 8.7 3.11
 0 -14 -3 12.4 4.55
 0 14 -3 11.35 3.41
 0 -14 4 830.3 21.4
 0 -14 4 829.69 22.78
 0 -14 -4 838.47 22.24
 0 14 4 874.97 21.38
 0 14 -4 885.14 22.52
 0 -14 4 800.58 20.48
 0 -14 -4 853.27 21.56
 0 14 -4 859.18 21.48
 0 14 -5 3.49 3.55
 0 -14 5 1.24 3.68
 0 -14 -5 1.31 3.53
 0 -14 5 1.26 3.64
 0 14 5 2.19 2.91
 0 14 -5 -1.55 3.93
 0 -14 -5 1.39 3.62
 0 -14 5 -1.62 3.08
 0 -14 -5 1.96 3.97
 0 -14 -5 -0.6 4.42
 0 -14 6 104 6.26
 0 -14 6 112.09 7.26
 0 -14 -6 119.57 4.94
 0 14 6 109.84 6.11
 0 14 6 108.66 6.38
 0 14 -6 115.1 7.19
 0 -14 6 91.01 5.92
 0 -14 -6 103.02 6.78
 0 -14 -6 110.5 7.26
 0 -14 -6 108.8 6.89
 0 14 -6 93.51 6.42
 0 14 7 25.03 3.97
 0 14 -7 22.16 4.74
 0 -14 7 26.21 4.33
 0 -14 7 25.11 5.13
 0 -14 -7 28.3 3.31
 0 14 7 14.89 3.76
 0 14 -7 26.15 4.98
 0 -14 -7 32.96 5.11
 0 -14 7 21.63 4.02
 0 -14 -7 24.4 5.06
 0 -14 -7 21.64 5.27
 0 -14 8 505.31 14.66
 0 -14 8 522.21 17.08
 0 14 8 502.64 15.13
 0 -14 -8 530.09 13.9
 0 14 8 475.88 15.18
 0 14 -8 506.31 16.03
 0 -14 8 513.02 15.94
 0 -14 -8 509.53 16.01
 0 -14 -8 471.18 15.62
 0 -14 -8 466.8 15.63
 0 14 -8 475.08 15.58
 0 14 9 9.17 3.56
 0 14 -9 4.93 4.29
 0 -14 9 12.85 3.86
 0 -14 9 2.87 4.57
 0 14 9 10.22 3.64
 0 -14 -9 8.45 3.21
 0 14 -9 4.73 4.2
 0 -14 -9 7.01 4.18
 0 -14 -9 9.29 5.35
 0 -14 -9 6.46 4.7
 0 -14 9 5.8 4.18
 0 14 -10 156.14 9.11
 0 -14 10 215.22 10.6
 0 -14 10 176.63 9.93
 0 14 10 171.18 8.67
 0 -14 -10 199.08 8.32
 0 14 -10 204.21 9.52
 0 -14 -10 195.02 9.47
 0 -14 -10 174.39 9.66
 0 -14 -10 165.09 9.39
 0 14 10 170.79 8.64
 0 -14 11 13.98 5.63
 0 -14 11 9.91 4.98
 0 14 11 8.53 4.26
 0 -14 -11 12.41 4.05
 0 14 -11 12.04 4.86
 0 -14 -11 15.22 4.99
 0 -14 -11 27.09 6.41
 0 -14 -11 9.06 5.96
 0 14 11 3.15 3.79
 0 -14 12 164.56 10.71
 0 -14 12 151.62 9.53
 0 14 12 139.38 8.6
 0 -14 -12 156.65 8.18
 0 14 -12 167.58 8.7
 0 -14 -12 171.5 9.48
 0 -14 -12 127.97 9.31
 0 -14 -12 127.94 9.16
 0 14 12 141.1 8.46
 0 -14 13 -0.26 6.05
 0 -14 13 10.95 5.28
 0 14 13 1.32 4.6
 0 -14 -13 3.05 4.17
 0 14 -13 4.59 4.24
 0 -14 -13 1.3 4.75
 0 -14 -13 3.56 6.23
 0 14 13 2.03 4.51
 0 -14 14 268.02 13.98
 0 -14 -14 238.18 10.9
 0 14 14 208.8 11
 0 -14 14 193.33 11.07
 0 14 -14 224.75 9.11
 0 -14 -14 188.58 11.75
 0 14 14 218.79 10.9
 0 -14 15 4.78 6.67
 0 -14 -15 3.83 5.04
 0 14 15 0.62 5.1
 0 -14 15 3.7 5.43
 0 14 -15 2.79 3.65
 0 -14 -15 -5.18 7.04
 0 14 15 2.62 5.19
 0 -14 16 47.47 7.04
 0 14 16 62.05 7.48
 0 -14 -16 68.86 7.21
 0 -14 -16 48.2 8.95
 0 -14 16 76.86 9.15
 0 14 -16 57.23 5.36
 0 14 -17 -0.79 3.8
 0 -14 17 -2.33 7.15
 0 -14 -17 7.43 5.82
 0 14 17 -3.16 5.9
 0 14 -18 120.09 7.12
 0 -14 18 121.38 11
 0 14 18 125.98 10.08
 0 -14 -18 122.82 9.96
 0 14 -19 10.26 4.48
 0 -14 19 7.14 7.91
 0 -14 -19 11.88 6.84
 0 15 0 2.13 3.31
 0 -15 0 1.08 3.76
 0 -15 0 3.15 3.55
 0 -15 0 2.44 4.46
 0 15 0 10.72 3.55
 0 -15 1 211.17 8.92
 0 -15 -1 198.46 8.88
 0 -15 1 225.41 9.82
 0 15 -1 196.9 8.57
 0 15 1 194.85 8.43
 0 -15 1 183.9 7.28
 0 -15 1 222.68 9.1
 0 -15 -1 195.73 8.86
 0 15 -1 205.75 8.26
 0 -15 2 502.4 14.81
 0 -15 -2 500.03 15.23
 0 -15 2 504.08 15.85
 0 15 2 435.94 14.07
 0 15 -2 495.59 15.49
 0 -15 2 448.74 13.16
 0 -15 2 493.26 13.43
 0 -15 -2 505.32 14.79
 0 -15 2 524.04 15.11
 0 15 -2 487.53 14.19
 0 -15 3 5.79 2.73
 0 -15 -3 4.4 3.87
 0 -15 3 11.58 4.18
 0 15 3 5.36 3.39
 0 15 -3 8.97 4.46
 0 -15 -3 5.52 3.85
 0 -15 3 8.23 3.88
 0 15 -3 4.38 3.5
 0 -15 -3 9.99 4.24
 0 -15 4 92.34 6.01
 0 -15 4 86.86 6.63
 0 -15 -4 96.68 6.84
 0 15 4 84.22 5.75
 0 15 -4 85.52 6.75
 0 -15 4 82.19 5.07
 0 15 -4 81.83 6.02
 0 -15 -4 98.08 6.48
 0 -15 5 129.52 7
 0 -15 5 142.04 8.24
 0 -15 -5 140.01 8.01
 0 15 5 115.54 6.81
 0 15 -5 143.73 8.24
 0 -15 5 117.15 6.32
 0 15 -5 131.71 7.16
 0 -15 -5 133.18 7.69
 0 -15 -5 135.94 7.83
 0 -15 6 378.01 12.33
 0 -15 6 389.74 14.16
 0 15 6 357.24 12.34
 0 15 6 382.24 12.93
 0 15 -6 397.59 13.8
 0 -15 -6 401.21 13.64
 0 -15 6 358.52 12.18
 0 -15 -6 381.02 13.16
 0 -15 -6 373.8 13.39
 0 15 -6 369.33 12.82
 0 15 7 9.6 3.62
 0 15 -7 7.8 4.12
 0 -15 7 6.95 4.23
 0 -15 7 8.9 4.7
 0 15 7 2.26 3.58
 0 15 -7 11.5 4.89
 0 -15 -7 12.45 4.51
 0 -15 7 8.54 3.93
 0 -15 -7 8.17 4.85
 0 -15 -7 13.29 5.3
 0 -15 8 55.4 5.34
 0 -15 8 57.22 6.47
 0 15 8 53.42 5.22
 0 15 -8 55.42 6.1
 0 15 8 58.64 5.3
 0 -15 -8 62.75 6.11
 0 -15 8 61.78 5.77
 0 -15 -8 51.92 6.56
 0 -15 -8 66.18 6.59
 0 15 -8 52.2 5.85
 0 15 -9 1.68 4.38
 0 -15 9 10.36 4.44
 0 -15 9 7.48 5.03
 0 15 9 4.44 3.67
 0 15 -9 0.5 4.79
 0 -15 -9 10.15 4.55
 0 -15 -9 3.59 5.14
 0 -15 -9 -0.49 5.47
 0 15 9 9.87 3.71
 0 -15 10 163.36 9.77
 0 15 10 152.66 8.43
 0 -15 -10 175.55 7.75
 0 15 -10 161.95 9.01
 0 15 10 145.72 8.33
 0 -15 10 186.94 10.14
 0 -15 -10 178.78 9.34
 0 -15 -10 150.29 9.42
 0 -15 -10 149.4 9.26
 0 15 -10 150.47 8.99
 0 15 -11 -0.37 4.89
 0 -15 11 2.26 5.33
 0 -15 11 -4.99 5
 0 15 11 2.23 4.18
 0 15 -11 0.69 4.83
 0 -15 -11 1.79 4.94
 0 15 11 2.44 3.89
 0 -15 -11 10.17 6.09
 0 -15 -11 3.86 5.5
 0 15 -12 104.82 8.51
 0 -15 12 147.16 10.6
 0 -15 12 128.39 9.36
 0 15 12 121.48 8.34
 0 -15 -12 146.2 8.02
 0 15 -12 150.58 8.52
 0 -15 -12 141.64 8.83
 0 15 12 124.72 8.24
 0 -15 -12 134.79 9.53
 0 -15 -12 127.9 9.43
 0 -15 13 70.53 8.74
 0 -15 13 45.79 7.17
 0 15 13 55.03 6.59
 0 -15 -13 71.27 6.44
 0 15 -13 69.09 6.56
 0 -15 -13 68.79 7.55
 0 15 13 60.49 6.68
 0 -15 -13 51.66 8.14
 0 -15 -13 70.07 8.75
 0 -15 14 129.21 9.69
 0 15 14 133.91 9.24
 0 -15 -14 161.44 9.33
 0 -15 14 161.31 11.91
 0 15 -14 145.81 7.73
 0 15 14 144.11 9.46
 0 -15 -14 137.41 10.6
 0 -15 -14 126.99 10.4
 0 -15 15 2.04 5.67
 0 15 15 -2.14 5.8
 0 -15 -15 3.54 4.97
 0 -15 -15 2.59 7.53
 0 15 -15 1.89 3.91
 0 15 15 0.21 5.5
 0 -15 15 -1.49 7.1
 0 15 -16 71.17 6.04
 0 -15 16 91.3 10.53
 0 -15 -16 54.56 9.64
 0 15 16 74.68 8.27
 0 -15 -16 75.48 7.87
 0 15 -17 7.18 4.25
 0 -15 17 12.79 8.15
 0 -15 -17 14.53 9.06
 0 -15 -17 20.56 6.36
 0 15 17 12.74 6.65
 0 15 -18 2.24 4.47
 0 -15 -18 0.86 9.33
 0 -15 18 10.1 8.53
 0 -15 -18 12.01 6.36
 0 -16 0 297.95 12.17
 0 16 0 286.23 11.11
 0 -16 0 328.41 11.78
 0 -16 0 342.44 11.73
 0 -16 1 134.27 8.13
 0 16 1 120.06 7.05
 0 16 -1 123.32 7.15
 0 16 -1 131.13 8.07
 0 -16 1 121.08 5.98
 0 -16 -1 139.17 7.92
 0 -16 1 139.35 7.9
 0 -16 -1 141.34 7.75
 0 -16 1 127.25 7.41
 0 -16 2 66.22 5.8
 0 -16 -2 50.33 5.54
 0 -16 2 62.65 6.36
 0 16 2 43.88 4.99
 0 16 -2 43.32 5.13
 0 16 -2 64.31 6.27
 0 -16 2 51.91 4.29
 0 16 -2 55.25 5.24
 0 -16 2 66.53 6.49
 0 -16 -2 59.69 6.14
 0 -16 3 221.38 9.41
 0 -16 3 216.33 10.27
 0 16 3 205.79 8.98
 0 16 -3 223.3 10.2
 0 -16 3 205.52 8.24
 0 -16 -3 231.81 10.06
 0 16 -3 223.82 9.35
 0 -16 -3 235.69 10.04
 0 -16 4 213.37 9.17
 0 -16 4 232.26 10.63
 0 -16 -4 213.94 9.99
 0 16 4 203.92 8.88
 0 16 -4 216.12 10.11
 0 -16 -4 203.81 9.74
 0 -16 4 191.37 8.11
 0 16 -4 218.8 9.3
 0 -16 -4 230 9.93
 0 -16 5 52.37 5.35
 0 -16 -5 51.49 5.87
 0 -16 5 52.42 5.92
 0 16 5 51.1 5.22
 0 16 -5 52.99 6.28
 0 -16 5 44.11 4.5
 0 16 -5 46.77 5.49
 0 -16 -5 60.7 6.61
 0 -16 6 31.21 5.05
 0 -16 6 39.8 5.73
 0 16 6 27.63 4.5
 0 16 6 31.14 4.53
 0 16 -6 31.42 5.56
 0 -16 6 30.97 4.32
 0 -16 -6 32.62 5.36
 0 16 -6 28.61 4.82
 0 -16 -6 37.77 5.84
 0 -16 -6 37.55 5.87
 0 -16 7 99.36 6.63
 0 -16 7 93.06 7.69
 0 16 7 96.82 6.4
 0 16 -7 92.48 7.32
 0 16 7 92.62 6.52
 0 -16 7 91.4 6.47
 0 -16 -7 99.2 7.39
 0 -16 -7 98.31 7.45
 0 -16 -7 96.74 7.6
 0 16 -7 91.17 6.85
 0 -16 8 80.85 7.63
 0 16 8 76.81 6.24
 0 16 8 76.91 6.24
 0 16 -8 90.39 7.43
 0 -16 8 87.21 6.84
 0 -16 -8 95.69 7.37
 0 -16 -8 79.12 7.4
 0 -16 -8 84.45 7.4
 0 16 -8 85.9 6.88
 0 16 -9 3.54 4.53
 0 -16 9 5.24 4.31
 0 -16 9 -0.21 4.82
 0 16 9 5.16 3.89
 0 16 -9 -0.18 4.69
 0 -16 -9 5.15 4.59
 0 -16 -9 1.22 5.67
 0 -16 -9 5.03 5.38
 0 16 9 3.88 3.79
 0 -16 10 48.6 6.79
 0 16 10 47.12 5.75
 0 16 -10 53.98 6.79
 0 16 10 49.96 5.74
 0 -16 10 44.67 6.45
 0 -16 -10 55.83 6.49
 0 16 -10 45.62 6.58
 0 -16 -10 46.89 7.03
 0 -16 -10 44.36 7.1
 0 16 11 98.94 7.3
 0 -16 11 90.92 8.35
 0 16 11 90.46 7.3
 0 16 -11 113.94 8.1
 0 -16 11 103.35 8.99
 0 -16 -11 102.4 8.05
 0 16 -11 79.8 7.53
 0 -16 -11 90.76 8.58
 0 -16 -11 85.55 8.74
 0 16 12 96.82 7.68
 0 -16 12 94.45 8.7
 0 16 12 94.02 7.83
 0 16 -12 123.53 8.16
 0 -16 12 119.63 10.08
 0 -16 -12 133.98 9.02
 0 -16 -12 125.22 10
 0 -16 -12 109.91 9.46
 0 16 -12 87.75 8.24
 0 16 -13 -6.07 6.12
 0 -16 13 1.11 6.79
 0 -16 13 -3.53 6.03
 0 16 13 0.61 5.24
 0 16 -13 5.9 5.24
 0 -16 -13 4.92 5.84
 0 -16 -13 -0.65 6.78
 0 -16 -13 5.95 7.49
 0 16 13 0.4 4.66
 0 16 -14 40.61 7.56
 0 -16 14 46.25 7.71
 0 16 14 48.83 7.31
 0 -16 14 72.83 9.86
 0 16 -14 71.02 7.14
 0 16 -14 67.02 6.01
 0 -16 -14 55.42 8.66
 0 -16 -14 68.61 9.38
 0 16 14 52.61 6.92
 0 16 -15 96.25 9.21
 0 -16 15 169.29 12.96
 0 16 15 129.86 9.87
 0 -16 15 124.14 10.04
 0 16 -15 142.27 8.1
 0 16 15 146.3 9.75
 0 -16 -15 133.82 11.35
 0 -16 -15 138.49 11.58
 0 -16 -16 14.81 8.67
 0 -16 -16 25.57 9.23
 0 16 -16 19.08 4.94
 0 16 16 17.24 6.56
 0 16 16 21.94 6.66
 0 -16 16 18.58 8.88
 0 16 -17 -0.44 4.48
 0 -16 -17 -3.09 9.17
 0 -16 -17 -0.55 8.87
 0 -16 17 6.66 8.52
 0 17 0 0.29 4.1
 0 -17 0 3.16 4.25
 0 -17 0 0.26 5.39
 0 -17 0 -2.13 4.67
 0 -17 -1 305.17 12.62
 0 -17 1 318.27 12.79
 0 17 -1 268.84 11.11
 0 17 1 266.69 11.02
 0 17 -1 292.74 12.31
 0 -17 1 309.46 11.79
 0 -17 -1 314.29 11.86
 0 -17 1 319.37 11.95
 0 -17 -1 324.76 11.97
 0 -17 2 99.67 7.82
 0 17 2 102.35 6.63
 0 17 -2 89.93 6.73
 0 17 -2 100.56 7.44
 0 -17 2 107.34 5.81
 0 -17 -2 122.03 7.61
 0 -17 2 112.57 7.57
 0 -17 -2 120.16 7.72
 0 -17 3 32.75 5.8
 0 17 3 34.6 4.8
 0 17 -3 30.17 5.63
 0 -17 -3 33.63 5.54
 0 -17 3 34.38 3.96
 0 -17 -3 27.16 5.8
 0 -17 3 35.03 5.15
 0 -17 4 7.14 3.27
 0 -17 4 14.77 4.99
 0 -17 -4 7.28 4.84
 0 17 4 9.38 4.01
 0 17 -4 11.12 5.01
 0 -17 4 9.26 4.41
 0 -17 -4 10.13 4.78
 0 17 -4 7.35 4.45
 0 -17 -4 8.6 5.22
 0 -17 5 336.71 12.23
 0 -17 -5 350.55 13.61
 0 -17 5 325.44 13.53
 0 17 5 323.6 11.9
 0 17 -5 362.95 13.7
 0 -17 5 316.66 11.3
 0 -17 -5 350.13 12.94
 0 17 -5 318.02 12.14
 0 17 -6 10.39 4.65
 0 -17 6 11.92 3.83
 0 -17 6 8.94 4.72
 0 17 6 7.07 3.95
 0 17 -6 6.5 5.57
 0 -17 6 12.03 4.62
 0 17 6 10.16 4.05
 0 -17 -6 10.79 5.6
 0 -17 7 49.55 5.63
 0 -17 7 50.67 6.68
 0 17 7 44.27 5.29
 0 17 7 50.31 5.55
 0 17 -7 48.79 6.46
 0 -17 -7 48.85 6.35
 0 -17 7 40.97 5.07
 0 -17 -7 47.63 6.57
 0 -17 -7 50.99 6.78
 0 17 -7 49.94 5.89
 0 17 -8 5.6 4.79
 0 -17 8 0.66 4.24
 0 -17 8 7.88 5.13
 0 17 8 1.1 4.17
 0 17 -8 7.3 5.25
 0 -17 -8 13.8 4.95
 0 -17 -8 10.36 5.77
 0 -17 -8 7.6 5.85
 0 17 8 9.16 4.21
 0 -17 9 148.21 9.65
 0 17 9 132.3 7.98
 0 17 -9 123.82 8.65
 0 17 9 126.72 8.07
 0 -17 9 137.72 8.75
 0 -17 -9 141.23 9.03
 0 -17 -9 137.88 9.39
 0 -17 -9 143.95 9.76
 0 17 -9 120.99 8.56
 0 17 -10 16.48 5.62
 0 -17 10 19.14 5.82
 0 -17 10 22.12 6.18
 0 17 10 16.95 4.86
 0 17 -10 20.69 5.83
 0 -17 -10 21.03 5.71
 0 17 10 23.79 5.06
 0 -17 -10 20.4 6.63
 0 -17 -10 15.62 7.01
 0 17 -11 -2.04 5.36
 0 -17 11 5.07 6.15
 0 -17 11 -1.2 5.77
 0 17 11 -2.99 4.64
 0 17 -11 -0.19 5.43
 0 -17 -11 8.23 5.66
 0 17 11 1.15 4.38
 0 -17 -11 2.47 6.96
 0 -17 -11 -8.12 7.64
 0 17 -12 20.43 6.16
 0 -17 12 42.12 7.81
 0 -17 12 27.25 6.97
 0 17 12 17.35 5.88
 0 17 -12 27.73 6.48
 0 -17 -12 30.28 6.75
 0 -17 -12 20.37 7.53
 0 -17 -12 23.89 8.2
 0 17 12 21.64 5.61
 0 17 13 226.3 11.93
 0 -17 13 216.03 12.69
 0 17 13 220.26 11.9
 0 17 -13 291.44 12.53
 0 -17 13 293.93 15.21
 0 -17 -13 287.7 13.35
 0 17 -13 196.47 11.89
 0 -17 -13 257.2 13.55
 0 -17 -13 250.66 14.09
 0 17 -14 18.89 6.47
 0 -17 14 24.64 7.32
 0 17 14 18.48 6.07
 0 17 14 21.98 6.13
 0 17 -14 42.87 6.9
 0 17 -14 21.87 5.34
 0 -17 -14 35.47 8.58
 0 -17 -14 39.68 9.02
 0 -17 14 21.72 8.25
 0 -17 15 18.6 8.69
 0 17 15 0.69 5.98
 0 17 -15 4.79 4.65
 0 17 15 3.15 5.36
 0 -17 -15 3.59 8.17
 0 -17 -15 4.2 8.72
 0 17 -15 -3.21 6.43
 0 17 -16 20.45 5.45
 0 -17 -16 27.78 9.33
 0 -17 -16 34.88 9.9
 0 -17 16 28.68 9.65
 0 -17 -17 66.78 10.82
 0 -17 -17 77.38 11.49
 0 -17 17 72.97 11.3
 0 18 0 15.9 4.57
 0 -18 0 30.61 5.28
 0 -18 0 20.72 6.11
 0 -18 0 22.98 5.62
 0 -18 1 103.43 7.89
 0 -18 -1 93.51 7.59
 0 18 -1 85.53 6.7
 0 18 1 75.93 6.38
 0 18 -1 84.23 7.5
 0 -18 -1 106.25 7.94
 0 -18 1 100.98 8.14
 0 -18 1 102.65 7.16
 0 -18 -1 102.7 7.46
 0 -18 2 -3.15 4.94
 0 18 -2 -1.11 4.29
 0 18 2 0.91 4.09
 0 18 -2 4.97 4.91
 0 -18 2 8.32 4.53
 0 -18 -2 8.49 4.77
 0 -18 -2 0.28 5.63
 0 -18 2 1.98 3.32
 0 -18 3 364.14 14.67
 0 18 3 356.9 12.87
 0 18 -3 306.52 12.73
 0 18 -3 403.07 14.73
 0 -18 3 352.88 11.74
 0 -18 -3 372.83 13.94
 0 -18 -3 407.52 14.1
 0 -18 3 395.77 13.56
 0 -18 4 4.54 5.05
 0 18 4 8.67 4.28
 0 18 -4 4.24 5.13
 0 -18 -4 1.23 4.77
 0 -18 4 8.3 4.43
 0 -18 -4 8.63 5.94
 0 -18 4 15.62 3.75
 0 -18 5 88.98 7.79
 0 18 5 79.98 6.51
 0 18 -5 91.8 7.98
 0 -18 5 83.74 5.99
 0 -18 -5 78.88 7.46
 0 -18 -5 100.83 7.79
 0 -18 5 90.5 7.01
 0 18 -6 0.66 4.66
 0 -18 6 2.22 3.55
 0 -18 6 6.72 5.16
 0 18 6 1.73 4.09
 0 18 -6 8.62 5.33
 0 -18 6 3.49 4.53
 0 -18 -6 2.48 5.57
 0 18 6 1.92 3.96
 0 -18 7 145.24 9.77
 0 18 7 127.96 7.87
 0 18 -7 147.93 9.33
 0 18 7 125.96 8.18
 0 -18 7 144.97 7.97
 0 -18 -7 146.72 9.35
 0 18 -7 137.41 8.61
 0 18 -8 17.43 5.45
 0 -18 8 6.14 4.41
 0 -18 8 6.24 5.42
 0 18 8 3.85 4.22
 0 18 -8 4.19 5.9
 0 -18 -8 7.46 5.34
 0 18 8 10.64 4.48
 0 -18 -8 4.37 6.38
 0 -18 -8 10.08 6.54
 0 18 -9 3.67 5.09
 0 -18 9 -2.59 5.07
 0 -18 9 5 5.67
 0 18 9 3.85 4.49
 0 18 -9 -2.62 5.74
 0 -18 -9 6.46 5.54
 0 18 9 1.89 4.1
 0 -18 -9 -1.17 6.73
 0 -18 -9 -0.98 5.96
 0 18 -10 1.62 5.01
 0 -18 10 0.21 5.75
 0 -18 10 13.46 5.97
 0 18 10 5.34 4.48
 0 18 -10 2.46 5.63
 0 -18 -10 5.17 5.58
 0 -18 -10 -0.82 7.11
 0 -18 -10 4.98 6.88
 0 18 10 3.73 4.73
 0 18 11 226.25 11.72
 0 -18 11 274.19 13.84
 0 18 11 225.78 11.76
 0 18 -11 271.16 12.72
 0 -18 -11 305.17 13.51
 0 -18 11 289.45 13.65
 0 -18 -11 275.84 13.95
 0 -18 -11 256.7 13.65
 0 18 -11 217.53 11.91
 0 18 -12 4.87 6.09
 0 -18 12 13.68 7.16
 0 -18 12 16.21 6.9
 0 18 12 3.74 5.56
 0 18 -12 1.81 5.69
 0 -18 -12 10.95 6.3
 0 18 12 4.41 5.19
 0 -18 -12 12.18 7.95
 0 -18 -12 8.17 8.5
 0 18 -13 -2.32 6.08
 0 -18 13 1.14 7.28
 0 -18 13 7.67 6.64
 0 18 13 3.95 5.66
 0 18 -13 3.95 5.77
 0 -18 -13 10.2 6.73
 0 18 13 1.1 5.13
 0 -18 -13 11.63 8.52
 0 -18 -13 5.82 7.85
 0 -18 14 3.73 8.15
 0 18 -14 -6.37 6.65
 0 18 14 0.92 5.73
 0 18 -14 -2.96 4.85
 0 18 -14 2.35 5.65
 0 18 14 0.23 5.26
 0 -18 -14 1.28 8.26
 0 -18 -14 -3.68 9.65
 0 -18 15 154.62 13.32
 0 -18 -15 130.35 12.61
 0 -18 -15 132.49 12.15
 0 18 -15 141.98 8.88
 0 -18 -16 5.55 9.72
 0 -18 -16 3.14 8.86
 0 19 0 -2.29 4.5
 0 19 0 0.19 5.38
 0 -19 0 1.68 4.41
 0 -19 0 -3.38 5.96
 0 -19 0 3.08 5.2
 0 -19 1 192.71 10.69
 0 -19 -1 197.07 10.73
 0 19 1 155.33 8.94
 0 19 -1 159.55 9.09
 0 19 -1 195.52 10.45
 0 -19 -1 210.34 10.15
 0 -19 -1 211.98 10.45
 0 -19 1 219.73 10.7
 0 -19 1 193.38 9.83
 0 -19 -2 59.41 7.14
 0 -19 2 55.72 7.3
 0 19 -2 45.93 5.81
 0 19 2 47.74 5.73
 0 19 -2 52.7 6.69
 0 -19 -2 62.78 6.92
 0 -19 -2 66.26 7.66
 0 -19 2 60.88 6.38
 0 -19 3 46 6.96
 0 19 3 52.61 5.98
 0 19 -3 43.02 5.83
 0 19 -3 75.23 7.46
 0 -19 3 61.99 5.09
 0 -19 -3 66.83 7.1
 0 -19 -3 79.77 7.72
 0 -19 3 71.35 6.77
 0 -19 4 4.19 5.75
 0 19 4 0.16 4.12
 0 19 -4 -0.18 4.55
 0 19 -4 -4.75 5.87
 0 -19 4 9.4 4.79
 0 -19 -4 -1.88 5.34
 0 -19 -4 4.39 6.19
 0 -19 4 4.19 3.63
 0 -19 5 147.1 9.95
 0 19 5 119.75 7.72
 0 19 -5 142.02 9.66
 0 19 5 128.04 8.22
 0 -19 5 132.38 7.36
 0 -19 -5 137.65 9.3
 0 -19 -5 136.32 9.62
 0 -19 5 142.76 8.32
 0 -19 6 123.61 9.4
 0 19 6 100.15 7.4
 0 19 -6 123.91 9.08
 0 19 6 108.97 7.77
 0 -19 6 107.02 6.93
 0 -19 -6 138.22 9.37
 0 -19 6 130.88 8.24
 0 -19 7 39.9 7.02
 0 19 7 25.95 5.39
 0 19 -7 46.72 7.11
 0 -19 7 38.26 5.39
 0 19 7 33.44 5.51
 0 -19 -7 49.44 7.48
 0 -19 8 17.96 5.03
 0 -19 8 15.88 5.99
 0 19 8 4.8 4.78
 0 19 -8 14.88 6.69
 0 -19 -8 14.86 6.16
 0 19 -8 3.64 5.47
 0 19 8 11.84 4.8
 0 -19 9 90.78 8.97
 0 19 9 85.09 7.57
 0 19 -9 77.52 8.64
 0 19 9 76.99 7.44
 0 -19 -9 100.14 8.63
 0 -19 9 83.92 7.69
 0 -19 -9 88.13 9.16
 0 -19 -9 106.37 9.91
 0 19 -9 81.7 7.9
 0 19 -10 19.42 6.27
 0 -19 10 15.36 5.89
 0 -19 10 23.62 7
 0 19 10 7.76 5.53
 0 19 10 16.75 5.47
 0 -19 -10 28.35 6.86
 0 19 -10 11.49 6.56
 0 -19 -10 21.69 8.15
 0 -19 -10 29.69 8.19
 0 -19 -11 6.71 7.78
 0 -19 -11 13.61 8.8
 0 -19 11 0.78 6.24
 0 19 11 3.92 5.28
 0 19 11 1.06 5
 0 -19 -11 1.8 6.16
 0 19 -11 3.21 6.05
 0 19 -11 2.19 5.71
 0 -19 -12 54.31 9.07
 0 -19 12 34.02 7.54
 0 19 12 38.65 7.1
 0 19 12 48.86 6.89
 0 -19 -12 58.31 8.42
 0 19 -12 46.23 7.53
 0 19 -12 48.48 7.43
 0 -19 -13 135.61 12.15
 0 -19 13 137.16 10.98
 0 19 13 105.98 9.55
 0 -19 -13 176.85 11.71
 0 19 -13 153.94 10.14
 0 19 13 126.38 9.66
 0 19 -13 102.71 9.41
 0 -19 -14 17.86 9.26
 0 -20 0 122.14 8.34
 0 20 0 86.17 7.08
 0 20 0 96.02 8.24
 0 -20 0 110.74 8.75
 0 -20 1 40.08 6.73
 0 -20 -1 37.46 6.42
 0 -20 -1 43.13 6.56
 0 20 1 26.82 5.3
 0 20 -1 25.6 5.26
 0 -20 1 44.58 6.17
 0 20 -1 24.97 5.98
 0 -20 -2 -2.62 5.57
 0 -20 2 2.57 5.09
 0 20 2 -0.17 4.73
 0 20 -2 -2.17 4.59
 0 20 -2 -1.62 5.29
 0 -20 -2 4.81 5.33
 0 -20 2 4.76 5.59
 0 -20 3 46.46 7.33
 0 -20 -3 43.76 6.94
 0 20 -3 34.72 5.78
 0 20 3 33.6 5.58
 0 -20 3 50.65 6.51
 0 20 -3 49.4 6.94
 0 -20 4 210.83 12.07
 0 -20 -4 232.91 11.51
 0 20 -4 160.49 9.82
 0 20 4 182.58 9.79
 0 -20 4 229.11 10.56
 0 20 -4 216.68 11.6
 0 20 5 21.45 5.29
 0 -20 -5 16.77 6.29
 0 -20 5 30.39 5.74
 0 -20 5 19.93 6.87
 0 20 5 20.12 5.03
 0 20 -5 21.43 6.67
 0 20 6 7.1 4.83
 0 20 6 12.09 4.92
 0 -20 6 12.79 6.62
 0 20 -6 11.17 6.35
 0 -20 -6 7.26 5.98
 0 20 7 37.9 6.08
 0 20 7 47.66 6.39
 0 20 -7 51.13 7.96
 0 -20 7 56.63 7.89
 0 20 8 91.39 7.98
 0 -20 8 92.03 9.14
 0 20 8 73.44 7.24
 0 20 -8 92.57 9.11
 0 20 9 5.67 5.34
 0 20 9 0.21 4.79
 0 -20 9 7.91 6.46
 0 20 -9 -2.72 6.62
 0 -20 -9 3.42 6.29
 0 20 10 67.97 7.45
 0 -20 -10 95.31 9.41
 0 -20 10 72.6 9.03
 0 20 -10 88.13 9.04
 0 20 10 60.63 7.15
 0 -20 11 68.73 9.15
 0 20 11 55.98 7.49
 0 20 -11 48.68 7.66
 0 -20 -11 76.65 9.07
 0 20 11 57.31 7.45
 0 20 -11 62.16 8.52
 0 20 -12 30.9 6.9
 0 -20 12 33.16 8.02
 0 20 12 30.86 7.08
 0 -21 0 4.35 5.51
 0 21 0 5.94 5.79
 0 -21 0 2.35 5.53
 0 21 0 4.6 4.81
 0 -21 -1 -0.96 5.63
 0 -21 1 7.08 5.39
 0 21 -1 1.71 5.53
 0 21 1 -2.33 5.88
 0 -21 1 4.03 5.54
 0 -21 -1 5.88 6.27
 0 21 -1 4.12 4.93
 0 21 1 -1.46 4.8
 0 21 2 105.11 7.95
 0 21 -2 111.12 8.21
 0 -21 2 130.98 9
 0 -21 -2 129.85 9.35
 0 21 -2 122.75 9.45
 0 -21 2 142.23 10.31
 0 -21 -2 121.01 9.4
 0 -21 3 7.3 5.44
 0 -21 -3 3.68 6.11
 0 -21 3 10.5 6.62
 0 -21 -3 5.86 6.06
 0 21 -3 3.09 5.83
 0 21 -3 0.78 4.91
 0 21 3 1.08 4.82
 0 -21 4 21.3 5.93
 0 -21 -4 1.26 6.25
 0 -21 4 14.42 6.75
 0 21 -4 8.14 6.04
 0 21 4 11.87 5.37
 0 21 -4 7.17 5.55
 0 -21 -5 -1.07 6.27
 0 -21 5 -1.27 6.66
 0 21 5 4.86 4.98
 0 21 -5 4.6 6.13
 0 21 5 -1.11 5.07
 0 21 -5 -0.82 5.15
 0 -21 6 157.07 11.4
 0 21 6 129.72 8.97
 0 21 -6 149.33 10.65
 0 21 6 146.4 9.29
 0 21 7 9.24 5.33
 0 -21 7 5.86 6.49
 0 -21 -7 7.92 6.94
 0 21 -7 9.4 6.29
 0 21 7 9.87 5.05
 0 21 8 25.55 5.99
 0 -21 8 39.66 7.92
 0 21 -8 21.53 7.21
 0 21 8 25.36 5.96
 0 21 9 4.12 5.43
 0 -21 9 6.34 6.53
 0 -21 -9 8.76 6.79
 0 21 -9 1.2 6.66
 0 21 9 2.65 5.49
 0 21 10 44.81 7.23
 0 -21 10 49.78 8.55
 0 21 -10 45.1 8.24
 0 21 10 39.4 6.87
 0 -21 -10 60.06 8.66
 0 -21 11 9.05 7.39
 0 -22 0 92.78 8.64
 0 -22 0 93.4 9.31
 0 22 0 82.82 8.83
 0 22 0 66.65 7.23
 0 -22 -1 19.19 6.3
 0 -22 1 15.23 6.2
 0 -22 1 20.04 6.93
 0 -22 -1 23.87 7.12
 0 22 -1 13.56 6.83
 0 22 1 10.49 6.36
 0 22 1 15.88 5.69
 0 22 -1 14.38 5.48
 0 -22 2 0.38 5.32
 0 -22 -2 -3.77 6.4
 0 -22 2 -0.25 6.21
 0 -22 -2 8.49 5.98
 0 22 -2 -2.76 6.35
 0 22 -2 -3.01 5.38
 0 22 2 -3.61 5.38
 0 -22 3 11.21 5.8
 0 -22 -3 15.41 6.83
 0 -22 -3 17.65 7.21
 0 -22 3 6.45 6.48
 0 22 -3 6.1 6.23
 0 22 3 7.46 5.55
 0 22 -3 9.22 5.4
 0 -22 -4 134.1 10.33
 0 -22 4 134.68 10.73
 0 22 -4 116.67 8.96
 0 22 4 140.67 9.12
 0 22 -5 -2.58 5.37
 0 22 5 6.63 5.29
 0 -22 5 -8.86 7.08
 0 -22 -5 -4.48 6.61
 0 22 -5 2.93 6.66
 0 22 5 5.09 5.05
 0 22 6 8.33 5.55
 0 22 -6 2.44 5.54
 0 -22 6 7.41 7.11
 0 -22 -6 11.73 7.02
 0 22 -6 16.9 7.27
 0 22 6 11.65 5.39
 0 22 7 10.95 5.86
 0 -22 7 1.68 7.01
 0 -22 -7 10.78 6.96
 0 22 -7 8.46 7.47
 0 22 7 10.35 5.61
 0 -22 8 76.27 10.17
 0 22 8 58.77 7.41
 0 22 8 65.32 7.64
 0 -22 9 2.6 6.77
 0 -22 10 48.08 8.57
 0 -23 0 4.15 6.5
 0 -23 0 0.26 6.01
 0 23 0 -8.26 6.61
 0 23 0 -2.44 5.61
 0 -23 1 37.58 7.28
 0 -23 -1 44.71 7.47
 0 -23 -1 51.76 8.18
 0 -23 1 41.81 7.96
 0 23 -1 36.44 7.75
 0 23 -1 40.31 6.53
 0 23 1 33.86 6.25
 0 -23 2 42.72 7.54
 0 -23 -2 34.81 7.67
 0 -23 2 38.21 7.89
 0 -23 -2 45.46 8.27
 0 23 -2 31.78 7.75
 0 23 2 20.18 6.15
 0 23 -2 32.33 6.31
 0 -23 -3 7.38 6.62
 0 -23 -3 18.86 7.38
 0 -23 3 22 7.3
 0 23 -3 12.68 6.76
 0 23 -3 12.23 5.79
 0 23 3 3.42 5.59
 0 -23 -4 6.27 7.33
 0 -23 4 6.92 7.09
 0 23 -4 15.08 7.1
 0 23 4 8.08 5.13
 0 23 -4 9.72 5.98
 0 23 4 7.07 5.71
 0 -23 -5 38.93 8.08
 0 -23 5 31.08 8.27
 0 23 5 31.02 6.57
 0 23 -5 29.7 6.66
 0 23 5 24.19 6.29
 0 -23 6 53.01 9
 0 -23 7 -5.29 7.67
 0 -23 8 -2.07 7.88
 0 -24 0 0.88 6.62
 0 -24 1 17.09 6.99
 0 -24 -1 25.12 7.36
 0 -24 2 -5.26 6.88
 0 -24 -2 3.2 6.81
 -1 0 23 70.56 10.71
 1 0 -23 48.14 8.87
 1 0 -23 41.28 8.33
 1 0 -22 -3.9 7.01
 1 0 -22 -3.75 6.62
 -1 0 22 0.95 8.74
 -1 0 22 2.62 8.49
 1 0 -21 92.98 9.35
 1 0 -21 85.97 8.97
 -1 0 21 134.58 11.34
 -1 0 21 133.93 12.21
 1 0 -20 8.64 5.75
 1 0 -20 0.24 5.68
 -1 0 20 6.95 7.83
 -1 0 20 5.72 7.58
 -1 0 19 672.91 21.04
 -1 0 19 674.07 22.72
 1 0 -18 -5.67 5.16
 1 0 -18 -6.24 5.37
 -1 0 18 3.41 6.78
 -1 0 18 7.07 6.52
 1 0 -17 70.25 6.79
 1 0 -17 61.86 6.71
 -1 0 17 87.97 8.16
 -1 0 17 84.77 8.69
 1 0 -16 1.32 4.17
 -1 0 16 2.68 5.2
 -1 0 16 1.85 5.31
 1 0 -16 1.52 4.36
 -1 0 15 1452.65 33.11
 -1 0 15 1368.81 34.35
 -1 0 14 4.86 4.27
 -1 0 14 2.66 4.19
 1 0 -14 1.8 3.12
 -1 0 13 10.02 4
 1 0 -13 16.7 3.35
 1 0 -13 11.89 2.73
 -1 0 13 7.52 3.51
 -1 0 12 2.27 3.31
 1 0 -12 2.79 2.54
 1 0 -12 4.19 2.02
 -1 0 12 0.43 2.76
 -1 0 12 2.38 1.62
 -1 0 11 1733.86 40.84
 1 0 -11 1615.58 37.89
 1 0 -11 1588.82 36.64
 -1 0 11 1702.74 39.59
 1 0 -10 0.51 1.48
 -1 0 10 -0.29 2.73
 1 0 -10 2.12 2
 1 0 -10 1.4 1.91
 -1 0 10 2.58 1.11
 1 0 -10 2.76 1.73
 -1 0 10 -0.24 2.13
 1 0 -9 5.7 1.73
 -1 0 9 1.92 2.34
 1 0 -9 5.29 1.79
 1 0 -9 4.87 1.75
 1 0 -9 4.24 1.63
 -1 0 9 2.33 1.96
 1 0 -8 3.1 1.22
 -1 0 8 0.68 2.05
 1 0 -8 0.27 1.42
 1 0 -8 1.02 1.35
 1 0 -8 0.56 1.16
 -1 0 8 -0.28 1.74
 1 0 -7 1151.24 23.45
 1 0 -7 1088.42 23.37
 -1 0 7 969.58 24.35
 1 0 -7 1145.38 23.92
 1 0 -7 1079.57 23.1
 1 0 -7 1170.57 23.92
 -1 0 7 1024.61 25.23
 -1 0 6 -0.08 1.4
 1 0 -6 0.25 1.12
 1 0 -6 0.8 0.89
 1 0 -6 1.72 1.19
 1 0 -6 1.61 1.11
 1 0 -5 1037.74 22.26
 1 0 -5 1109.25 22.53
 1 0 -5 1102.27 22.53
 1 0 -5 1078.81 22.15
 1 0 -4 3.04 0.78
 -1 0 4 5.87 1.25
 1 0 -4 2.88 0.57
 1 0 -4 2.1 0.81
 1 0 -4 2.23 0.85
 -1 0 4 2.62 0.43
 -1 0 3 2671.34 49.09
 1 0 -3 2618.67 49.02
 -1 0 3 2374.98 49.57
 1 0 -3 2516.05 48.16
 1 0 -3 2586.78 48.79
 1 0 -3 2225.02 48.84
 -1 0 3 2438.78 48.52
 1 0 -2 1.26 0.48
 -1 0 2 0.8 0.55
 1 0 -2 0.81 0.56
 -1 0 2 3.49 0.64
 1 0 -2 2.3 0.55
 1 0 -2 0.54 0.41
 -1 0 2 1.35 0.57
 1 0 -1 1826.15 35.94
 1 0 -1 1773.2 36
 -1 0 1 1884.22 36.04
 -1 0 1 1938.92 35.87
 -1 0 1 1897.28 35.76
 1 0 0 4.09 0.43
 -1 0 0 5.91 0.56
 1 0 0 6.17 0.59
 1 0 1 4139.45 85.56
 1 0 1 4202.44 85.17
 -1 0 -1 4786.47 85.45
 1 0 1 4216.66 85.63
 -1 0 -1 4943.02 85.61
 1 0 2 1.25 0.64
 -1 0 -2 0.86 0.62
 1 0 2 0.72 0.45
 1 0 2 2.99 0.62
 1 0 3 3461.86 73.31
 -1 0 -3 4208.65 72.57
 1 0 3 3540.56 72.84
 -1 0 -3 3420.72 71.55
 -1 0 -4 1 0.78
 1 0 4 2.76 1.18
 1 0 4 2.52 1
 1 0 4 2.55 0.85
 -1 0 -4 2.19 0.86
 -1 0 -4 1.44 0.48
 1 0 5 38.62 2.66
 -1 0 -5 37.71 2.09
 1 0 5 29.6 2.51
 -1 0 -5 43.27 2.14
 1 0 5 35.23 1.93
 -1 0 -5 36.21 1.56
 -1 0 -6 1.66 1.09
 1 0 6 1.46 1.46
 1 0 6 0.69 1.4
 1 0 6 0.82 0.96
 -1 0 -6 0.95 1.13
 -1 0 -6 1.28 0.7
 1 0 7 1544.58 36.97
 -1 0 -7 1680.35 35.26
 1 0 7 1545.15 37.35
 1 0 7 1734.43 35.06
 -1 0 -7 1796.03 34.23
 -1 0 -8 2.51 1.52
 1 0 8 0.4 2.05
 1 0 8 0.97 2.24
 1 0 8 1.47 1.52
 -1 0 -8 1.3 1.04
 -1 0 -9 7.98 1.95
 1 0 9 6.53 2.77
 1 0 9 9.03 3.06
 1 0 9 9.09 1.94
 -1 0 -9 3.88 1.39
 -1 0 -10 4.57 2.06
 1 0 10 -0.67 2.73
 1 0 10 3.93 2.92
 1 0 10 1.9 1.94
 1 0 10 1.42 0.46
 -1 0 -10 1.48 1.39
 1 0 11 2417.62 54.48
 1 0 11 2355.82 53.92
 1 0 12 -0.2 3.77
 -1 0 -12 0.33 2.48
 1 0 12 2.87 2.69
 -1 0 -12 3.94 2.7
 1 0 12 4.24 3.82
 -1 0 -13 240.32 9.62
 -1 0 -13 247.21 9.92
 -1 0 -14 1.5 3.37
 -1 0 -14 -0.13 2.96
 1 0 14 2.29 4.87
 -1 0 -15 802.4 22.53
 -1 0 -15 812.94 22.81
 -1 0 -16 4.48 4.19
 -1 0 -16 1.12 3.9
 1 0 16 4.5 5.97
 -1 0 -17 280.95 12.01
 1 0 17 374.68 17.17
 -1 0 -17 264.91 12.09
 1 0 17 370.4 16.75
 1 0 18 0.89 8.35
 -1 0 -18 3.95 5
 -1 0 -18 3.07 4.84
 1 0 18 -1.49 7.83
 1 0 19 446.89 19.39
 1 0 19 405.9 19
 1 0 20 -1.93 9.52
 -1 0 -20 5.08 5.82
 -1 0 -20 5.66 5.83
 1 0 20 7.28 8.79
 1 0 21 194.12 15.29
 -1 0 -21 133.16 10.23
 -1 0 -21 118.2 9.92
 1 0 21 189.05 15.07
 1 0 22 12.16 10.89
 -1 0 -22 4.22 6.5
 1 0 22 2.5 9.76
 1 -1 -23 89.17 9.67
 -1 -1 23 110.54 11.94
 -1 1 23 112.53 11.65
 1 1 -23 85.64 9.74
 1 -1 -23 93.66 10.08
 1 1 -23 74.58 9.29
 -1 -1 22 7.25 8.72
 -1 1 22 8.12 8.68
 1 -1 -22 5.17 6.8
 1 1 -22 8.96 6.85
 1 1 -22 2.65 6.51
 1 -1 -22 10.5 6.9
 -1 1 22 8.42 8.65
 -1 -1 22 9.98 9.78
 -1 1 21 150.47 11.21
 1 -1 -21 110.91 9.62
 1 1 -21 107.21 9.82
 -1 -1 21 127.24 11.65
 1 1 -21 99.51 9.42
 1 -1 -21 96.65 9.57
 -1 -1 21 155.17 13.45
 -1 1 21 149.55 12.32
 -1 1 20 54.42 8.61
 -1 -1 20 51.63 9.03
 1 -1 -20 34.24 6.95
 1 1 -20 32.81 6.78
 1 -1 -20 36.86 6.95
 1 1 -20 37.99 6.99
 -1 1 20 64.64 9.33
 -1 -1 20 46.99 9.44
 -1 1 19 34.98 7.78
 -1 -1 19 21.85 7.75
 1 1 -19 31.26 6.33
 1 -1 -19 24.21 6.11
 1 1 -19 26.89 6.67
 1 -1 -19 17.02 5.85
 -1 1 19 33.33 7.84
 -1 -1 19 28.34 8.41
 -1 -1 18 41.74 7.49
 -1 1 18 44.55 7.22
 1 -1 -18 35.46 6.23
 1 1 -18 30.99 5.82
 1 -1 -18 32.06 5.73
 -1 -1 18 40.12 8.74
 -1 1 18 52.64 8.15
 1 -1 -17 541.57 18.57
 -1 1 17 721.85 21.08
 -1 -1 17 721.25 21.76
 1 -1 -17 537.04 18.93
 1 1 -17 552.29 18.84
 -1 -1 17 732.49 23.62
 -1 1 17 759.75 22.57
 -1 -1 16 112.38 8.82
 -1 1 16 98.34 7.74
 1 -1 -16 71.01 6.24
 1 1 -16 69.48 6.27
 1 -1 -16 76.28 6.5
 -1 -1 16 103.79 9.1
 -1 1 16 95.55 8.25
 -1 -1 15 203.47 10.55
 -1 1 15 215.12 10.05
 1 -1 -15 166.27 8.43
 1 1 -15 178.7 8.81
 1 -1 -15 164.72 8.71
 -1 1 15 220.5 11.02
 -1 -1 15 217.47 11.98
 -1 -1 14 15.11 4.96
 -1 1 14 25.77 4.86
 1 -1 -14 12.19 3.64
 1 1 -14 11 3.66
 1 1 -14 8.06 2.98
 1 -1 -14 14.15 3.82
 1 1 -14 11.94 3.58
 -1 1 14 10.47 3.99
 -1 -1 14 16.05 4.66
 1 1 -13 649.64 15.13
 -1 -1 13 664.79 20.15
 1 1 -13 562.43 16.54
 -1 1 13 627.29 18.92
 1 -1 -13 545.64 16.61
 1 -1 -13 563.34 14.89
 1 1 -13 550.9 15.39
 -1 1 13 674.55 14.46
 -1 -1 13 681.63 19.02
 1 1 -13 555.47 16.6
 1 -1 -13 550.9 16.34
 -1 1 13 652.68 18.17
 1 1 -12 185.84 6.25
 -1 -1 12 191.43 9.65
 -1 1 12 171.54 8.6
 1 -1 -12 166.37 7.41
 1 1 -12 166.03 7.17
 1 -1 -12 164.35 6.09
 1 1 -12 170.77 6.64
 -1 1 12 191.18 5.65
 -1 1 12 181.11 8.25
 1 -1 -12 168.58 7.24
 -1 -1 12 171.86 8.47
 1 1 -12 153.41 7.08
 1 1 -11 248.55 7.35
 -1 -1 11 231.5 10.32
 1 1 -11 221.05 8.21
 1 -1 -11 214.99 8.18
 -1 1 11 216.81 9.46
 1 1 -11 215.99 7.57
 1 -1 -11 230.23 7.18
 1 1 -11 212.13 8.13
 -1 1 11 225.12 9.12
 -1 -1 11 229.54 9.51
 1 1 -10 358.22 9.22
 -1 -1 10 335.15 12.17
 1 1 -10 315.35 9.94
 1 -1 -10 313 10.01
 -1 1 10 300.6 11.25
 1 1 -10 311.44 9.35
 1 -1 -10 311.36 8.85
 1 1 -10 297.85 9.82
 -1 -1 10 309.07 11.1
 -1 1 10 319.58 10.86
 1 1 -9 1180.9 24.67
 -1 -1 9 1114.89 27.97
 -1 1 9 1006.64 26.9
 1 1 -9 1081.21 25.45
 1 -1 -9 1114.59 25.64
 1 -1 -9 1072.77 24.37
 1 1 -9 1081.88 24.85
 -1 -1 9 980.38 26.47
 -1 1 9 1036.36 26.45
 1 1 -9 1050.69 25.5
 1 1 -8 103.39 3.86
 1 -1 -8 95.51 4.32
 -1 1 8 90.12 5.09
 1 1 -8 98.01 4.31
 -1 -1 8 93.56 5.36
 1 -1 -8 96.68 4.2
 1 1 -8 97.53 4.31
 -1 1 8 86.92 4.71
 -1 -1 8 86.75 4.76
 1 1 -8 94.67 3.93
 1 -1 -8 94.75 3.64
 1 1 -7 74.3 3.23
 1 -1 -7 77.16 2.99
 -1 -1 7 72.85 4.37
 1 -1 -7 76.17 3.58
 -1 1 7 63.98 4.16
 1 1 -7 80.32 3.54
 -1 -1 7 90.64 2.25
 1 -1 -7 74.47 3.42
 1 1 -7 76.52 3.64
 -1 1 7 64.68 3.84
 -1 -1 7 61.58 3.74
 1 1 -6 1111.62 22.48
 1 -1 -6 1100.31 22.86
 1 -1 -6 1103.22 22.23
 1 -1 -6 1151.45 23.23
 1 1 -6 1146.74 23.05
 -1 1 6 1011.29 24.14
 1 -1 -6 989.17 22.12
 1 1 -6 1129.37 23.13
 -1 -1 6 930.26 23.43
 1 -1 -6 1087 23.01
 -1 -1 6 1050.82 24.36
 1 -1 -5 2985.82 56.72
 -1 1 5 2630.43 55.37
 1 1 -5 2915.88 56.23
 1 -1 -5 3008.03 56.13
 1 -1 -5 3024.31 57.01
 1 1 -5 3034.4 56.81
 -1 1 5 2742.17 57.87
 1 -1 -5 2771.21 56.08
 -1 -1 5 2809.16 57.91
 1 -1 -5 2989.37 56.88
 1 1 -5 2973.38 56.9
 1 1 -5 2842.58 56.46
 1 1 -4 9.49 1.1
 1 1 -4 7.11 0.88
 -1 -1 4 8.84 1.26
 1 -1 -4 10.43 0.89
 1 1 -4 9.89 1.11
 1 1 -4 8.29 1
 1 -1 -4 9.65 0.91
 -1 1 4 9.44 1.32
 1 -1 -4 6.97 1.06
 -1 1 4 8.82 0.73
 1 1 -4 7.81 0.89
 -1 1 4 10.59 1.16
 -1 -1 3 153.53 4.23
 -1 -1 3 160.28 4.04
 -1 1 3 147.93 4
 1 -1 -3 137.34 3.93
 1 1 -3 136.94 3.83
 -1 1 3 148.49 4.27
 -1 -1 3 138.42 4.14
 1 -1 -3 137.27 3.9
 1 1 -3 135.53 3.57
 -1 1 3 146.97 4.32
 1 1 -3 146.36 3.93
 1 -1 -3 134.04 3.56
 1 1 -3 136.96 3.75
 -1 -1 2 1011.89 20.53
 -1 -1 2 1085.15 20.46
 -1 1 2 1077.9 20.56
 1 -1 -2 1041.25 20.09
 1 1 -2 1030.88 20.38
 1 -1 -2 1019.6 20.49
 -1 1 2 1027.33 20.34
 -1 -1 2 1072.48 21.03
 -1 -1 2 925.25 20.27
 1 1 -2 983.78 20.4
 1 1 -2 1022.27 20.05
 1 -1 -2 1019.8 20.48
 1 -1 -2 999.9 20.16
 -1 1 2 1032.65 20.5
 -1 1 2 1015.19 20.1
 1 1 -2 990.05 20.24
 1 1 -2 910.59 20.18
 -1 -1 1 1758.47 36.85
 -1 -1 1 1842.09 36.72
 1 1 -1 1780.37 36.59
 1 1 -1 1934.68 36.47
 -1 -1 1 1813.33 36.9
 -1 1 1 1894.29 36.68
 1 1 -1 1936.61 36.56
 -1 -1 1 1961.51 36.84
 -1 1 1 1924.6 36.91
 1 1 -1 1887.91 36.68
 1 -1 -1 1885.65 36.59
 1 -1 -1 1858.02 36.84
 1 -1 -1 1891.69 36.8
 -1 -1 1 1872.67 36.87
 1 1 -1 1900.26 36.71
 1 -1 -1 1965.27 36.95
 -1 1 1 1831.29 36.51
 -1 -1 1 1981.76 36.8
 -1 1 0 76.81 2.04
 -1 -1 0 71 2.32
 1 1 0 76.49 2.12
 1 -1 0 80.94 2.23
 -1 -1 0 76 2.05
 -1 1 0 77.31 2.17
 -1 -1 0 76.82 1.99
 -1 -1 0 79.77 2.06
 -1 -1 0 81.18 2.08
 1 -1 0 74.03 2.01
 1 1 0 74.74 1.96
 1 -1 0 82.58 2.16
 -1 -1 0 75.78 2.12
 -1 -1 0 79.04 2.13
 -1 -1 0 79.56 2.14
 1 1 1 4102.22 76.17
 -1 -1 -1 3665.09 76.04
 -1 -1 -1 4050.35 75.84
 -1 1 -1 4043.47 76.09
 -1 1 -1 3924.76 76.16
 1 -1 1 3829.25 76.52
 -1 -1 -1 3979.8 75.91
 1 1 1 4348.16 76.15
 -1 -1 -1 4291.33 76.55
 1 -1 1 3960.13 75.98
 -1 1 -1 3334.85 75.92
 1 -1 1 3584.69 76.23
 1 1 1 4477.73 76.65
 -1 1 -2 489.9 10.22
 -1 -1 -2 530.57 10.19
 -1 1 -2 491.61 10.14
 1 1 2 482.6 10.13
 1 1 2 510.6 10.76
 1 -1 2 447.16 10.05
 1 1 2 492.45 10.94
 1 -1 2 426.77 10.46
 1 -1 3 82.39 3.06
 -1 1 -3 99.45 3.18
 -1 -1 -3 116.35 3.2
 1 1 3 91.32 3.63
 -1 -1 -3 101.57 3.09
 -1 1 -3 99.04 2.95
 1 1 3 95.64 3.79
 1 -1 3 84.97 3.43
 -1 1 -3 100.68 3.09
 1 -1 4 29.12 1.96
 -1 -1 -4 32.15 1.79
 -1 1 -4 30.42 1.67
 1 1 4 40.74 2.55
 1 -1 4 30.72 1.85
 -1 -1 -4 45.34 1.8
 1 1 4 36.35 2.57
 1 -1 4 28.11 2.16
 -1 1 -4 29.37 1.72
 -1 1 -5 480.97 11.07
 1 -1 5 465.94 12.59
 -1 -1 -5 535.72 12.12
 1 1 5 485.75 13.28
 -1 1 -5 524.4 11.95
 1 -1 5 543.87 12.28
 1 1 5 506.96 11.75
 -1 1 -5 521.1 12.02
 1 -1 5 462.26 13.18
 1 1 5 464.51 13.51
 -1 1 -6 93.11 3.09
 1 -1 6 96.01 4.53
 -1 1 -6 98.16 3.75
 -1 -1 -6 99.86 3.86
 1 1 6 94.76 4.78
 1 1 6 99.01 3.57
 1 -1 6 105.83 3.98
 1 1 6 91.68 4.84
 1 -1 6 89.81 4.85
 -1 1 -6 101.66 3.9
 -1 1 -7 13.33 1.28
 1 1 7 10.24 2.24
 1 -1 7 5.59 1.82
 -1 -1 -7 12.57 1.79
 -1 1 -7 8.45 1.57
 1 1 7 7.11 1.4
 1 -1 7 10.42 1.62
 -1 -1 -7 17.09 1.13
 1 -1 7 7.05 2.24
 -1 1 -7 11.26 1.73
 1 1 7 8.31 2.21
 -1 1 -8 182.66 5.39
 1 -1 8 155.21 7.34
 -1 1 -8 176.42 6.24
 1 1 8 164.61 7.59
 -1 -1 -8 183.07 6.37
 1 1 8 176.62 5.9
 1 -1 8 195.67 6.49
 1 -1 8 163.02 7.92
 -1 1 -8 169.29 6.17
 -1 -1 -8 165.76 6.02
 1 1 8 171.11 7.82
 1 1 9 1361.57 29.35
 -1 1 -9 1498.02 30.81
 1 -1 9 1317.05 34.33
 1 1 9 1355.53 34.39
 -1 -1 -9 1346.14 32.11
 -1 1 -9 1340.96 31.99
 1 1 9 1417.29 31.56
 -1 -1 -9 1344.56 31.74
 1 1 9 1365.58 34.69
 -1 1 -9 1322.62 31.88
 1 -1 9 1343.4 35.2
 1 1 10 117.26 6.83
 -1 1 -10 117.57 5.34
 -1 -1 -10 124.21 5.56
 1 -1 10 146.82 5.75
 1 1 10 128.98 5.1
 1 -1 10 126.66 7.19
 -1 -1 -10 121.16 5.26
 1 -1 10 122.98 7.58
 -1 1 -10 115.81 5.35
 1 1 10 121.38 6.97
 -1 1 -10 137.79 4.55
 1 1 10 118.64 3
 -1 -1 -11 141.83 6.47
 -1 1 -11 141.85 6.35
 1 1 11 149.07 8.32
 1 1 11 160.44 6.2
 1 -1 11 155.9 8.61
 -1 -1 -11 148.28 6.33
 1 -1 11 162.59 9.2
 1 1 11 153.91 8.43
 -1 1 -11 163.79 5.34
 -1 1 -12 129.01 6.47
 -1 -1 -12 139.28 6.77
 1 1 12 169.38 6.6
 1 -1 12 190.28 7.1
 1 1 12 158.03 8.87
 1 -1 12 152.5 9.12
 1 1 12 163.34 8.92
 -1 -1 -12 134.37 6.55
 1 -1 12 161.95 9.66
 -1 1 -12 160.05 5.44
 -1 -1 -13 1027.88 27.91
 -1 1 -13 1033.19 27.75
 1 1 13 1380.93 28.15
 1 -1 13 1440.43 28.1
 1 1 13 1247.23 32.1
 1 -1 13 1248.62 32.94
 -1 -1 -13 1009.7 27.51
 1 1 13 1253.75 32.22
 -1 1 -13 1234.41 25.97
 1 1 14 164.99 7.09
 -1 -1 -14 131.48 6.99
 -1 1 -14 125.29 6.96
 -1 -1 -14 124.63 7.08
 1 1 14 155.95 9.54
 1 -1 14 157.61 10.28
 -1 -1 -15 76.76 5.99
 -1 1 -15 69.13 6.02
 -1 1 -15 79.56 6.11
 -1 -1 -15 75.76 6.1
 1 -1 15 97.67 9.16
 1 1 15 101.14 8.5
 -1 -1 -16 55.93 5.74
 -1 1 -16 57.78 5.93
 -1 -1 -16 56.98 5.97
 -1 1 -16 55.47 5.85
 1 1 16 78.57 8.44
 1 -1 16 78.04 9.02
 -1 -1 -17 510.39 17.36
 -1 1 -17 499.93 17.36
 -1 1 -17 511.02 17.34
 -1 -1 -17 494.6 17.54
 1 1 17 682.08 22.67
 1 -1 17 732.26 24.06
 -1 -1 -18 9.02 5.09
 -1 1 -18 6.44 5.12
 1 1 18 9.97 8.18
 1 -1 18 9.41 8.96
 -1 1 -18 11.6 5.44
 -1 -1 -18 7.25 5.12
 1 1 18 7.61 7.64
 1 -1 18 11.72 8.42
 1 -1 19 154.59 13.76
 1 1 19 141.76 12.25
 -1 1 -19 100.06 8.37
 -1 -1 -19 102.28 8.3
 -1 -1 -19 88.05 8.19
 -1 1 -19 92.58 8.03
 1 1 19 128.18 11.64
 1 -1 19 133.95 13.1
 1 -1 20 129.58 13.69
 1 1 20 123.01 12.63
 -1 1 -20 71.21 7.96
 -1 -1 -20 77.61 7.94
 -1 1 -20 69.01 7.93
 -1 -1 -20 68.49 8.11
 1 1 20 97.76 11.64
 1 -1 20 96.23 12.57
 -1 1 -21 127.51 10.3
 1 1 21 218.27 14.91
 -1 -1 -21 121.41 9.98
 1 -1 21 202.25 16.07
 -1 1 -21 136.99 10.2
 -1 -1 -21 127.56 10.2
 1 -1 21 198.82 15.74
 1 1 21 190.26 14.26
 1 -1 22 -4.5 11.12
 1 1 22 2.72 9.69
 -1 1 -22 2.45 8.1
 1 -1 22 5.04 11.48
 1 1 22 8.68 10.47
 -1 1 -22 6.98 6.68
 -1 -1 -22 15.03 7.14
 1 -1 22 15.13 9.57
 1 -1 23 77.45 11.58
 -1 2 23 55.82 10.04
 -1 -2 23 67.95 10.35
 1 2 -22 162.29 11.64
 1 -2 -22 163.53 12.13
 -1 -2 22 245.22 16.69
 -1 2 22 251.49 14.79
 1 -2 -22 175.67 11.82
 1 2 -22 173.08 12.11
 -1 2 22 235.63 13.85
 -1 -2 22 249.34 14.55
 1 -2 -21 60.1 8.41
 1 2 -21 48.68 7.65
 -1 -2 21 67.66 11.1
 -1 2 21 74.22 9.58
 1 -2 -21 60.95 7.86
 -1 -2 21 60.84 9.77
 -1 2 21 66.29 9.08
 1 2 -20 40.17 6.7
 1 -2 -20 28.67 6.96
 1 -2 -20 29.74 6.54
 -1 2 20 48.46 8.14
 -1 -2 20 48.2 9.33
 -1 2 20 56.11 8.78
 -1 -2 20 51.44 10.09
 1 -2 -19 187.41 10.68
 -1 -2 19 258.6 13.93
 -1 2 19 269.66 12.85
 1 2 -19 186.7 11.1
 1 -2 -19 180.93 11.09
 -1 -2 19 282.75 16.1
 -1 2 19 268.56 13.53
 1 -2 -18 223.94 11.15
 -1 -2 18 284.77 13.91
 -1 2 18 301.48 13.19
 1 2 -18 208.78 11.06
 1 -2 -18 228.86 11.9
 -1 -2 18 297.83 16.12
 -1 2 18 307.06 13.85
 -1 2 17 69.75 7.22
 1 -2 -17 51.96 6.13
 1 2 -17 56.54 6.25
 -1 -2 17 67.73 8.15
 1 2 -17 52.28 6.15
 1 -2 -17 54.35 6.47
 -1 -2 17 63.96 8.93
 -1 2 17 72.72 7.56
 1 2 -16 83.14 6.75
 1 -2 -16 89.22 6.77
 -1 -2 16 127.72 9.28
 -1 2 16 120.25 7.95
 -1 -2 16 113.39 10.06
 1 2 -16 95.54 6.88
 1 -2 -16 96.7 7.21
 -1 2 16 126.84 8.62
 -1 -2 15 576.84 19.9
 -1 -2 15 554.44 17.75
 1 2 -15 434.67 14.98
 -1 2 15 539.22 16.26
 1 -2 -15 425.72 14.56
 1 2 -15 474.36 12.57
 1 2 -15 417.99 14.56
 -1 2 15 519.72 17.16
 1 -2 -15 433.28 15.23
 1 2 -14 517.58 15.7
 -1 2 14 569.54 17.76
 1 -2 -14 506.22 16.02
 1 2 -14 493.19 14.69
 -1 -2 14 622.24 20.4
 1 -2 -14 484.11 15.45
 -1 2 14 608.69 17.34
 1 2 -14 488.4 15.75
 -1 -2 14 637.03 18.72
 1 2 -14 558 13.78
 1 2 -13 4.82 2.11
 -1 2 13 1.47 3.48
 -1 -2 13 6.51 4.18
 1 2 -13 4.29 3
 1 -2 -13 5.59 2.9
 1 2 -13 4.04 2.75
 -1 2 13 4.19 1.88
 1 -2 -13 4.73 2.78
 1 2 -13 0.9 2.92
 -1 -2 13 0.85 3.76
 -1 2 13 2.44 3.22
 -1 2 12 199.51 9.05
 1 2 -12 187.06 7.63
 1 -2 -12 192.38 8.03
 1 2 -12 201.29 6.54
 -1 -2 12 210.77 10.43
 1 2 -12 193.68 7.27
 1 -2 -12 187.89 6.34
 1 -2 -12 186.64 7.68
 1 2 -12 182.55 7.77
 -1 -2 12 213.56 9.47
 -1 2 12 201.47 8.69
 1 -2 -11 443.07 13.09
 1 2 -11 435.67 12.67
 -1 2 11 460.21 14.33
 1 2 -11 484.81 11.68
 -1 -2 11 494.74 16.01
 1 -2 -11 448.88 11.26
 1 2 -11 437.49 12.29
 -1 2 11 458.33 13.88
 1 -2 -11 449.9 12.78
 1 2 -11 448.81 12.95
 -1 -2 11 437.71 14.45
 -1 2 10 583.91 16.74
 1 2 -10 585.29 15.06
 1 -2 -10 610.4 15.54
 1 2 -10 635.15 14.19
 -1 -2 10 605.41 17.94
 1 -2 -10 586.78 13.75
 1 2 -10 595.45 14.84
 1 2 -10 602.07 15.36
 -1 -2 10 543.02 16.52
 -1 2 10 577.3 16.26
 1 -2 -10 574.08 15.05
 -1 2 9 177.48 7.54
 1 2 -9 190.49 6.58
 1 -2 -9 183.69 6.69
 1 2 -9 189.03 5.89
 -1 -2 9 186.02 8.22
 -1 2 9 179.1 7.27
 -1 -2 9 164.28 7.31
 1 2 -9 194.35 6.77
 1 -2 -9 182.73 6.49
 1 2 -9 196.58 6.42
 1 -2 -9 189.34 5.53
 1 -2 -8 1135.7 23.13
 1 2 -8 1132.09 24.2
 1 2 -8 1141.86 23.63
 -1 -2 8 1127.68 26.64
 1 2 -8 1120.77 24.28
 -1 2 8 1077.93 25.79
 1 -2 -8 1142.03 24.73
 1 2 -8 1118.56 24.51
 1 -2 -8 1133.58 24.41
 1 -2 -7 1382.8 27.32
 1 2 -7 1345.76 26.09
 -1 -2 7 1324.16 30.3
 1 -2 -7 1297.46 27.95
 1 -2 -7 1399.15 28.78
 -1 2 7 1306.22 29.73
 1 2 -7 1406.14 28.41
 1 2 -7 1361.84 28.61
 1 -2 -7 1367.16 28.53
 -1 2 6 218.04 5.19
 1 -2 -6 231.97 6.72
 1 -2 -6 247.76 5.89
 1 -2 -6 251.67 6.94
 1 2 -6 243.98 6.59
 -1 2 6 227.32 7.38
 1 -2 -6 235.09 6.39
 -1 -2 6 226.86 7.57
 1 2 -6 249.21 5.13
 1 2 -6 239.09 6.76
 -1 -2 6 215.75 7.24
 1 -2 -5 241.54 6.56
 1 2 -5 236.26 5.81
 1 2 -5 248.08 6.46
 1 -2 -5 251.03 5.72
 1 -2 -5 251.94 6.66
 1 2 -5 239.25 6.35
 -1 2 5 241.63 7.05
 1 -2 -5 242.75 6.24
 -1 -2 5 227.51 7.07
 1 2 -5 246.08 6.53
 -1 -2 5 211.01 6.8
 1 2 -5 248.92 5.31
 1 2 -5 214.53 6.07
 1 2 -4 507.91 11.47
 1 2 -4 535.27 11.87
 1 -2 -4 523.4 11.83
 -1 -2 4 483.02 12.09
 1 2 -4 539.27 11.74
 1 2 -4 527.87 11.03
 -1 2 4 562.95 11.82
 -1 -2 4 505.63 11.58
 1 2 -4 532.98 11.52
 -1 2 4 521.63 12.11
 -1 2 4 507.06 12.17
 1 -2 -4 517.72 11.53
 1 2 -4 545.76 11.78
 -1 -2 4 546.31 12.36
 1 2 -3 153.98 4.09
 -1 -2 3 156.72 4.47
 -1 2 3 151.32 4.13
 -1 -2 3 148.07 3.77
 1 -2 -3 152.74 4.09
 1 2 -3 148.27 3.9
 1 -2 -3 148.17 4.13
 -1 2 3 147.89 4.08
 -1 -2 3 153.74 4.8
 1 2 -3 140.1 3.93
 1 2 -3 141.4 3.48
 1 -2 -3 146.76 4.19
 -1 -2 3 136.98 4.09
 -1 2 3 142.84 4.2
 1 -2 -3 147.57 4.01
 1 2 -3 147.56 4.11
 1 2 -3 143.81 3.89
 1 2 -3 149.35 4.16
 -1 2 3 143.24 3.98
 1 2 -2 144.98 3.72
 -1 2 2 134.6 3.7
 -1 -2 2 141.88 3.91
 -1 -2 2 138.14 3.89
 -1 2 2 147.7 3.81
 1 -2 -2 140.24 3.71
 1 -2 -2 137.78 3.76
 1 2 -2 139.42 3.57
 -1 2 2 139.21 3.63
 1 -2 -2 138.36 3.87
 1 2 -2 143.79 3.61
 -1 -2 2 141.42 3.99
 1 -2 -2 137.4 3.76
 1 2 -2 148.04 3.93
 -1 -2 2 145.12 4.02
 -1 -2 1 1464.08 30.24
 -1 2 1 1558.67 30.37
 1 -2 -1 1465.39 30.35
 1 2 -1 1578.26 30.03
 1 -2 -1 1538.72 30.34
 -1 2 1 1562.6 30.22
 -1 2 1 1495.33 30.29
 -1 -2 1 1571.18 30.45
 -1 -2 1 1563.96 30.43
 -1 -2 1 1493.5 30.4
 -1 -2 1 1608.76 30.51
 1 -2 -1 1557.92 30.6
 -1 -2 0 2330.75 44.28
 -1 -2 0 2372.64 44.3
 -1 -2 0 2243.11 44.1
 -1 2 0 2286.94 44.27
 -1 2 0 2275.47 44.25
 1 -2 0 2194.49 44.45
 -1 2 0 2250.23 44.22
 1 -2 0 2179.3 44.58
 -1 -2 0 2275.52 44.14
 -1 -2 0 2260.67 44.42
 -1 -2 0 2251.16 44.35
 -1 -2 0 2284.36 44.4
 -1 2 -1 702.08 14.47
 1 2 1 734.5 14.63
 1 -2 1 682.08 14.3
 -1 -2 -1 762.95 14.55
 1 -2 1 693.66 14.68
 1 -2 1 708 14.93
 -1 -2 -1 709.31 14.36
 -1 -2 -1 723.26 14.39
 1 2 1 683.53 14.19
 -1 2 -1 680.64 14.45
 -1 2 -1 700.75 14.44
 -1 2 -1 669.14 14.47
 -1 -2 -1 742.95 14.72
 1 -2 2 664.36 14.79
 -1 -2 -2 664.6 13.99
 1 2 2 660.33 14.18
 -1 -2 -2 705.41 13.99
 -1 2 -2 682 14.07
 -1 2 -2 691.52 14.1
 -1 2 -2 630.53 14.22
 1 -2 2 644.48 14.5
 1 2 2 696.7 14.62
 1 -2 3 1252.51 27.44
 1 2 3 1350.78 27.72
 -1 -2 -3 1391.74 26.74
 1 2 3 1342.45 27.36
 -1 2 -3 1388.6 26.84
 1 -2 3 1236.52 27.65
 -1 2 -3 1225.24 26.81
 1 -2 4 1773.48 39.51
 -1 -2 -4 1981.32 38.8
 1 2 4 1890.63 40.5
 1 -2 4 1793.01 40.37
 -1 2 -4 2067.44 39.33
 -1 -2 -4 2080.5 39.34
 1 2 4 1934.5 40.4
 -1 2 -4 2006.75 38.93
 1 -2 5 50.6 2.81
 -1 2 -5 51.13 2.4
 -1 -2 -5 55.84 2.65
 1 2 5 52.67 3.25
 1 -2 5 53.65 3.38
 -1 -2 -5 53.87 2.32
 -1 2 -5 53.56 2.53
 1 2 5 55.13 3.36
 -1 -2 -6 425.66 10.38
 -1 2 -6 435.22 10.11
 1 2 6 394.72 11.65
 1 2 6 389.55 9.79
 1 -2 6 402.14 11.09
 -1 2 -6 410.91 9.34
 1 -2 6 392.41 11.97
 -1 -2 -6 419.99 9.92
 -1 2 -6 435.08 10.37
 1 2 6 409.07 11.86
 -1 -2 -7 176.92 5.75
 -1 2 -7 170.94 5.47
 1 2 7 174.27 7.01
 1 2 7 160.83 5.2
 1 -2 7 149 5.33
 1 -2 7 165 6.51
 -1 2 -7 176.89 4.81
 1 2 7 171.12 4.23
 1 2 7 166.43 6.99
 1 -2 7 179.6 7.51
 -1 -2 -7 166.57 5.32
 -1 2 -7 173.54 5.72
 -1 2 -8 1171.48 24.54
 1 2 8 1092.65 26.79
 -1 -2 -8 1171.99 24.93
 1 2 8 1089.89 23.95
 1 -2 8 992.18 24.06
 1 -2 8 1090.32 26.54
 1 2 8 1137.3 22.45
 -1 2 -8 1161.13 23.39
 -1 2 -8 1162.95 24.8
 1 -2 8 1097.68 27.73
 -1 -2 -8 1144.02 24.36
 1 2 8 1025.58 26.91
 -1 2 -9 18.03 2.29
 -1 -2 -9 18.1 2.45
 1 2 9 15.85 1.95
 1 -2 9 14.05 2.06
 1 2 9 13.48 2.9
 1 -2 9 15.16 2.99
 1 2 9 16.51 1.14
 -1 2 -9 20.3 1.77
 1 2 9 14.71 3.03
 1 -2 9 21.55 3.54
 -1 2 -9 20.4 2.53
 -1 -2 -9 17.96 2.21
 -1 -2 -10 283.3 9.31
 1 2 10 302.16 11.26
 -1 2 -10 311.85 9.28
 1 -2 10 294.89 8.74
 1 2 10 298.47 8.62
 1 -2 10 300.88 11.48
 -1 2 -10 320.21 8.01
 1 2 10 291.64 6.65
 -1 2 -10 295.07 9.35
 1 -2 10 298.6 12.32
 -1 -2 -10 300.39 9.04
 1 2 10 301.34 11.34
 -1 2 -11 528.16 14.5
 1 2 11 565.8 17.2
 -1 -2 -11 520.7 14.77
 1 2 11 560.8 13.96
 1 -2 11 559.19 17.7
 1 2 11 533.4 11.3
 -1 2 -11 610.67 13.24
 1 -2 11 588.08 19.08
 -1 -2 -11 519.01 14.26
 -1 2 -11 532.93 14.72
 1 2 11 565.06 17.27
 -1 2 -12 579.61 16.36
 1 2 12 649.66 19.48
 -1 -2 -12 599.28 16.85
 1 2 12 650.29 15.97
 1 -2 12 650.7 20.4
 -1 2 -12 678 14.91
 1 2 12 671.59 19.75
 -1 2 -12 596.3 16.66
 -1 -2 -12 598.11 16.35
 -1 -2 -13 13.47 3.36
 -1 2 -13 13.52 3.2
 -1 2 -13 11.15 3.19
 -1 -2 -13 10.6 3.15
 1 2 13 13.87 2.86
 1 2 13 19.57 4.65
 1 -2 13 16.62 5.01
 -1 2 -13 14.84 2.3
 1 2 13 17.4 4.58
 -1 2 -14 147.26 7.5
 -1 -2 -14 157.6 8.03
 1 2 14 194.67 10.32
 1 2 14 200.49 7.59
 1 -2 14 191.29 11.42
 -1 2 -14 175.05 6.12
 -1 -2 -14 155.12 7.51
 1 2 14 181.75 10.22
 1 2 15 413.2 15.76
 1 -2 15 432.11 17.4
 -1 2 -15 375.87 10.09
 -1 -2 -15 322.58 11.93
 -1 2 -15 323.29 12.15
 -1 -2 -15 328.09 12.42
 1 -2 16 117.99 10.47
 1 2 16 106.73 9.09
 -1 -2 -16 92.64 6.64
 -1 -2 -16 93.87 7.04
 -1 2 -16 90.54 6.74
 1 -2 17 273.52 15.51
 1 2 17 249.65 13.21
 1 -2 17 287.07 16.29
 -1 -2 -17 188.95 9.71
 -1 -2 -17 196.61 10.32
 -1 2 -17 176.21 9.59
 1 -2 18 543.93 22.11
 1 2 18 536.54 19.58
 1 -2 18 617.55 23.13
 1 2 18 519.29 19.63
 -1 -2 -18 402.17 15.72
 1 -2 19 181.82 14.6
 1 2 19 180.43 12.58
 -1 2 -19 126.98 9.32
 1 -2 19 187.4 14.76
 -1 -2 -19 126.09 8.81
 1 2 19 167.95 12.37
 -1 2 -19 113.15 8.72
 -1 -2 -19 117.45 8.93
 -1 2 -20 17.71 5.99
 -1 -2 -20 26.82 6.97
 1 2 20 40.79 9.94
 1 -2 20 25.32 11.23
 -1 2 -20 27.92 6.51
 -1 -2 -20 27.91 6.57
 1 2 20 31.62 9.52
 1 -2 20 25.27 10.98
 1 -2 20 46.88 9.77
 -1 2 -21 20.93 6.57
 -1 -2 -21 28.67 7.14
 1 2 21 40.19 10.33
 1 -2 21 43.5 11.72
 -1 2 -21 23.5 8.38
 -1 -2 -21 25.2 7.18
 1 -2 21 16.87 11.39
 1 2 21 38.87 9.83
 1 -2 21 55.81 10.33
 -1 -2 -22 164.34 11.88
 1 -2 22 291.63 18
 1 2 22 252.5 16.17
 1 -2 22 209.4 17.85
 1 2 22 241.75 15.61
 -1 -2 -22 142.48 12.64
 -1 2 -22 160.24 12.97
 1 -2 22 243.28 15.02
 1 -3 -23 16.59 7.15
 -1 3 23 34.28 9.12
 -1 -3 23 34.12 9.52
 1 -3 -22 7.6 7.06
 -1 -3 22 18.07 7.4
 1 -3 -22 2.23 6.23
 -1 -3 22 2.97 10.95
 -1 3 22 14.71 8.36
 -1 -3 22 33.33 8.72
 -1 3 22 12.72 8.4
 1 -3 -21 -5.82 6.67
 -1 -3 21 23.29 7.19
 1 -3 -21 0.7 6.17
 -1 3 21 0.46 7.3
 -1 -3 21 20 7.96
 -1 3 21 2.07 7.05
 -1 -3 21 -11.18 10.93
 1 3 -20 194.39 11.59
 -1 3 20 267.41 13.19
 -1 -3 20 279.43 14.27
 1 -3 -20 184.54 11
 1 3 -20 190.82 11.28
 1 -3 -20 197.62 12.02
 -1 -3 20 251.45 16.77
 -1 3 20 284.91 14.02
 -1 3 19 12.41 6.6
 -1 -3 19 -3.01 8.78
 -1 -3 19 11.16 5.64
 1 -3 -19 1.15 5.31
 1 3 -19 -1.66 5
 -1 3 19 4.87 6.18
 -1 -3 19 16.59 7.66
 1 3 -19 4.69 5.23
 1 -3 -19 -0.2 5.23
 1 -3 -18 140.02 9.45
 1 3 -18 131.96 8.8
 -1 -3 18 158.95 9.4
 -1 3 18 177.29 10.66
 -1 -3 18 202.64 14.07
 -1 3 18 176.18 10.19
 1 -3 -18 131.37 8.73
 -1 -3 18 174.17 11.62
 1 3 -18 134.34 9.27
 -1 3 17 131.45 8.94
 1 -3 -17 95.23 7.88
 1 3 -17 84.82 7.07
 -1 -3 17 115.32 8.01
 -1 -3 17 133.86 11.31
 -1 3 17 129.44 8.37
 -1 -3 17 108.23 9.53
 1 3 -17 91.37 7.51
 1 -3 -17 101.55 7.34
 1 3 -17 99.64 5.24
 -1 -3 16 666.69 22.83
 1 3 -16 511.59 17.2
 -1 -3 16 613.47 19.88
 -1 3 16 611.48 18
 1 -3 -16 499.97 16.39
 1 3 -16 516.57 13.96
 1 3 -16 521.08 16.72
 -1 3 16 589 18.71
 1 -3 -16 508.69 17.3
 1 -3 -15 7.33 3.79
 1 3 -15 6.92 3.65
 -1 3 15 8.15 4.3
 -1 -3 15 4.91 5.39
 -1 3 15 11.64 4.59
 -1 -3 15 10.34 6.28
 1 -3 -15 9.7 3.87
 1 3 -15 8.91 3.81
 1 3 -15 10.59 2.72
 1 3 -14 82.4 4.38
 -1 -3 14 102.82 8.82
 1 -3 -14 75.77 5.91
 -1 3 14 95.76 7.02
 1 3 -14 84.29 5.62
 1 3 -14 81.76 5.42
 -1 3 14 73.78 4.08
 -1 -3 14 89.46 7.56
 1 -3 -14 81.97 5.57
 -1 3 14 89.23 6.33
 1 3 -14 71.51 5.72
 1 3 -13 131.37 6.4
 -1 -3 13 168.89 9.91
 1 -3 -13 145.79 7.25
 1 3 -13 136.74 6.67
 -1 3 13 139.17 7.76
 1 3 -13 142.01 5.52
 -1 -3 13 134.64 8.35
 1 3 -13 135.31 6.96
 1 -3 -13 120.57 6.43
 -1 3 13 138.77 7.4
 1 -3 -12 1034.94 22.9
 1 3 -12 1024.17 24.73
 -1 -3 12 1128.12 29.61
 1 -3 -12 1040.69 25.64
 -1 3 12 1096.96 27.1
 1 3 -12 1042.56 25.01
 1 3 -12 1114.35 23.56
 1 3 -12 1006.81 25.5
 1 -3 -12 1060.81 25.11
 -1 3 12 1113.14 26.59
 -1 -3 12 1051.41 27.62
 1 -3 -11 285.78 7.94
 1 3 -11 290.16 9.41
 -1 -3 11 312.65 12.38
 -1 3 11 306.78 10.92
 1 3 -11 296.47 9.46
 1 -3 -11 298.67 10.02
 1 3 -11 318.95 8.69
 1 -3 -11 302.22 9.58
 -1 3 11 306.98 10.64
 1 3 -11 307.18 10.02
 -1 -3 11 301.39 11.46
 1 -3 -10 1173.24 25
 1 3 -10 1206.26 26.8
 1 -3 -10 1232.11 27.35
 1 3 -10 1200.44 26.73
 -1 3 10 1200.03 28.46
 -1 -3 10 1256.73 30.38
 1 3 -10 1205.86 27.2
 1 -3 -10 1186.64 26.79
 -1 3 10 1198.2 28.13
 -1 -3 10 1094.36 28.69
 1 3 -10 1212.06 25.84
 1 3 -9 222.17 6.71
 -1 -3 9 249.29 9.49
 1 -3 -9 233.14 7.34
 1 3 -9 231.71 7.45
 1 -3 -9 231.06 6.15
 1 3 -9 235.12 7.41
 -1 3 9 216.83 8.33
 1 -3 -9 234.14 7.8
 -1 3 9 231.37 8.2
 1 3 -9 238.24 7.75
 -1 -3 9 204.35 8.58
 1 -3 -9 221.07 7.39
 1 -3 -9 236.29 7.72
 1 -3 -8 502.26 12.76
 -1 -3 8 483.48 13.12
 1 -3 -8 501.86 11.1
 1 -3 -8 497.95 12.84
 -1 3 8 492.78 13.65
 1 3 -8 511.27 12.41
 1 -3 -8 510.92 12.46
 -1 -3 8 500.32 14.48
 1 3 -8 488.21 11.95
 -1 -3 8 444.96 13.78
 1 -3 -8 504.56 12.52
 1 3 -8 506.03 12.79
 -1 -3 7 0.84 1.55
 1 3 -7 1.66 1.41
 1 -3 -7 0.51 1.18
 -1 -3 7 1.81 1.49
 1 -3 -7 2.33 0.89
 1 -3 -7 2.63 1.5
 1 3 -7 1.41 1.23
 -1 3 7 2.14 1.5
 1 -3 -7 2.87 1.42
 -1 -3 7 1.92 1.72
 1 3 -7 1.97 0.56
 1 -3 -7 0.26 1.64
 1 3 -6 2618.09 49.84
 1 3 -6 2326.26 49.05
 1 3 -6 2496.48 47.94
 -1 -3 6 2373.96 50.65
 1 -3 -6 2389.77 49.4
 1 -3 -6 2437.66 49.45
 1 3 -6 2510.49 49.65
 -1 -3 6 2354.25 50.63
 1 -3 -6 2513.44 49.79
 -1 -3 6 2328.1 49.9
 1 3 -6 2518.97 49.28
 1 -3 -6 2542.97 49.81
 -1 3 6 2389.07 50.26
 -1 3 6 2453.33 50.44
 1 -3 -6 2493.83 48.18
 1 3 -6 2534.61 49.67
 -1 -3 6 2414.18 50.67
 1 3 -5 256.4 6.96
 1 3 -5 259.38 5.78
 1 3 -5 249.43 6.5
 -1 -3 5 244.24 7.24
 1 -3 -5 236.69 6.65
 -1 -3 5 257.52 8.27
 1 3 -5 246.03 6.7
 -1 -3 5 247.38 7.31
 1 -3 -5 254.53 6.97
 -1 -3 5 244.91 6.86
 1 3 -5 256.54 6.46
 1 -3 -5 254.42 6.91
 -1 3 5 246.77 7.1
 -1 3 5 242.94 7.09
 1 -3 -5 249 5.72
 1 3 -5 263.76 6.9
 -1 -3 5 259.11 7.53
 1 3 -4 59.31 2.01
 1 3 -4 61.44 2.68
 1 -3 -4 58.8 2.67
 1 3 -4 61.68 2.39
 -1 -3 4 65.54 3.31
 1 3 -4 62.01 2.5
 1 3 -4 58.4 1.86
 -1 -3 4 63.51 2.47
 -1 3 4 66.01 2.58
 1 -3 -4 58.96 2.57
 -1 3 4 65.86 2.67
 -1 3 4 70.93 2.85
 -1 -3 4 64.75 1.85
 1 3 -4 62.65 2.62
 1 -3 -4 56.19 2.51
 -1 -3 4 56.01 2.88
 1 3 -3 106.79 3.5
 1 3 -3 114.01 3.11
 1 3 -3 103.79 3.16
 1 -3 -3 111.2 3.6
 -1 -3 3 111.78 3.83
 1 3 -3 109.85 3.3
 -1 3 3 115.1 3.51
 1 3 -3 104.92 2.57
 -1 3 3 118.23 3.45
 -1 -3 3 109.16 3.22
 1 -3 -3 111.45 3.55
 1 3 -3 106.56 3.09
 -1 3 3 106.79 3.37
 1 -3 -3 111.07 3.55
 1 3 -3 114.84 3.56
 -1 -3 3 112.55 2.73
 -1 -3 3 113.75 3.79
 -1 -3 2 4982.44 97.23
 -1 -3 2 4999.87 97.48
 1 3 -2 5127.31 97.07
 1 3 -2 4992.05 96.63
 1 -3 -2 5002.44 97.26
 1 3 -2 5104.17 96.74
 -1 -3 2 5069.13 97.33
 -1 3 2 5148.14 97.02
 1 3 -2 4817.65 96.57
 1 -3 -2 4873.58 97.19
 -1 3 2 5042.96 96.99
 -1 3 2 5039.1 97.04
 1 3 -2 5237.55 97.22
 -1 -3 2 4887.19 96.38
 1 -3 -2 4893.31 97.33
 -1 -3 2 5188.01 97.31
 -1 -3 1 3.89 0.62
 -1 -3 1 4.68 0.79
 1 -3 -1 3.9 0.4
 -1 -3 1 3.91 0.54
 -1 3 1 3.82 0.65
 1 -3 -1 5.54 0.83
 1 3 -1 2.88 0.47
 -1 3 1 2.13 0.65
 1 -3 -1 4.15 0.82
 1 -3 -1 2.98 0.59
 -1 -3 1 3.2 0.94
 1 -3 -1 2.98 0.78
 -1 -3 1 5.48 0.83
 -1 -3 0 108.8 3.11
 -1 -3 0 124.98 3.32
 -1 -3 0 120.1 3.33
 1 -3 0 118.09 2.69
 1 -3 0 117.03 2.71
 -1 -3 0 119.1 3.41
 -1 -3 0 116.67 3.37
 -1 -3 0 110.72 3.39
 1 -3 0 109.17 2.72
 -1 3 0 115.89 3.31
 1 3 0 115.53 2.8
 -1 3 0 121.58 3.16
 -1 -3 0 116.66 2.71
 -1 3 0 118.59 3.08
 -1 -3 0 111.94 3.34
 1 -3 0 120.05 3.53
 1 -3 0 112.86 3.55
 -1 -3 0 114.79 3.15
 1 3 1 1805.54 35.2
 -1 3 -1 1824.46 36
 -1 3 -1 1836.3 35.76
 -1 -3 -1 1790.06 35.32
 -1 3 -1 1835.83 35.78
 1 -3 1 1765.9 36.36
 1 -3 1 1670.89 35.43
 -1 -3 -1 1851.61 35.83
 1 -3 1 1750.76 36.34
 1 3 1 1709.79 35.63
 -1 -3 -1 1882.45 36.01
 -1 -3 -1 1954.83 36.06
 1 -3 1 1863.25 35.25
 -1 3 -1 1821.81 35.92
 -1 -3 -1 1873.07 36.19
 -1 -3 -1 1887.39 36.21
 1 -3 2 8462.56 170.77
 -1 -3 -2 9322.76 169.52
 -1 3 -2 9088.12 170.31
 -1 -3 -2 9999 169.99
 -1 3 -2 9106.24 170.25
 1 -3 2 8567.51 171.05
 1 3 2 8275.24 169.78
 1 3 2 8443.8 170.15
 -1 -3 -2 8951.57 170.51
 1 -3 2 8731.51 169.69
 1 -3 2 7886.76 170.33
 -1 -3 -2 8958.15 170.26
 -1 -3 -2 9217.12 170.25
 -1 3 -2 8593.77 170.51
 1 3 2 8283.01 170.58
 -1 3 -3 7.27 1.06
 1 -3 3 10.04 1.62
 -1 -3 -3 7.55 0.96
 1 3 3 7.1 1.03
 -1 -3 -3 8.58 1.24
 1 -3 3 4.82 1.01
 1 -3 3 6.97 0.84
 -1 3 -3 7.72 1.18
 -1 -3 -3 7.03 0.74
 1 3 3 6.9 1.24
 1 -3 3 6.38 1.25
 1 3 4 327.26 8.7
 -1 -3 -4 337.54 8.14
 -1 3 -4 327.29 7.61
 -1 3 -4 320.03 8.38
 1 3 4 328.49 7.56
 1 -3 4 314.84 9.3
 1 3 4 317.4 8.84
 1 -3 4 316.4 9.05
 -1 -3 -4 335.87 7.5
 -1 3 -4 334.9 8.12
 -1 3 -5 24.71 1.6
 1 3 5 22.22 2.21
 -1 -3 -5 29.39 1.96
 1 -3 5 24.26 2.51
 -1 -3 -5 24.45 1.53
 1 3 5 21.93 2.26
 -1 3 -5 22.39 1.78
 1 3 5 22.54 1.34
 1 -3 5 21.65 2.55
 1 -3 6 1203.29 27.79
 -1 -3 -6 1282.82 26.44
 1 3 6 1197.63 28.46
 1 -3 6 1266.94 29.19
 -1 3 -6 1313.3 27.09
 1 3 6 1194.9 28.33
 -1 3 -6 1310.19 26.62
 -1 -3 -6 1323.25 27.16
 1 3 6 1299.08 25.73
 1 -3 7 12.55 2.13
 -1 3 -7 13.91 1.88
 1 -3 7 12.93 2.76
 1 3 7 12.19 2.3
 -1 -3 -7 12.94 1.67
 -1 3 -7 12.02 1.66
 -1 -3 -7 13.66 1.89
 1 3 7 13.06 2.42
 -1 3 -7 13.52 1.4
 1 3 7 11.72 1.12
 1 -3 8 1751.97 40.17
 1 3 8 1689.06 40.43
 1 -3 8 1884.9 42.16
 -1 3 -8 1872.88 38.63
 -1 -3 -8 1901.34 38.02
 1 3 8 1736.07 40.46
 -1 -3 -8 1878.53 38.76
 -1 3 -8 1850.67 38.18
 -1 3 -8 1851.96 37.3
 1 3 8 1848.78 36.46
 -1 3 -9 182.62 6.28
 1 3 9 165.59 7.65
 -1 -3 -9 180.02 6.62
 1 -3 9 186.74 9.03
 -1 3 -9 174.22 6.43
 1 3 9 180.71 7.88
 -1 -3 -9 178.12 6.13
 1 -3 9 170.64 7.78
 1 3 9 165.08 5.8
 1 3 9 183 4.66
 -1 3 -9 189.89 5.5
 -1 -3 -10 945.39 22.29
 1 3 10 908.96 24.16
 -1 3 -10 947.72 21.77
 -1 3 -10 923.32 22.14
 1 3 10 904.29 24.25
 1 -3 10 1017.8 26.84
 -1 -3 -10 935.8 21.56
 1 -3 10 945.31 24.66
 1 3 10 881.91 20.98
 -1 3 -10 973.39 20.59
 1 3 10 952.42 19.26
 -1 -3 -11 15.92 2.83
 -1 3 -11 14.29 2.56
 1 3 11 15.73 3.68
 1 -3 11 11.98 4.67
 1 3 11 13.74 3.57
 1 -3 11 13.37 3.72
 1 3 11 14.84 2.29
 -1 -3 -11 11.11 2.4
 -1 3 -11 12.87 2.74
 1 3 11 13.63 1.21
 -1 3 -11 14.86 1.96
 1 3 12 478.18 16.16
 -1 -3 -12 461.4 14.05
 -1 3 -12 470.42 13.57
 1 3 12 499.6 16.2
 -1 3 -12 467.61 14
 -1 -3 -12 464.65 13.39
 1 -3 12 483.39 17.08
 1 3 12 465.06 12.87
 -1 3 -13 29.79 3.67
 1 3 13 35.89 5.15
 -1 -3 -13 32.93 3.96
 -1 -3 -13 33.42 3.77
 -1 3 -13 34.55 4.04
 1 3 13 37.43 5.05
 1 -3 13 30.94 5.61
 1 3 13 38.09 3.53
 -1 3 -13 38.12 2.87
 -1 3 -14 130.99 6.78
 -1 -3 -14 119.18 6.93
 1 3 14 123.43 8.58
 1 3 14 132.22 8.46
 -1 -3 -14 127 6.64
 -1 3 -14 131.92 7.1
 1 -3 14 133.6 9.8
 1 3 14 139.71 6.27
 -1 3 -14 129.83 5.17
 1 -3 15 46.75 7.79
 -1 -3 -15 45.58 4.7
 -1 3 -15 45.7 5.14
 -1 3 -15 44.77 4.87
 1 3 15 60.03 6.71
 -1 -3 -15 45.36 5.14
 -1 3 -15 49.59 3.47
 1 3 16 544.04 18.07
 1 -3 16 521.51 20.76
 1 -3 16 596.75 22.35
 -1 3 -16 412.42 14.76
 -1 -3 -16 421.67 14.36
 -1 -3 -16 412.53 15.02
 -1 3 -16 394.87 14.28
 -1 3 -16 456.36 11.93
 -1 3 -17 26.08 5.06
 -1 -3 -17 30.08 5.59
 1 -3 17 29.84 9.58
 -1 -3 -17 35.98 5.18
 -1 3 -17 29.88 5.59
 1 3 17 36.11 6.82
 1 -3 17 33.1 8.86
 -1 -3 -18 37.59 5.97
 1 -3 18 53.09 11.06
 -1 3 -18 40.65 5.69
 -1 -3 -18 45.48 6.66
 1 -3 18 36.23 10.27
 1 3 18 50.46 8.38
 -1 -3 -19 5.39 5.62
 -1 3 -19 4.82 5.19
 1 -3 19 14.75 8.36
 1 3 19 -3.97 7.83
 1 -3 19 17.99 9.58
 -1 -3 -19 1.96 4.81
 1 -3 19 -11.37 10.08
 1 3 19 9.3 7.25
 -1 -3 -20 357.52 15.4
 1 3 20 498.29 19.8
 1 -3 20 549.96 23.21
 1 -3 20 480.03 19.67
 -1 -3 -20 330.02 15.87
 1 3 20 477.63 19.6
 1 -3 20 439.79 22.82
 -1 -3 -21 11.7 6.79
 1 -3 21 18.8 9.01
 1 3 21 17.95 9.2
 1 -3 21 42.63 11.58
 -1 3 -21 0.57 8.12
 -1 -3 -21 9.91 6.41
 1 3 21 13.31 8.87
 -1 -3 -22 11.65 7.48
 1 -3 22 10.03 9.27
 1 3 22 3.94 9.75
 1 -3 22 24.93 11.75
 -1 -3 -22 -0.9 7.63
 -1 3 -22 -3.7 7.79
 1 3 22 7.16 9.09
 -1 4 23 25.5 9.19
 1 -4 -23 9.59 7.24
 -1 4 22 298.89 14.39
 -1 -4 22 263.72 14.85
 1 -4 -22 212.96 12.52
 1 4 -22 238.04 13.86
 -1 -4 22 171.93 12.05
 1 -4 -22 210.63 13.6
 -1 4 22 282.56 15
 -1 4 21 18.56 7.62
 -1 4 21 26.01 7.8
 -1 -4 21 35.63 8.47
 -1 -4 21 20.87 6.76
 1 -4 -21 14.52 7.17
 1 -4 -21 16.48 6.47
 1 4 -21 26.36 7.29
 -1 4 20 44.66 7.96
 -1 -4 20 17.19 10.67
 -1 4 20 47.87 7.7
 -1 -4 20 53.07 8.62
 -1 -4 20 34.65 6.83
 1 -4 -20 36.54 7.32
 1 -4 -20 38.63 6.42
 1 4 -20 31.97 6.99
 -1 -4 19 -6.35 9.05
 -1 4 19 7.85 6.07
 1 -4 -19 0.23 5.74
 -1 4 19 0.79 6
 -1 -4 19 15.1 7.15
 -1 -4 19 7.45 5.49
 1 4 -19 3.19 5.25
 1 -4 -19 -0.79 5.05
 -1 -4 18 288.56 13.36
 1 4 -18 330 10.33
 -1 -4 18 420.89 19.69
 -1 4 18 381.57 15.14
 1 -4 -18 337.94 14.48
 -1 -4 18 405.46 16.39
 -1 4 18 386.96 14.57
 1 -4 -18 319.81 13.16
 1 4 -18 332.85 14.05
 -1 -4 18 334.18 13.2
 -1 -4 17 3.21 4.87
 1 4 -17 0.09 2.63
 -1 -4 17 -9.25 8.29
 -1 4 17 1.77 4.66
 1 4 -17 -3.08 4.48
 1 -4 -17 -2.59 4.67
 1 4 -17 -0.78 4.62
 1 -4 -17 -0.5 4.17
 -1 -4 17 4.73 4.83
 -1 -4 17 16.69 6.1
 -1 4 17 2.66 4.61
 1 4 -16 75.79 6.2
 -1 4 16 100.06 7.64
 1 -4 -16 90.72 7.03
 1 4 -16 93.7 4.81
 -1 -4 16 103.16 10.36
 -1 4 16 100.73 7.36
 1 4 -16 85.98 6.78
 1 -4 -16 87.63 6.71
 -1 -4 16 91.61 7.18
 -1 4 15 113.7 7.86
 1 4 -15 99.87 6.48
 1 -4 -15 105.41 7.2
 1 4 -15 105.71 5.06
 -1 -4 15 104.07 9.61
 1 4 -15 101.59 7.02
 -1 -4 15 126.65 8.57
 -1 4 15 107.06 7.2
 1 -4 -15 107.68 6.7
 -1 -4 15 111.56 7.02
 -1 -4 14 844.26 22.83
 -1 4 14 918.11 24.26
 1 4 -14 881.75 22.4
 1 -4 -14 854.92 23.19
 1 4 -14 834.86 22.09
 -1 -4 14 956.31 27.92
 1 -4 -14 858.12 22.25
 -1 4 14 894.02 23.67
 1 4 -14 838.31 22.97
 -1 -4 14 860.56 25.06
 1 4 -14 910.98 20.45
 -1 -4 13 58.16 5.02
 1 -4 -13 66.35 5.33
 -1 4 13 65.01 5.5
 1 4 -13 60.43 4.58
 1 4 -13 59.48 4.71
 -1 -4 13 65.73 6.99
 1 4 -13 63.69 5.11
 -1 -4 13 59.68 6.1
 1 -4 -13 62.59 4.86
 -1 4 13 57.99 5.16
 1 4 -13 59.7 3.74
 -1 -4 12 309.68 10.93
 1 4 -12 318.04 10.14
 1 -4 -12 306.46 10.72
 -1 4 12 320.29 11.6
 1 4 -12 309.84 10.3
 -1 -4 12 326.06 13.59
 -1 -4 12 297.56 12.15
 1 4 -12 299.04 10.66
 -1 4 12 326.71 11.39
 1 -4 -12 318.01 10.23
 1 4 -12 329.69 9.24
 -1 -4 11 181.55 7.7
 1 4 -11 182.49 7.21
 1 -4 -11 179.02 5.32
 1 -4 -11 183.16 7.48
 1 4 -11 182.39 6.88
 -1 4 11 179.4 8.07
 -1 -4 11 189.64 9.5
 1 4 -11 177.02 7.39
 1 -4 -11 179.83 7.03
 -1 -4 11 163.59 8.38
 -1 4 11 182.93 7.89
 1 4 -11 185.89 6.25
 1 4 -10 582.13 13.95
 -1 -4 10 586.39 17.49
 1 -4 -10 612.42 14.99
 -1 -4 10 557.35 15.47
 1 -4 -10 561.21 12.64
 1 4 -10 560.23 14.72
 1 4 -10 566.68 14.39
 1 -4 -10 579.28 15.16
 -1 4 10 546.91 15.78
 -1 -4 10 534.73 15.6
 -1 -4 10 528.93 16.55
 1 4 -10 567.05 15.06
 -1 4 10 570.38 15.55
 1 -4 -10 573.93 14.6
 1 4 -9 7.75 1.68
 -1 4 9 7.01 2.2
 -1 -4 9 4.98 2.59
 1 -4 -9 5.01 1.92
 1 4 -9 8.32 2.1
 -1 -4 9 6.78 2.23
 -1 -4 9 7.84 2.43
 1 4 -9 7.54 1.88
 1 -4 -9 4.18 2.12
 -1 4 9 6.5 2.29
 1 -4 -9 4.28 2.28
 1 -4 -9 12.77 2.39
 1 -4 -9 6.79 1.2
 -1 -4 9 9.37 2.8
 -1 -4 8 3732.63 78.43
 1 -4 -8 3813.92 76.38
 1 4 -8 3924.19 76.77
 1 -4 -8 3858.95 76.89
 -1 -4 8 3766.63 77.3
 1 -4 -8 3843.99 74.45
 1 -4 -8 3907.82 76.9
 1 4 -8 3933.18 76.12
 -1 4 8 3680.81 77.59
 1 -4 -8 3984.97 76.78
 -1 -4 8 3790.24 78.67
 -1 -4 8 3803.87 77.97
 1 -4 -7 92.15 4.23
 -1 -4 7 85.57 4.18
 1 -4 -7 92.9 2.72
 -1 4 7 87.56 4.4
 1 4 -7 88.89 4
 -1 4 7 84.92 4.27
 1 4 -7 91.25 3.67
 1 4 -7 91.01 4
 1 -4 -7 86.85 3.76
 -1 -4 7 88.82 4.76
 1 -4 -7 88.25 3.97
 -1 -4 7 82.89 5.18
 1 4 -7 88.43 2.75
 1 4 -7 95.89 4.16
 -1 -4 7 91.9 4.7
 1 4 -6 414.09 10.56
 1 4 -6 407.06 9.98
 1 4 -6 418.96 9.15
 -1 -4 6 391.3 11.94
 1 -4 -6 412.33 10.42
 1 -4 -6 415.71 10.65
 -1 -4 6 405.59 10.66
 1 4 -6 412.96 9.87
 -1 4 6 397.96 10.72
 1 -4 -6 410.4 10.18
 1 4 -6 418.4 10.35
 -1 -4 6 395.88 11.19
 -1 -4 6 429.33 9.31
 1 -4 -6 421.58 8.82
 1 4 -6 425.7 10.56
 -1 4 6 400.9 10.75
 -1 -4 6 413.62 11.39
 1 4 -5 240.43 5.73
 1 4 -5 234.6 6.78
 -1 -4 5 241.08 7.64
 -1 -4 5 222.46 7.06
 1 4 -5 235.17 6.41
 1 -4 -5 239.27 6.81
 -1 -4 5 229.74 6.6
 1 4 -5 231.32 6
 -1 4 5 234.8 6.73
 -1 -4 5 233.85 5.6
 1 -4 -5 228.71 6.61
 -1 4 5 233.94 6.76
 1 4 -5 237.25 6.71
 -1 -4 5 233.17 7.31
 -1 4 4 2363.25 48.44
 1 4 -4 2455.75 48.64
 1 4 -4 2534.09 47.71
 1 -4 -4 2446.65 48.59
 1 4 -4 2385.37 47.74
 -1 -4 4 2555.28 49.23
 1 4 -4 2351.93 48.08
 -1 -4 4 2420.1 48.64
 -1 4 4 2395.75 48.4
 -1 4 4 2459.1 48.15
 -1 -4 4 2323.62 48.22
 1 -4 -4 2524.3 48.84
 -1 4 4 2406.29 48.38
 1 -4 -4 2306.24 48.45
 -1 -4 4 2407.36 47.32
 1 4 -4 2502.56 48.53
 -1 -4 4 2400.09 49.14
 -1 -4 3 731.41 16.36
 1 4 -3 754.69 15.4
 1 4 -3 752.24 15.96
 1 4 -3 747.68 15.17
 1 -4 -3 723.72 15.92
 -1 -4 3 725.74 16.03
 1 4 -3 717.09 15.33
 -1 4 3 743.26 15.74
 -1 4 3 754.46 15.55
 -1 -4 3 727.23 15.6
 1 -4 -3 731.86 16.02
 1 4 -3 712.88 14.99
 -1 4 3 726.45 15.72
 -1 -4 3 719.54 14.98
 1 4 -3 745.34 15.83
 1 -4 -3 719.72 16
 -1 -4 3 713.52 16.15
 1 4 -2 86.46 2.99
 1 4 -2 84.55 2.8
 -1 -4 2 87.51 3.08
 -1 -4 2 90.58 3.21
 -1 -4 2 85.61 3.13
 1 4 -2 81.12 2.48
 -1 4 2 87.6 2.93
 -1 4 2 87.1 2.75
 1 -4 -2 83.79 3.12
 1 -4 -2 80.79 2.69
 1 4 -2 84.34 2.36
 -1 4 2 85.45 2.93
 1 -4 -2 86.97 3.23
 1 4 -2 83.76 2.9
 -1 -4 2 84.18 2.56
 -1 -4 2 91.4 3.16
 1 -4 -2 82.55 2.4
 1 -4 -2 81.97 2.4
 1 4 -1 682.89 14.03
 -1 -4 1 653.2 14.05
 -1 -4 1 674.9 14.14
 -1 -4 1 657.06 14.19
 -1 -4 1 672.8 14.24
 1 -4 -1 669.63 13.47
 1 -4 -1 649.77 13.42
 1 4 -1 624.9 13.15
 -1 -4 1 653.41 13.86
 1 -4 -1 631.23 13.21
 -1 -4 1 687.27 13.14
 -1 4 1 648.99 13.6
 1 -4 -1 628.24 13.54
 1 -4 -1 629.53 14.27
 -1 4 1 660.5 14.05
 -1 4 1 672.12 14.02
 1 4 -1 666.95 13.91
 1 -4 -1 662.68 14.49
 1 -4 0 3612.35 69.11
 -1 -4 0 3685.35 70.13
 -1 -4 0 3677.96 70.08
 -1 -4 0 3640 69.95
 1 -4 0 3528.32 69.16
 1 4 0 3707.39 69.28
 -1 4 0 3529.87 69.86
 -1 4 0 3615.53 69.49
 -1 4 0 3653.03 69.33
 1 -4 0 3509.23 69.13
 1 -4 0 3407.78 70.21
 1 4 0 3704.71 69.88
 -1 -4 0 3746.18 69.9
 -1 -4 0 3717.37 69.93
 1 -4 0 3591.17 69.08
 1 4 0 3671.75 69.58
 1 -4 0 3553.79 70.36
 -1 -4 0 3532.35 69.67
 1 -4 0 3239.65 68.97
 1 -4 1 1400.2 28.41
 -1 -4 -1 1517.26 29.26
 -1 -4 -1 1509.64 29.24
 -1 4 -1 1384.73 28.95
 1 4 1 1455.37 28.94
 -1 -4 -1 1470.19 28.99
 1 -4 1 1432.18 28.25
 -1 -4 -1 1522.77 29.07
 -1 4 -1 1395.27 29
 1 4 1 1410.24 28.21
 -1 -4 -1 1449.37 27.97
 -1 4 -1 1392.78 28.61
 -1 4 -1 1427.72 28.53
 1 -4 1 1359.94 29.44
 -1 -4 -1 1593.48 29.6
 1 4 1 1446.68 28.74
 1 -4 1 1355.16 29.35
 -1 -4 -1 1430.46 28.77
 1 -4 1 1375.09 28.31
 1 4 2 59.33 1.97
 -1 -4 -2 53.58 1.5
 -1 -4 -2 54.66 1.87
 -1 4 -2 53.63 2.19
 -1 4 -2 60.25 2.29
 1 -4 2 55.96 2.77
 -1 -4 -2 58.65 2.25
 1 -4 2 55.96 2.24
 -1 -4 -2 59.34 2.28
 1 4 2 59.72 2.28
 -1 -4 -2 54.41 2.14
 1 -4 2 57.13 1.97
 -1 -4 -2 58.76 2.5
 1 -4 2 54.14 1.96
 1 4 2 56.85 2.26
 -1 4 -2 60.81 2.57
 1 4 2 67.38 2.63
 -1 -4 -2 57.39 2.68
 -1 -4 -3 28.94 1.22
 1 -4 3 29.55 2.15
 -1 4 -3 27.36 1.71
 1 -4 3 32.68 2.4
 1 4 3 29.5 1.6
 1 4 3 30.22 1.85
 -1 -4 -3 29.79 1.95
 1 -4 3 31.25 1.64
 1 -4 3 29.25 1.44
 -1 -4 -3 29.32 1.67
 1 -4 3 25.18 1.83
 1 4 3 33.09 2.03
 -1 4 -3 28.13 2.05
 1 4 4 3684.72 76.11
 1 -4 4 3713.94 76.57
 -1 -4 -4 3959.05 74.46
 -1 4 -4 3954.99 75.42
 1 -4 4 3678.65 76.88
 1 4 4 3756.61 75.21
 1 4 4 3739.56 75.73
 -1 -4 -4 3807.77 75.79
 1 -4 4 3918.65 75.49
 1 -4 4 3827.83 74.7
 -1 -4 -4 3919.43 75.35
 -1 4 -4 3725.82 75.93
 1 4 4 3900.15 74.87
 1 4 5 77.6 3.62
 -1 4 -5 72 2.76
 -1 -4 -5 73.26 3.1
 1 -4 5 78.24 3.85
 1 4 5 72.7 2.65
 -1 4 -5 71.35 3.42
 -1 -4 -5 74.82 2.65
 1 -4 5 69.75 3.9
 1 4 5 70.28 3.72
 -1 4 -5 73.29 3.17
 -1 4 -6 569.21 13.5
 1 4 6 543.46 11.97
 -1 4 -6 539.62 12.38
 1 4 6 542.65 14.04
 -1 4 -6 547.3 13.06
 1 4 6 516.44 14.1
 -1 -4 -6 556.17 12.28
 1 -4 6 529.92 14.87
 1 4 7 208.58 5.42
 1 -4 7 218.17 8.67
 1 4 7 199.28 7.55
 -1 4 -7 211.99 6.71
 -1 -4 -7 206.84 5.95
 -1 -4 -7 207.35 6.61
 -1 4 -7 202.89 6.08
 1 4 7 197.69 7.52
 -1 -4 -8 1335.48 29.12
 -1 4 -8 1345.38 28.37
 1 4 8 1244.99 30.46
 -1 4 -8 1327.98 27.79
 1 4 8 1346.98 27.11
 1 4 8 1209.87 30.38
 1 -4 8 1409.39 32.67
 -1 4 -8 1351.37 29.1
 -1 -4 -8 1396.4 28.27
 1 -4 8 1305.95 31.91
 -1 -4 -9 22.45 2.57
 1 4 9 17.46 3.06
 -1 4 -9 16.12 2.15
 1 -4 9 14.58 3.61
 1 4 9 17.04 1.43
 -1 4 -9 19.2 1.9
 -1 -4 -9 16.34 2.17
 1 4 9 16.97 2.88
 -1 4 -9 20.36 2.54
 1 -4 9 18.34 3.74
 -1 -4 -10 892.57 21.37
 1 4 10 807.01 22.81
 -1 4 -10 888.32 20.59
 1 -4 10 812.86 24.1
 1 -4 10 860.57 23.42
 1 -4 10 936.17 25.65
 -1 -4 -10 898.41 20.47
 1 4 10 848.55 23.05
 -1 4 -10 855.97 21.18
 -1 4 -10 947.83 19.75
 1 4 10 903.12 18.56
 1 4 11 80.02 2.84
 -1 4 -11 85.11 3.79
 1 -4 11 73.36 6.11
 -1 -4 -11 72.98 4.76
 1 4 11 72.46 5.69
 -1 4 -11 77.35 4.38
 1 -4 11 67.49 6.25
 -1 4 -11 78.26 4.71
 1 4 11 73.47 5.66
 -1 -4 -11 76.27 4.32
 1 4 11 67.85 3.95
 -1 4 -12 521.73 12.35
 1 -4 12 519.51 17.56
 -1 -4 -12 483.97 14.46
 1 4 12 467.41 15.98
 -1 4 -12 494.75 13.75
 1 -4 12 466.48 17.14
 1 4 12 509.98 16.22
 -1 -4 -12 501.66 13.66
 -1 4 -12 503.39 14.4
 1 4 12 461.87 12.94
 -1 4 -13 1.04 1.85
 1 4 13 2.25 3.45
 1 -4 13 -1.13 4.64
 -1 4 -13 0.11 2.51
 -1 -4 -13 0.26 2.94
 1 -4 13 0.45 4.22
 1 4 13 -0.89 3.5
 1 4 13 3.69 2.48
 -1 4 -13 0.78 2.86
 -1 -4 -13 -0.96 2.5
 -1 4 -14 451.51 11.51
 1 -4 14 429.22 17.66
 -1 -4 -14 436.5 14.17
 1 4 14 444.84 15.79
 -1 4 -14 412.69 13.16
 1 -4 14 478.32 17.75
 -1 4 -14 443.59 14.17
 -1 -4 -14 425.63 13.15
 1 4 14 453.7 15.97
 1 4 14 424.44 12.55
 -1 4 -15 20.17 2.72
 1 4 15 29.05 5.41
 1 -4 15 15.47 6.29
 -1 -4 -15 25.05 4.53
 -1 4 -15 22.33 4.02
 1 -4 15 40.21 7.2
 1 4 15 25.94 5.38
 1 -4 15 37.94 7.77
 1 4 15 22.62 3.55
 -1 4 -15 27.08 4.49
 -1 -4 -15 22.48 3.97
 -1 -4 -16 65.74 6.16
 -1 4 -16 73.67 6.01
 1 4 16 81.65 7.7
 1 -4 16 87.45 9.19
 1 -4 16 84.96 10.15
 -1 4 -16 72.76 6.35
 -1 -4 -16 70.36 5.8
 -1 4 -16 74.23 4.25
 -1 -4 -17 5.4 5
 1 4 17 5.45 5.66
 1 -4 17 14.73 6.98
 -1 4 -17 1.9 4.6
 -1 -4 -17 2.24 4.12
 1 -4 18 608.77 21.8
 -1 4 -18 465.31 17.69
 -1 -4 -18 510.45 17.2
 1 -4 18 718 25.75
 1 4 18 624.73 20.83
 -1 -4 -18 495.73 18.02
 -1 -4 -19 12.74 5.88
 1 4 19 13.31 7.2
 1 -4 19 12.86 8.52
 1 4 19 9.03 7.27
 1 -4 19 37.47 10.89
 -1 -4 -19 16.84 5.35
 -1 4 -19 19.54 6.27
 -1 -4 -20 46.33 7.5
 1 4 20 60.74 9.61
 1 -4 20 62.75 10.56
 1 4 20 47.43 9.48
 -1 -4 -20 50.86 6.89
 -1 4 -20 29.48 7.85
 -1 -4 -21 22.13 7.34
 1 4 21 22.41 8.58
 1 4 21 25.66 9.18
 -1 4 -21 6.64 7.38
 -1 -4 -21 18.26 6.62
 1 -4 21 20.72 9.13
 1 4 22 194.79 13.72
 1 -4 22 163.86 13.33
 1 -4 22 211.12 16.94
 -1 -5 23 68.31 10.63
 1 -5 -23 35.94 8.02
 -1 5 22 13.09 7.97
 -1 -5 22 11.99 7.19
 -1 -5 22 11.84 8.2
 -1 5 22 8.84 7.87
 1 5 -22 5.77 7.07
 1 -5 -22 3.12 6.27
 1 -5 -22 4.64 7.22
 1 -5 -21 75.46 9.2
 -1 5 21 104.85 9.84
 1 -5 -21 79.71 8.17
 -1 -5 21 115.47 10.87
 1 5 -21 75.24 8.98
 -1 5 21 95.4 9.58
 -1 -5 21 55.69 8.15
 1 5 -20 175.08 11.22
 -1 -5 20 186.88 12.3
 1 -5 -20 169.24 10.28
 -1 5 20 205.44 11.73
 1 -5 -20 154.48 11.1
 -1 5 20 231.31 12.55
 -1 -5 20 139.68 10.44
 -1 -5 19 36.62 6.61
 1 -5 -19 43.47 7.33
 -1 5 19 52.67 7.45
 1 -5 -19 35.09 6.24
 1 5 -19 38.43 6.65
 -1 -5 19 53.44 8.5
 -1 5 19 39.11 6.9
 1 5 -19 34.42 4.04
 -1 -5 18 84.14 7.24
 1 -5 -18 84.25 8.08
 -1 5 18 108.7 8.62
 -1 -5 18 79.27 7.55
 -1 -5 18 90.31 9.34
 1 5 -18 100.78 8.22
 -1 -5 18 121.43 9.76
 -1 5 18 116.5 8.44
 1 -5 -18 91.98 7.34
 1 5 -18 97.66 5.28
 -1 -5 17 129.16 8.24
 -1 5 17 148.23 9.41
 1 -5 -17 137.58 9.13
 -1 -5 17 114.18 8.35
 -1 -5 17 120.69 9.29
 -1 -5 17 150.88 10.45
 1 5 -17 147.93 9.19
 1 -5 -17 130.44 7.98
 -1 5 17 156.37 8.97
 1 5 -17 138.88 6.16
 -1 -5 16 351.51 13.16
 -1 -5 16 310.99 13.25
 -1 5 16 413.84 14.71
 1 -5 -16 398.69 14.48
 -1 -5 16 277.7 13.92
 1 5 -16 390.18 11
 -1 -5 16 426.76 16.09
 -1 5 16 431.61 14.49
 1 5 -16 364.19 14.03
 1 -5 -16 395.1 13.5
 1 5 -15 0.17 3.82
 1 -5 -15 0.82 3.42
 -1 -5 15 0.15 3.65
 -1 -5 15 2.77 4.6
 -1 5 15 5.56 4.07
 1 -5 -15 0.67 3.87
 -1 -5 15 2.49 4.82
 -1 5 15 2.24 3.93
 1 5 -15 3.83 2.54
 -1 -5 15 8.19 4.15
 -1 -5 14 79.31 6.07
 1 5 -14 95.5 6.1
 1 -5 -14 99.34 6.66
 -1 5 14 96.81 6.94
 -1 5 14 99.28 6.65
 1 -5 -14 98.76 5.99
 -1 -5 14 99.91 7.71
 1 5 -14 89.16 6.41
 -1 -5 14 73.12 7.21
 1 5 -14 102.31 4.94
 -1 -5 14 77.27 6.36
 -1 -5 13 453.04 14.31
 1 5 -13 487.7 14.21
 1 -5 -13 491.14 14.83
 1 5 -13 487.22 13.81
 -1 5 13 492.74 15.3
 1 -5 -13 468.93 13.72
 -1 -5 13 436.83 15.85
 1 5 -13 466.85 14.47
 -1 5 13 499.49 14.98
 1 5 -13 486.19 12.5
 -1 -5 13 418.18 14.55
 -1 -5 12 466.13 14.61
 1 5 -12 516.61 14.46
 1 5 -12 513.55 13.93
 1 -5 -12 492.74 14.78
 -1 5 12 525.11 15.55
 -1 5 12 527.97 15.23
 1 -5 -12 508.58 14.04
 1 5 -12 513.55 14.77
 -1 -5 12 484.15 16.33
 1 5 -12 533.4 13.17
 -1 -5 12 472.79 15.09
 -1 -5 11 37.82 4.31
 1 5 -11 41.69 3.41
 -1 5 11 41.37 4.17
 1 5 -11 41.76 4.05
 -1 5 11 46.91 4.07
 1 -5 -11 43.47 3.62
 -1 -5 11 46.81 5.01
 -1 -5 11 30.33 4.82
 -1 -5 11 45.61 4.22
 1 5 -11 46.76 3.21
 -1 -5 10 1511.6 35.66
 1 5 -10 1603.72 33.61
 -1 5 10 1496.75 35.18
 1 5 -10 1590.92 34.6
 -1 5 10 1517.05 34.84
 1 -5 -10 1600.06 33.87
 -1 -5 10 1526.23 36.52
 1 -5 -10 1707.67 34.69
 -1 -5 10 1398.41 36.7
 1 5 -10 1621.16 33.38
 -1 -5 10 1504.4 34.91
 1 -5 -9 901.61 21.04
 -1 -5 9 847.38 21.25
 1 -5 -9 890.16 18.07
 1 5 -9 876.07 20.83
 1 5 -9 898.1 19.97
 -1 5 9 850.06 21.42
 1 5 -9 876.69 20.79
 1 -5 -9 867.87 20.23
 -1 -5 9 834.55 22.41
 1 -5 -9 929.36 20.94
 -1 -5 9 796.43 23.05
 -1 -5 9 871.34 22.05
 1 5 -9 919.96 19.94
 1 -5 -8 418.58 11.62
 -1 -5 8 398.13 11.75
 -1 -5 8 419.53 10.03
 1 -5 -8 420.33 9.02
 1 5 -8 416.26 11.45
 -1 5 8 400.54 11.75
 1 5 -8 435.98 10.65
 1 -5 -8 431.59 10.95
 1 5 -8 402.59 11.26
 -1 -5 8 396.65 12.54
 -1 -5 8 407.54 13.44
 1 -5 -8 432.8 11.45
 -1 -5 8 431.03 12.6
 1 5 -8 439.65 11.39
 1 5 -7 10.29 1.15
 1 5 -7 10.8 2.05
 -1 -5 7 4.69 2.64
 1 -5 -7 6.78 1.9
 1 5 -7 9.8 1.73
 -1 -5 7 9.23 2
 1 -5 -7 12.55 0.87
 -1 5 7 10.57 2.14
 -1 -5 7 12.07 1.49
 1 5 -7 12.97 2.05
 -1 5 7 10.62 2.06
 1 5 -7 10.27 1.57
 1 -5 -7 12.19 2.31
 -1 -5 7 5.36 2.23
 1 -5 -7 12.25 1.76
 -1 -5 7 9.22 2.27
 -1 -5 6 999.58 23.01
 1 5 -6 1006.99 21.88
 1 -5 -6 997.29 21.63
 1 -5 -6 1038.06 22.44
 -1 -5 6 969.05 22.29
 -1 5 6 997.66 22.3
 1 5 -6 1034.58 22.32
 1 -5 -6 1040.99 19.92
 -1 -5 6 1000.41 20.84
 -1 5 6 954.19 22.29
 1 5 -6 1017.71 21.21
 1 -5 -6 975.41 21.99
 -1 -5 6 999.62 23.58
 1 -5 -6 986.14 22.19
 1 5 -6 1005.13 22.39
 1 5 -6 1003.95 20.85
 -1 -5 6 1020.39 23.31
 1 5 -5 663.69 15.34
 1 5 -5 665.26 14.2
 -1 5 5 645.24 15.09
 1 5 -5 674.15 14.26
 -1 -5 5 658.85 15.87
 1 5 -5 655.02 14.69
 -1 -5 5 645.12 15.51
 1 -5 -5 660.45 15.23
 -1 -5 5 642.47 15.08
 1 5 -5 682.38 14.13
 1 -5 -5 644.53 14.85
 -1 5 5 647.64 15.1
 -1 -5 5 638.16 13.95
 -1 5 5 644.87 15.07
 1 5 -5 680.26 15.21
 1 -5 -5 641.64 15.22
 -1 -5 5 652.94 15.91
 -1 -5 4 17.64 2.03
 1 5 -4 15.43 1.84
 1 5 -4 15.5 1.3
 1 5 -4 14.28 1.25
 -1 -5 4 16.25 1.86
 1 5 -4 14.79 1.34
 -1 5 4 14.21 1.61
 -1 -5 4 14.91 1.56
 -1 5 4 16.69 1.4
 1 -5 -4 12.41 1.42
 1 -5 -4 16.79 1.79
 -1 5 4 15.08 1.56
 1 5 -4 11.63 1.56
 -1 -5 4 17.88 1.33
 1 -5 -4 14.73 1.76
 -1 -5 4 16.06 1.9
 1 -5 -4 12.95 1.18
 -1 -5 3 416.9 10.5
 1 5 -3 422.26 9.68
 1 5 -3 433.93 10.24
 1 5 -3 427.24 9.16
 1 5 -3 417.55 9.36
 -1 5 3 404.65 9.85
 -1 5 3 437.87 9.56
 -1 -5 3 409.66 9.96
 1 -5 -3 421.48 10.33
 1 5 -3 412.72 8.93
 1 -5 -3 424.54 9.63
 -1 5 3 412.41 9.9
 -1 -5 3 428.52 10.23
 1 -5 -3 408.86 10.31
 -1 -5 3 409.74 9.36
 1 5 -3 432.85 10.03
 1 -5 -3 406.08 9.28
 -1 -5 3 425.37 10.34
 -1 -5 2 488.37 11
 1 -5 -2 459.91 10.15
 1 -5 -2 469.56 10.18
 -1 -5 2 460.07 10.8
 1 5 -2 471.1 10.72
 1 5 -2 460.79 10.42
 -1 -5 2 453.31 10.66
 -1 -5 2 460.08 10.77
 1 5 -2 439.45 9.68
 -1 5 2 465.15 10.49
 -1 5 2 479.85 10.06
 1 5 -2 454.02 9.47
 -1 -5 2 454.85 10.58
 1 -5 -2 455.71 10.93
 -1 5 2 445.4 10.57
 1 -5 -2 456.39 11.04
 -1 -5 2 443.01 10.12
 1 5 -2 453.96 10.42
 1 -5 -2 441.65 9.78
 1 -5 -2 442.69 9.78
 1 -5 -1 1334.03 26.47
 1 -5 -1 1354.79 26.52
 -1 -5 1 1362.91 27.32
 -1 -5 1 1332.95 27.27
 1 5 -1 1355.79 27.08
 1 -5 -1 1324.93 26.96
 -1 -5 1 1350.96 27.13
 -1 -5 1 1319.17 27.17
 1 5 -1 1274.36 25.87
 1 -5 -1 1283.84 26.18
 -1 -5 1 1280.52 26.89
 -1 5 1 1346.76 26.38
 1 -5 -1 1297.76 27.54
 1 -5 -1 1266.31 26.28
 -1 5 1 1355.65 27.18
 1 -5 -1 1345.35 27.7
 1 5 -1 1365.43 26.8
 -1 -5 1 1320.01 26.79
 1 5 -1 1328.9 26.68
 -1 5 1 1348.74 27.08
 -1 -5 0 36.84 2.09
 -1 -5 0 35.47 2.22
 1 -5 0 33.75 1.57
 1 -5 0 33.18 1.66
 1 5 0 36.72 1.96
 1 -5 0 31.36 1.77
 -1 5 0 35.17 2.03
 1 5 0 36.13 1.68
 -1 5 0 37.32 1.67
 -1 5 0 35.41 1.52
 1 -5 0 37.52 1.42
 1 -5 0 31.46 2.21
 -1 -5 0 34 2
 -1 -5 0 37.4 1.95
 1 -5 0 37.39 1.78
 1 -5 0 34.8 1.48
 1 -5 0 32.28 1.39
 -1 -5 0 32.76 1.73
 1 5 0 33.85 1.62
 1 -5 0 45.2 2.45
 -1 5 -1 1329.75 28.24
 1 5 1 1394.96 27.52
 -1 5 -1 1335.27 27.7
 -1 5 -1 1369.32 27.58
 1 -5 1 1334.49 28.73
 1 5 1 1446.01 27.47
 -1 -5 -1 1367.36 27.99
 1 -5 1 1327.67 28.8
 -1 -5 -1 1468.91 28.76
 1 -5 1 1309.56 26.95
 1 -5 1 1425.63 27.56
 -1 -5 -1 1429.75 28.31
 -1 -5 -1 1485.6 28.31
 -1 -5 -1 1369.17 28.22
 1 -5 1 1361 27.49
 1 5 1 1385.71 28.14
 -1 5 -1 1322.42 28.26
 1 5 1 1408.32 28.08
 -1 -5 -1 1460.75 28.58
 -1 -5 -1 1457.36 28.54
 1 -5 1 1308.23 27.58
 1 5 2 2879.16 55.62
 -1 5 -2 2777.81 56.51
 -1 5 -2 2832.93 56.03
 -1 -5 -2 2937.03 55.26
 -1 5 -2 2839.05 55.88
 1 -5 2 2694.23 57.08
 -1 -5 -2 2682.71 56.21
 1 -5 2 2713.49 55.88
 1 5 2 2869.59 56.23
 1 -5 2 2834.72 55.64
 -1 -5 -2 2770.38 56.53
 -1 -5 -2 3041.5 56.92
 -1 -5 -2 3111.74 56.92
 1 -5 2 2871.2 56.16
 -1 5 -2 2865.3 56.65
 1 5 2 2821.56 56.26
 -1 5 -3 339.53 8.16
 -1 5 -3 334.01 8.24
 1 -5 3 334.56 9.32
 -1 -5 -3 336.47 8.34
 1 -5 3 334.17 8.53
 -1 -5 -3 345.83 8.34
 -1 -5 -3 348.88 8.15
 1 5 3 352.03 8.43
 1 -5 3 337.45 7.93
 -1 -5 -3 330.45 8.67
 1 -5 3 333.92 7.7
 -1 5 -3 335.58 8.79
 1 5 3 335.25 8.74
 1 5 3 340.3 7.94
 1 -5 4 8.9 1.71
 1 5 4 3.92 1.4
 -1 5 -4 2.19 1.26
 -1 -5 -4 3.05 0.73
 1 5 4 4.17 1.16
 1 -5 4 6.05 1.61
 1 -5 4 5.47 1.89
 1 5 4 4.46 1.29
 -1 -5 -4 2.97 1.09
 -1 -5 -4 3.62 1.54
 1 -5 4 6.2 1.28
 1 -5 4 2.97 0.87
 -1 5 -4 3.62 1.53
 1 5 4 3.76 0.99
 -1 -5 -4 3.75 1.03
 1 -5 4 5.74 1.36
 -1 5 -5 2422.46 47.71
 1 -5 5 2475.55 48.84
 -1 -5 -5 2325.01 47.62
 1 5 5 2289.76 47.52
 -1 -5 -5 2441.91 47.64
 1 5 5 2323.94 48.27
 1 -5 5 2395.78 47.86
 -1 -5 -5 2377.23 48.29
 1 -5 5 2369.23 46.78
 1 5 5 2332.96 46.97
 -1 5 -5 2361.42 48.4
 -1 -5 -5 2395.81 46.54
 1 5 5 2192.72 48.41
 1 -5 5 2333.04 49.3
 -1 -5 -6 1503.26 31.43
 1 -5 6 1460.39 32.74
 1 5 6 1455.17 32.29
 -1 5 -6 1451.69 30.48
 -1 -5 -6 1569.42 32.3
 1 -5 6 1605.36 32.55
 1 -5 6 1528.56 30.59
 1 5 6 1514.87 30.48
 -1 5 -6 1486.57 32.04
 -1 5 -6 1497.4 31.52
 1 5 6 1398.4 32.43
 1 -5 6 1514.14 33.61
 -1 -5 -6 1486.39 30.34
 1 5 7 20.26 2.72
 -1 5 -7 27.99 2.21
 -1 5 -7 28.58 2.58
 1 -5 7 31.35 3.52
 1 5 7 19.54 2.71
 -1 -5 -7 24.8 1.96
 1 -5 7 27.08 3.48
 1 -5 7 21.96 3.34
 1 5 7 22.51 1.7
 -1 5 -7 30.73 2.73
 1 5 8 576.25 16.13
 -1 5 -8 610.83 14.2
 -1 5 -8 638.72 15.21
 -1 -5 -8 621.78 14.08
 1 -5 8 644.76 18.04
 1 5 8 551.52 16.15
 1 -5 8 603.9 17.08
 1 -5 8 567.19 17.36
 1 5 8 611.99 13.43
 -1 5 -9 312.63 8.83
 1 5 9 282.82 10.45
 -1 -5 -9 325.36 8.76
 1 5 9 288.15 10.52
 -1 5 -9 320.27 9.61
 1 -5 9 328.31 12.53
 1 -5 9 295.29 11.37
 1 5 9 317.13 7.8
 -1 5 -9 324.17 8.5
 1 -5 9 306.46 11.85
 1 -5 10 588.67 18.77
 1 5 10 619.74 13.65
 -1 5 -10 653.43 14.66
 -1 5 -10 616.33 15.22
 1 5 10 594.35 17.33
 1 5 10 581.24 17.39
 -1 5 -10 606.75 16.01
 -1 -5 -10 623.43 15.08
 1 5 11 11.49 3.26
 1 -5 11 7.5 4.12
 -1 -5 -11 11.11 2.53
 -1 5 -11 9.89 2.7
 1 5 11 9.29 3.41
 -1 5 -11 10.67 2.4
 -1 -5 -11 7.87 2.85
 -1 5 -11 9.82 1.99
 1 5 11 9.89 1.53
 -1 5 -12 365.28 11.99
 -1 -5 -12 381.42 11.14
 1 5 12 381.89 13.59
 1 -5 12 344.55 14.39
 1 5 12 336.4 10.54
 1 5 12 379.58 13.41
 -1 -5 -12 387.65 12.23
 -1 5 -12 393.89 11.35
 -1 5 -12 415.9 10.44
 -1 5 -13 193.87 8.41
 -1 -5 -13 184.79 7.49
 1 5 13 189.11 9.45
 1 -5 13 195.16 10.72
 1 5 13 180.93 7.1
 1 5 13 188.22 9.41
 -1 -5 -13 197.35 8.45
 -1 5 -13 187.9 7.65
 -1 5 -13 204.46 6.68
 1 5 14 57.03 6.21
 -1 5 -14 56.2 5.31
 -1 -5 -14 67.19 4.84
 1 -5 14 58.59 8.41
 1 5 14 55.61 5.87
 -1 -5 -14 60.18 5.37
 1 -5 14 60.85 7.37
 1 5 14 50.99 4.18
 -1 5 -14 59.36 3.67
 1 5 15 13.51 4.77
 1 -5 15 11.05 6.86
 -1 -5 -15 11.2 4.03
 1 -5 15 14.49 6.21
 1 5 15 13.71 4.85
 -1 -5 -15 11.21 3.73
 1 5 15 17.08 3.48
 -1 5 -15 17.03 4.42
 -1 5 -15 12.27 2.63
 1 -5 16 285.23 14.18
 1 -5 16 321.13 16.75
 -1 -5 -16 251.89 10.29
 -1 5 -16 253.03 11.16
 -1 5 -16 262.89 8.35
 -1 -5 -16 245.89 11.26
 1 5 16 298.87 12.9
 1 -5 17 139.81 11.01
 -1 5 -17 125.76 5.61
 -1 -5 -17 106.78 8.15
 1 5 17 146.65 9.7
 -1 5 -17 118.04 8.3
 -1 -5 -17 123.48 7.51
 1 -5 18 41.28 8.57
 -1 5 -18 38.13 6.21
 -1 -5 -18 40.61 5.74
 1 5 18 44 7.52
 -1 -5 -18 31.49 5.96
 -1 -5 -19 54.05 7.44
 -1 -5 -19 69.72 7.09
 1 -5 19 104.73 12.67
 1 -5 19 86.4 10.52
 -1 5 -19 55.2 8.32
 1 5 19 69.64 8.79
 -1 5 -20 239.16 14.34
 -1 -5 -20 270.13 13.77
 1 -5 20 219.1 12.3
 1 -5 20 300.93 15.82
 1 5 20 339.72 15.86
 1 -5 20 390.71 20.27
 -1 -5 -20 273.36 12.72
 1 5 20 324.81 15.82
 -1 5 -21 39.13 8.64
 -1 -5 -21 44.8 7.11
 -1 -5 -21 45.31 8.11
 1 -5 21 77.96 10.81
 1 -5 21 48.02 7.88
 1 5 21 64.99 9.49
 1 5 21 73.65 10.25
 1 -5 21 102.32 13.78
 -1 -5 -22 5 7.92
 1 -5 22 37.07 12.77
 -1 -6 23 81.46 10.99
 1 -6 -22 10.28 7.6
 -1 6 22 26.88 8.37
 1 6 -22 15.95 7.63
 1 -6 -22 23.11 6.79
 -1 6 22 19.88 8.24
 -1 -6 22 25.38 8.83
 1 -6 -21 68.12 7.91
 -1 6 21 88.44 9.27
 -1 -6 21 76.78 9.83
 1 6 -21 79.2 9.16
 1 -6 -21 77.83 9.19
 -1 6 21 110.06 9.87
 1 -6 -20 26.69 7.68
 -1 6 20 36.08 7.16
 -1 -6 20 33.11 8.25
 -1 6 20 41.01 7.5
 1 6 -20 35.4 4.25
 1 -6 -20 30.66 6.15
 1 6 -20 44.9 7.53
 1 6 -19 177.95 7.6
 1 -6 -19 187.16 10.28
 -1 -6 19 210.4 12.7
 1 6 -19 184.05 11.28
 -1 6 19 224.82 11.42
 1 -6 -19 193.11 11.65
 -1 6 19 229.66 11.62
 1 6 -18 92.2 8.28
 -1 -6 18 90.3 9.23
 1 -6 -18 91.66 7.31
 -1 6 18 101.63 8.08
 -1 6 18 95.28 8.24
 1 -6 -18 93.23 8.41
 -1 -6 18 72.76 7.06
 1 6 -18 86.15 5.15
 1 -6 -17 57.16 5.92
 1 6 -17 50.13 6.46
 -1 -6 17 56.08 7.68
 -1 6 17 55.84 6.57
 1 -6 -17 54.97 6.84
 -1 6 17 59.48 6.95
 -1 -6 17 58.54 7.77
 1 6 -17 50.36 4.31
 -1 -6 17 43.9 5.88
 1 6 -16 19.41 4.94
 1 -6 -16 9.36 4.26
 -1 -6 16 9.5 4.36
 -1 -6 16 14.24 5.12
 1 -6 -16 14.29 4.88
 -1 -6 16 23.48 6.66
 -1 6 16 6.17 4.71
 1 6 -16 15.96 3.22
 -1 -6 16 11.08 5.45
 -1 6 16 16.07 4.91
 -1 -6 15 579.38 19.6
 -1 6 15 724.67 20.83
 1 -6 -15 730.08 19.2
 1 6 -15 721.25 20.42
 -1 -6 15 675.67 21.77
 -1 6 15 786.7 20.81
 -1 -6 15 543 20.78
 1 6 -15 742.59 17.39
 -1 -6 15 628.69 19.03
 -1 -6 14 104.04 6.65
 1 6 -14 126.63 7
 -1 6 14 118.5 7.47
 1 6 -14 123.09 7.46
 -1 6 14 127.44 7.38
 -1 -6 14 112.31 8.24
 1 -6 -14 122.02 6.53
 -1 -6 14 100.14 8.18
 -1 -6 14 101.69 7.19
 1 6 -14 127.84 5.57
 1 -6 -13 12.86 3.36
 1 6 -13 17.33 3.67
 -1 -6 13 7.99 3.42
 1 6 -13 15.87 3.74
 -1 6 13 12.29 3.84
 -1 -6 13 14.66 3.86
 -1 -6 13 10.16 5
 -1 6 13 14.03 3.68
 -1 -6 13 10.18 4.4
 1 6 -13 16.74 2.81
 1 6 -12 31.24 3.05
 -1 -6 12 20.09 4.8
 -1 6 12 22.76 3.76
 -1 -6 12 20.78 3.94
 -1 6 12 25.66 3.76
 -1 -6 12 23.07 4.45
 1 -6 -12 26.21 3.24
 1 6 -12 24.71 3.68
 -1 -6 12 22.3 3.61
 -1 -6 11 1072.24 27.28
 -1 -6 11 1205.34 24.91
 -1 6 11 1132.16 27.78
 -1 -6 11 1035.44 27.93
 1 -6 -11 1309.29 27.67
 -1 -6 11 1044.87 29.59
 1 -6 -11 1206.06 26.46
 -1 -6 11 1079.48 28.99
 -1 6 11 1130.16 27.42
 1 6 -11 1146.21 27.36
 1 6 -11 1200.88 25.83
 -1 -6 10 30.79 3.6
 -1 -6 10 35.01 2.81
 1 6 -10 36.72 3.52
 -1 6 10 34.9 3.74
 1 -6 -10 34.46 3.5
 -1 -6 10 35.97 4.06
 -1 -6 10 32.48 4.86
 1 -6 -10 41 3.7
 1 6 -10 36.3 2.9
 1 -6 -10 37.2 3.16
 1 6 -10 32.12 3.34
 -1 -6 10 27.55 4.11
 1 6 -9 92.99 4.73
 1 -6 -9 89.07 4.33
 -1 -6 9 90.69 5.76
 -1 -6 9 89.74 5.12
 1 6 -9 94.32 4.9
 -1 -6 9 97.8 3.93
 -1 6 9 90.38 5.14
 1 -6 -9 97 4.89
 1 6 -9 94.45 4.12
 1 -6 -9 89.27 5.08
 1 -6 -9 94.92 4.91
 -1 -6 9 86.89 6.33
 -1 -6 9 97.26 5.82
 1 6 -9 100.2 4.87
 1 6 -9 90.72 4.16
 1 6 -8 1078.55 23.87
 -1 -6 8 1045.49 25.49
 1 -6 -8 1054.58 23.16
 -1 -6 8 1034.14 24.4
 -1 6 8 1005.84 24.09
 -1 -6 8 1108.63 22.41
 1 6 -8 1078.91 24.17
 1 -6 -8 1027.05 23.83
 1 6 -8 1076.39 22.75
 -1 6 8 1025.64 24.35
 1 -6 -8 1052.03 24.26
 1 -6 -8 1060.76 24.08
 -1 -6 8 1010.69 25.9
 -1 -6 8 1013.12 25.29
 1 6 -8 1069.4 24
 1 -6 -7 1137.92 24.23
 1 6 -7 1124.26 24.69
 -1 -6 7 1094.96 26.16
 -1 -6 7 1109.35 25.33
 1 6 -7 1151.38 25.15
 -1 -6 7 1157.6 23.54
 -1 6 7 1077.42 24.99
 1 -6 -7 1137.87 24.85
 -1 6 7 1144.34 25.28
 1 6 -7 1149.94 23.76
 1 -6 -7 1159.46 25.29
 1 -6 -7 1120.04 25.16
 -1 -6 7 1118.6 26.5
 -1 -6 7 1056.37 26.18
 1 6 -7 1105.09 23.44
 1 6 -7 1136.95 25.19
 -1 -6 6 405.08 10.94
 1 6 -6 414.04 10.91
 -1 -6 6 417.89 9.69
 -1 6 6 407.95 10.72
 1 -6 -6 414.98 10.58
 1 6 -6 420.61 9.63
 -1 6 6 404.54 10.83
 -1 -6 6 413.85 11.65
 1 -6 -6 413.07 10.99
 1 6 -6 398.55 11.04
 1 6 -6 415.18 9.76
 1 6 -6 416.73 10.48
 -1 -6 5 269.47 8.47
 1 6 -5 266.63 7.78
 1 6 -5 263.14 6.87
 -1 6 5 254.57 7.52
 1 6 -5 259.34 6.55
 -1 -6 5 259.79 7.95
 1 6 -5 257.08 7.05
 -1 6 5 261.03 7.49
 -1 -6 5 262.99 7.66
 1 6 -5 270.43 6.38
 1 -6 -5 266.59 8.03
 1 -6 -5 262.06 7.2
 -1 6 5 267.55 7.47
 -1 -6 5 261.39 6.66
 1 -6 -5 255.98 7.78
 1 6 -5 263.82 7.56
 1 -6 -5 248.42 6.79
 1 6 -4 14.55 1.38
 1 6 -4 11.73 1.85
 1 6 -4 10.05 1.19
 -1 -6 4 10.17 1.83
 1 6 -4 8.06 1.3
 1 -6 -4 11.39 1.24
 -1 6 4 11.91 1.32
 1 -6 -4 12.86 1.85
 1 -6 -4 14.67 1.46
 1 6 -4 9.4 0.93
 -1 -6 4 15.8 1.77
 -1 6 4 7.31 1.47
 1 6 -4 8.88 1.59
 -1 6 4 8.6 1.55
 1 -6 -4 11.75 1.84
 -1 -6 4 9.05 1.27
 -1 -6 4 10.82 1.96
 -1 -6 3 1777.93 35.97
 1 -6 -3 1776.01 35.03
 1 6 -3 1771.81 35.64
 1 6 -3 1814.04 35.11
 1 -6 -3 1707.62 35.34
 1 6 -3 1781.54 34.18
 -1 -6 3 1728.7 35.52
 1 6 -3 1706.08 34.42
 -1 6 3 1765.48 35.21
 -1 6 3 1745.95 34.6
 1 -6 -3 1738.05 35.88
 -1 -6 3 1731.52 35.51
 1 6 -3 1590.69 33.74
 1 -6 -3 1765.44 34.7
 -1 6 3 1774.43 35.36
 -1 -6 3 1730.9 34.75
 1 -6 -3 1751.9 35.95
 1 6 -3 1776.43 35.33
 1 -6 -3 1670.71 34.47
 1 -6 -3 1660.83 34.47
 1 -6 -2 363.39 8.71
 1 -6 -2 365.42 8.73
 1 6 -2 366.51 8.96
 1 -6 -2 360.77 9.02
 -1 -6 2 364.93 9.18
 1 6 -2 360.44 8.07
 -1 6 2 377.03 9.06
 -1 6 2 386.2 8.39
 1 -6 -2 364.29 9.55
 1 -6 -2 370.18 8.35
 1 6 -2 376.47 7.73
 -1 -6 2 354.78 9.26
 -1 6 2 366.78 9.17
 -1 -6 2 369.08 8.83
 1 6 -2 367.32 8.9
 1 -6 -2 375.28 9.7
 1 -6 -2 355.62 8.3
 1 -6 -1 1040.79 21.38
 1 -6 -1 1047.87 21.47
 -1 -6 1 1063.69 22.2
 1 6 -1 1068.12 21.99
 1 -6 -1 1019.51 21.72
 -1 -6 1 1063.19 22.03
 1 6 -1 1019.83 20.56
 -1 -6 1 1061.97 21.78
 1 -6 -1 968.33 21.03
 -1 6 1 1074.32 21.08
 1 -6 -1 1010.31 22.53
 1 -6 -1 986.72 20.87
 -1 6 1 1070.77 22.15
 -1 -6 1 1051.03 21.82
 1 6 -1 1074.83 21.58
 1 -6 -1 1064.41 22.72
 1 6 -1 1062.72 21.63
 -1 6 1 1064.57 22
 1 -6 0 651.59 13.84
 -1 -6 0 641.12 14.49
 1 -6 0 663.27 13.71
 1 6 0 635.32 14.33
 1 -6 0 640.4 13.97
 -1 6 0 639.47 14.43
 1 6 0 654.74 13.89
 -1 6 0 659.86 13.72
 -1 6 0 663.05 13.44
 1 -6 0 593.86 13.08
 1 -6 0 649.53 15.07
 1 -6 0 722 14.04
 1 -6 0 663.96 13.6
 -1 -6 0 652.51 14.39
 1 -6 0 647.58 15.11
 1 6 0 637.83 13.7
 1 -6 0 601.92 13.46
 -1 -6 0 614.94 14.08
 1 -6 1 1149.88 24.38
 1 6 1 1224.27 24.17
 -1 6 -1 1149.98 24.88
 -1 6 -1 1198.6 24.22
 -1 6 -1 1166.37 24.02
 1 -6 1 1144.84 25.55
 1 -6 1 1174.78 23.38
 1 6 1 1214.81 24.82
 1 6 1 1184.39 24.82
 -1 -6 -1 1241.6 24.95
 1 -6 1 1197.79 24.17
 1 -6 1 1168.3 24.08
 1 6 1 1218.98 23.87
 -1 -6 -1 1170.04 24.57
 1 -6 2 5.5 1.12
 -1 6 -2 0.86 1.42
 1 6 2 2.31 0.95
 -1 -6 -2 1.99 0.63
 -1 6 -2 1.43 0.84
 -1 6 -2 2.64 0.98
 1 -6 2 4.21 1.61
 -1 -6 -2 3.57 1.47
 1 6 2 2.29 0.61
 1 6 2 2.56 1.07
 1 -6 2 2.36 1.02
 -1 -6 -2 1.79 1.35
 1 -6 2 3.46 1.01
 -1 -6 -2 2.43 0.96
 1 6 2 1.83 1
 -1 6 -2 7.27 1.57
 1 6 3 1268.48 27.37
 -1 6 -3 1316.93 27.61
 -1 -6 -3 1283.41 27.38
 1 -6 3 1311.81 26.42
 1 6 3 1302.24 26.36
 -1 6 -3 1302.23 27.35
 -1 -6 -3 1282.27 25.88
 -1 6 -3 1293.52 26.52
 -1 6 -3 1297.61 26.68
 1 -6 3 1267.35 28.1
 1 -6 3 1279.09 27.72
 1 6 3 1301.45 25.37
 1 6 3 1283.54 26.97
 -1 -6 -3 1330.33 26.49
 1 -6 3 1299.63 27.18
 -1 -6 -3 1319.96 26.92
 -1 -6 -3 1238.03 26.85
 1 -6 3 1204.54 26.82
 -1 6 -4 1480.04 30.53
 -1 -6 -4 1492.45 30.78
 -1 -6 -4 1488.32 30.8
 1 -6 4 1473.1 31.4
 1 6 4 1451.17 30.39
 1 -6 4 1465.14 31.66
 1 6 4 1506.93 31.02
 -1 -6 -4 1524.61 30.56
 -1 -6 -4 1484.98 31.39
 1 -6 4 1464.3 30.4
 1 -6 4 1451.49 29.83
 -1 -6 -4 1508.28 29.23
 1 6 4 1469.96 30.48
 -1 6 -4 1496.57 31.56
 1 6 4 1468 31.41
 -1 6 -5 129.35 4.67
 -1 -6 -5 123.11 4.51
 1 -6 5 140.77 5.47
 1 -6 5 116.44 5.15
 1 6 5 121.37 4.45
 -1 -6 -5 127.07 4.46
 1 6 5 123.84 4.8
 -1 -6 -5 128.37 5.07
 1 -6 5 126.67 4.56
 1 -6 5 122.28 3.8
 -1 -6 -5 126.94 3.53
 1 -6 5 130.93 5.63
 1 6 5 122.54 4.17
 -1 6 -5 120.77 5.06
 1 6 5 116.28 4.96
 -1 6 -6 81.91 3.84
 1 -6 6 89.09 4.64
 -1 -6 -6 79.75 3.59
 1 6 6 67.92 3.48
 1 -6 6 68.26 4.08
 1 6 6 71.83 3.89
 -1 -6 -6 71.58 3.51
 1 -6 6 72.31 3.77
 -1 -6 -6 74.46 4.05
 1 -6 6 74.86 2.93
 -1 -6 -6 71.81 2.75
 1 6 6 65.74 3.91
 1 -6 6 66.37 4.46
 1 6 6 73.2 3.08
 -1 6 -6 72.35 4.02
 1 -6 7 1229.83 30.47
 1 -6 7 1363.35 29.72
 -1 -6 -7 1304.49 28.04
 1 6 7 1251.57 29.13
 -1 -6 -7 1308.23 28.09
 -1 6 -7 1262.95 26.88
 -1 -6 -7 1350.9 29.18
 1 -6 7 1353.03 29.1
 1 -6 7 1294.65 27.01
 1 6 7 1202.9 29.17
 1 -6 7 1340.69 30.81
 -1 -6 -7 1321.11 26.77
 -1 6 -7 1252.72 28.15
 1 6 7 1300.28 26.93
 -1 6 -7 1319.7 28.73
 1 -6 8 374.23 12.99
 -1 -6 -8 392.32 10.74
 1 -6 8 401.27 12.06
 1 6 8 368.64 11.69
 -1 -6 -8 389.2 10.86
 -1 6 -8 384.32 9.85
 1 -6 8 407.69 12.45
 1 -6 8 396.6 9.91
 -1 6 -8 396.78 10.95
 1 6 8 359.63 11.82
 1 -6 8 413.07 13.5
 -1 -6 -8 396.79 9.78
 -1 6 -8 405.15 11.24
 1 6 8 392.27 9.59
 1 -6 9 24.29 3.26
 1 6 9 24.35 3.36
 -1 6 -9 24.75 2.4
 -1 -6 -9 23.39 2.89
 1 -6 9 20.32 3.88
 1 -6 9 24.12 4.32
 1 -6 9 22.8 4.22
 -1 6 -9 26.37 2.96
 -1 -6 -9 27.18 2.41
 1 6 9 21.85 3.22
 1 6 9 29.36 2.04
 1 -6 10 164.68 7.39
 1 6 10 153.74 7.45
 1 6 10 169.64 5.09
 -1 6 -10 165.89 5.67
 1 -6 10 159.71 8.67
 1 -6 10 161.48 8.65
 -1 -6 -10 158.74 5.73
 -1 6 -10 165.19 6.82
 1 6 10 146.61 7.51
 -1 6 -11 1338.85 28.11
 1 6 11 1314.34 27
 1 6 11 1257.15 31.25
 1 -6 11 1207.75 32.77
 1 6 11 1197.34 31.12
 -1 6 -11 1293.44 29.89
 -1 -6 -11 1334.25 28.56
 -1 6 -12 11.91 2.3
 1 6 12 11.31 3.46
 -1 -6 -12 14.34 2.89
 -1 6 -12 9.05 2.97
 1 -6 12 7.74 4.08
 1 6 12 11.01 3.5
 -1 6 -13 11.02 2.38
 1 6 13 9.81 3.77
 1 6 13 10.3 2.77
 -1 -6 -13 9.28 3.1
 -1 6 -13 6.78 3.26
 1 -6 13 6.03 4.5
 1 6 13 11.62 4.19
 -1 6 -14 61.88 3.84
 1 6 14 47.51 4.24
 1 6 14 57.04 5.88
 1 -6 14 45.21 6.5
 -1 6 -14 52.36 5.29
 -1 -6 -14 62.29 4.84
 1 6 14 52.46 5.8
 1 -6 14 54.01 7.92
 -1 6 -15 617.59 15.05
 1 6 15 643.7 19.74
 -1 -6 -15 570.84 17.95
 1 6 15 542.42 16.02
 1 -6 15 652.05 23.73
 -1 6 -15 592.47 18.12
 1 6 15 646.42 19.8
 -1 -6 -15 597.3 16.73
 1 -6 15 570.15 20.55
 1 -6 16 1.7 5.72
 -1 6 -16 5.4 2.58
 1 6 16 7.24 5.08
 -1 -6 -16 -2.16 4.17
 -1 6 -16 4.51 4.28
 -1 -6 -16 2.6 3.56
 1 6 16 3.88 4.84
 1 -6 16 3.68 7.21
 1 -6 16 3.72 4.23
 -1 -6 -17 110.47 8.04
 1 6 17 120.37 8.94
 1 -6 17 83.47 7.5
 -1 -6 -17 98.89 6.8
 1 -6 17 128.73 12.55
 -1 6 -17 103.66 7.79
 -1 6 -17 116.97 5.45
 1 -6 17 93.16 9.68
 1 6 18 95.23 8.86
 -1 -6 -18 85.23 7.79
 1 -6 18 87.79 9.76
 -1 6 -18 80.37 8.48
 1 -6 18 71.73 7.35
 -1 -6 -18 87.59 7.05
 1 -6 18 108.98 12.44
 1 6 19 243.8 12.81
 -1 -6 -19 214.25 11.75
 1 -6 19 190.08 13.03
 -1 6 -19 173.65 11.61
 1 -6 19 257.5 16.92
 -1 -6 -19 206.16 10.41
 1 -6 19 155.72 10.39
 1 6 20 47.9 8.25
 -1 -6 -20 32.69 7.31
 1 -6 20 25.53 8.78
 -1 6 -20 21.88 7.66
 -1 -6 -20 34.15 6.15
 1 -6 20 30.74 6.81
 1 -6 20 44.85 11.53
 1 6 20 24.23 8.5
 -1 -6 -21 51.23 9.23
 -1 6 -21 61.77 9.17
 -1 -6 -21 77.21 9.14
 1 -6 21 66.9 10.33
 1 -6 21 56.71 8.21
 1 6 21 84.02 10.74
 1 -6 21 103.67 14.36
 1 6 21 88 10
 -1 -6 -22 11.04 7.67
 -1 7 22 -2.27 7.42
 -1 -7 22 -8 8.25
 1 -7 -21 121.64 9.51
 1 7 -21 124.18 10.53
 -1 7 21 138.64 10.38
 -1 -7 21 105.46 10.77
 -1 7 21 157.14 10.93
 1 -7 -21 109.53 10.52
 1 7 -20 -0.1 3.35
 -1 7 20 13.29 6.58
 -1 -7 20 0.26 6.84
 -1 7 20 4.12 6.1
 1 7 -20 -3.41 6.06
 1 -7 -20 3.23 5.58
 1 7 -19 113.6 6
 1 -7 -19 112.87 8.48
 1 7 -19 112.9 9.4
 -1 7 19 135.87 9.44
 -1 -7 19 113.78 10.33
 -1 7 19 138.34 9.79
 1 7 -18 4.2 3.28
 -1 7 18 8.03 5.37
 -1 -7 18 3.44 6.58
 -1 7 18 9.77 5.53
 1 7 -18 1.34 5.09
 1 -7 -18 -1.38 4.86
 1 7 -17 520.61 13.99
 -1 7 17 559.84 18.09
 -1 -7 17 476.48 18.57
 1 -7 -17 519.04 16.37
 -1 7 17 563.4 17.77
 1 7 -17 519.27 17.69
 -1 -7 16 9.4 4.63
 1 7 -16 16.16 3.12
 -1 7 16 16.06 4.95
 -1 -7 16 15.65 6.69
 1 -7 -16 14.26 4.48
 1 7 -16 19.01 5.23
 -1 -7 16 12.77 5.79
 -1 7 16 15.83 4.86
 -1 7 15 70.44 6.63
 1 7 -15 78.1 4.69
 -1 -7 15 61.04 7.44
 -1 -7 15 56.03 5.73
 1 7 -15 82.87 6.82
 -1 7 15 84.41 6.47
 1 -7 -15 82.3 6.11
 -1 -7 15 51.95 7.02
 1 7 -14 76.62 6.01
 1 -7 -14 83.02 6.49
 -1 7 14 83.43 6.54
 1 7 -14 89.41 4.92
 -1 -7 14 63.45 7.17
 -1 -7 14 70.04 7.22
 1 7 -14 76.61 6.26
 -1 7 14 83.48 6.29
 1 -7 -14 79.74 5.35
 -1 -7 14 74.34 5.89
 1 -7 -13 1000.58 25.01
 -1 7 13 981.21 25.42
 1 7 -13 1010.9 22.72
 -1 -7 13 871.68 26.89
 1 -7 -13 994.74 23.58
 -1 -7 13 907.03 26.38
 -1 7 13 1022.4 25.01
 1 7 -13 996.82 24.91
 -1 -7 13 864.59 24.09
 -1 -7 12 0.37 3.62
 -1 7 12 3.36 2.82
 1 -7 -12 1.54 2.88
 -1 7 12 0.14 3.01
 1 7 -12 2.57 2.19
 -1 -7 12 -2.25 4.52
 1 -7 -12 -0.37 3.36
 1 -7 -12 -1.16 2.37
 1 7 -12 -0.25 3.01
 -1 -7 12 -0.39 3.15
 -1 -7 11 7.28 2.96
 -1 -7 11 7.75 2.33
 1 7 -11 11.98 2.99
 1 -7 -11 8.48 2.9
 -1 7 11 7.29 2.99
 1 7 -11 7.71 2.15
 -1 -7 11 19.37 4.64
 1 -7 -11 9.2 3.21
 1 7 -11 9.57 2.76
 1 -7 -11 12.67 2.57
 -1 -7 11 8.15 3.77
 -1 7 11 5.5 2.84
 1 7 -10 55.68 4.23
 -1 -7 10 56.12 3.29
 1 -7 -10 56.26 4.14
 -1 7 10 50.11 4.2
 1 7 -10 49.94 3.36
 1 7 -10 58.9 4.04
 -1 -7 10 47.41 5.15
 1 -7 -10 59.78 4.45
 1 7 -10 56.31 4.12
 1 -7 -10 56.21 3.68
 -1 -7 10 53.85 5.21
 -1 -7 10 55.94 4.43
 -1 -7 9 1309.41 30.94
 1 7 -9 1335.77 30.29
 1 -7 -9 1401.39 29.5
 -1 -7 9 1304.77 32.26
 -1 7 9 1326.81 30.9
 1 -7 -9 1356.3 30.41
 1 7 -9 1376.55 30.37
 -1 -7 9 1320.6 32.69
 1 -7 -9 1401.82 30.76
 1 -7 -9 1374.84 30.83
 1 7 -9 1418.53 30.75
 -1 -7 9 1415.7 28.7
 -1 7 9 1307.69 30.57
 -1 -7 8 1.68 1.7
 1 7 -8 2.77 1.93
 -1 7 8 1.57 2.06
 -1 -7 8 2.8 2.43
 -1 7 8 -1.02 2.08
 1 -7 -8 3.88 1.95
 1 -7 -8 2.95 1.66
 1 7 -8 4.16 1.92
 1 -7 -8 1.24 2.07
 -1 -7 8 3.12 2.96
 1 7 -8 2 2.28
 -1 -7 8 7.76 2.58
 1 -7 -7 235.98 7.24
 -1 -7 7 252.46 8.43
 -1 -7 7 263.59 7.02
 -1 7 7 258.46 8.12
 1 7 -7 265.44 8.28
 1 -7 -7 251.28 7.82
 -1 7 7 258.73 8.25
 -1 -7 7 262.48 8.99
 1 -7 -7 249.62 8.28
 1 -7 -7 263.14 7.28
 1 7 -7 251.64 7.8
 1 7 -7 254.84 6.98
 1 7 -7 265.38 8.46
 1 7 -6 74.62 3.57
 1 -7 -6 73.89 3.3
 -1 -7 6 86.02 4.27
 -1 -7 6 93.29 5.01
 1 -7 -6 75.84 3.65
 -1 7 6 76.16 3.86
 -1 -7 6 78.42 4.35
 1 -7 -6 76.35 4.27
 -1 -7 6 75.04 1.99
 -1 7 6 82.73 4.07
 1 7 -6 79.46 3.28
 1 7 -6 82.52 4.27
 -1 -7 6 78.24 3.29
 -1 7 6 79.04 3.93
 1 7 -6 78.77 4.01
 -1 7 5 1521.5 31.86
 1 7 -5 1492.06 30.84
 1 7 -5 1512.6 32.07
 -1 -7 5 1465.17 32.01
 1 7 -5 1501.23 30.89
 -1 7 5 1506.16 31.41
 1 -7 -5 1487.31 31.68
 -1 -7 5 1464.19 30.56
 1 -7 -5 1478.98 32.09
 1 7 -5 1536.79 31.77
 -1 -7 5 1517.68 31.89
 1 -7 -5 1527.51 32.29
 -1 7 5 1527.53 31.6
 1 -7 -5 1489.97 31.05
 -1 -7 5 1443.12 32.74
 1 -7 -5 1432.54 30.69
 -1 -7 4 18.03 2.25
 1 7 -4 21.31 1.79
 1 7 -4 16.78 2.18
 1 7 -4 16.98 1.37
 -1 -7 4 20.11 2.28
 1 7 -4 17.26 1.58
 1 -7 -4 17.22 2.11
 -1 7 4 16.69 1.94
 -1 7 4 19.19 1.51
 -1 -7 4 15.56 2.03
 1 -7 -4 18.74 2.24
 1 -7 -4 19.8 1.67
 -1 7 4 21.7 2.07
 1 -7 -4 17.37 2.17
 -1 -7 4 18.56 1.83
 1 7 -4 17.47 1.95
 1 -7 -4 18.24 1.57
 1 -7 -4 18.52 1.52
 1 -7 -3 950.61 20.5
 1 -7 -3 943.38 20.58
 -1 -7 3 985.62 21.42
 1 7 -3 952.75 21.15
 1 7 -3 969.38 20.64
 1 -7 -3 971.13 20.79
 -1 -7 3 971.6 21.03
 1 7 -3 942.5 19.76
 1 -7 -3 925.98 19.97
 -1 7 3 944.1 19.84
 1 -7 -3 938.95 21.4
 -1 -7 3 943.82 21.12
 1 -7 -3 956.09 19.93
 -1 7 3 965.61 20.87
 -1 -7 3 923.29 20.35
 1 7 -3 966.53 20.71
 1 -7 -3 972.19 21.64
 -1 7 3 980.1 20.73
 1 -7 -2 1.91 1.58
 -1 -7 2 0.17 1.95
 1 -7 -2 0.38 1.67
 1 7 -2 1.44 1.2
 -1 -7 2 3.29 1.46
 -1 -7 2 2.02 1.53
 1 7 -2 1.82 1.37
 -1 7 2 2.23 1.42
 1 -7 -2 7.66 1.53
 1 7 -2 2.61 0.77
 -1 7 2 2.6 0.92
 1 7 -2 4.36 0.6
 1 -7 -2 2.41 1.61
 -1 -7 2 4.16 1.57
 -1 7 2 2.06 1.36
 1 -7 -2 4.5 0.94
 1 7 -2 0.22 1.17
 1 -7 -2 1.93 1.69
 1 -7 -2 1.28 0.83
 1 -7 -1 2980.76 58.37
 -1 -7 1 2917.14 59.1
 1 7 -1 2987.62 59
 1 -7 -1 2897.75 58.52
 -1 -7 1 3001.72 59
 1 7 -1 2952.79 57.25
 -1 -7 1 2937.78 58.7
 1 -7 -1 2807.91 57.91
 -1 7 1 2879.31 57.7
 1 -7 -1 2931 59.74
 1 -7 -1 3059.87 57.53
 -1 -7 1 2843.35 59.22
 -1 7 1 3071.91 59.28
 -1 7 1 3065.44 59.03
 1 7 -1 3009.98 58.6
 1 7 -1 2954.04 58.4
 1 -7 -1 2994.36 59.86
 -1 -7 1 2983.51 58.88
 1 7 0 42.59 2.47
 1 -7 0 43.83 2.36
 1 -7 0 44.4 2.05
 -1 -7 0 44.99 2.65
 1 -7 0 44.19 2.47
 -1 7 0 45.54 2.7
 1 7 0 42 2.3
 1 -7 0 39.66 1.93
 -1 -7 0 44.24 2.38
 -1 7 0 45.9 1.84
 1 -7 0 46 3.04
 -1 -7 0 42.35 2.55
 1 -7 0 45.18 3.02
 1 7 0 46.18 2.07
 1 -7 0 43.4 2.36
 -1 -7 0 46.76 2.8
 1 -7 0 42.89 2.31
 1 -7 1 1728.08 34.12
 1 -7 1 1727.64 34.37
 1 7 1 1712.76 34.77
 1 -7 1 1714.87 34.07
 -1 7 -1 1722.2 34.96
 1 7 1 1722.06 34.14
 -1 7 -1 1723.09 34.02
 -1 7 -1 1691.62 33.7
 1 -7 1 1695.71 35.75
 1 -7 1 1580.98 32.86
 1 7 1 1756.88 34.86
 1 -7 1 1718.97 34.11
 1 -7 1 1621 33.94
 -1 -7 -1 1776.99 34.9
 -1 -7 -1 1688 34.5
 1 7 1 1733.68 33.61
 -1 7 -2 250.25 7.2
 1 7 2 260.04 6.42
 -1 7 -2 251.95 6.51
 -1 -7 -2 255.28 5.38
 -1 7 -2 246.62 6.25
 1 -7 2 232.35 7.5
 1 7 2 244.51 5.68
 1 -7 2 237.63 5.28
 1 -7 2 246.23 7.8
 -1 -7 -2 253.51 7.76
 -1 -7 -2 236.64 6.72
 1 7 2 255.37 6.99
 -1 -7 -2 240.25 7.16
 1 -7 2 241.76 6.4
 1 -7 2 231.86 6.42
 -1 7 -2 232.35 7.27
 1 7 2 243.88 6.88
 1 -7 2 241.86 6.63
 -1 7 -3 1282.39 27.06
 1 7 3 1262.71 26.84
 -1 -7 -3 1216.06 26.78
 1 -7 3 1264.89 25.82
 1 7 3 1211.82 25.73
 -1 7 -3 1271.89 26.84
 -1 7 -3 1257.73 25.96
 -1 -7 -3 1314.95 24.9
 -1 7 -3 1241.53 25.74
 1 -7 3 1195.52 27.5
 1 -7 3 1216.68 26.11
 -1 -7 -3 1155.82 26.3
 1 7 3 1283.42 26.44
 -1 -7 -3 1256.37 25.71
 1 -7 3 1254.15 26.47
 1 7 3 1214.56 24.52
 1 -7 3 1233.83 27.19
 1 7 4 483.11 11.18
 -1 7 -4 481.34 11.26
 -1 7 -4 473.24 11.41
 1 -7 4 461.46 12.37
 1 -7 4 470.07 12.13
 1 7 4 486.69 11.78
 -1 -7 -4 477.81 11.17
 1 -7 4 469.72 11.23
 -1 -7 -4 464.21 12.1
 1 -7 4 488.21 10.72
 1 7 4 473.79 12.19
 1 7 4 455.33 11.32
 -1 7 -4 471.84 12.35
 1 -7 4 462.4 11.82
 -1 -7 -4 483.95 11.62
 1 -7 4 485.91 12.02
 -1 -7 -4 457.9 11.48
 -1 7 -5 1519.26 31.76
 1 7 5 1460.57 31.67
 1 -7 5 1499.23 33.02
 -1 7 -5 1548.95 33.02
 1 7 5 1480.75 32.82
 1 7 5 1504.2 31.6
 1 -7 5 1535.67 30.88
 1 -7 5 1536.28 31.83
 -1 -7 -5 1538.73 32.85
 1 7 5 1539.06 32.41
 -1 -7 -5 1549.02 31.76
 -1 -7 -5 1567.5 30.26
 1 -7 5 1567.73 33.1
 -1 -7 -5 1459.96 32.03
 -1 -7 -5 1524.15 32.07
 1 7 6 12.27 2.21
 -1 -7 -6 13.18 1.25
 -1 7 -6 14.94 2.07
 1 7 6 13.24 1.96
 1 -7 6 12.15 2.51
 1 -7 6 13.85 2.84
 1 7 6 17.96 2.26
 -1 -7 -6 11.81 1.75
 -1 -7 -6 17.11 2.52
 1 -7 6 16.46 2.28
 1 -7 6 13.16 1.39
 -1 7 -6 16.46 2.56
 1 7 6 16.27 1.81
 1 -7 6 15.95 2.51
 -1 -7 -6 12.73 1.79
 -1 -7 -7 152.69 4.44
 1 7 7 130.29 5.96
 1 -7 7 141.42 6.96
 -1 7 -7 136.61 5.47
 1 -7 7 137.28 6.98
 1 -7 7 133.28 6.05
 -1 -7 -7 148.17 5.47
 1 7 7 132.26 5.82
 1 -7 7 140.31 5.73
 -1 -7 -7 148.31 6.2
 1 -7 7 136.3 4.48
 -1 7 -7 133.44 5.82
 1 7 7 133.92 4.73
 -1 -7 -7 145.91 5.49
 1 -7 7 154.25 6.64
 -1 -7 -8 30.34 2.14
 -1 7 -8 27.14 2.85
 1 -7 8 29.34 4.1
 1 7 8 27.47 3.12
 -1 7 -8 28.53 3.05
 1 -7 8 28.11 3.78
 1 -7 8 28.45 3.35
 1 7 8 31.64 3.29
 -1 -7 -8 28.76 2.88
 -1 -7 -8 31.12 3.49
 1 -7 8 27.51 3.41
 1 -7 8 32.22 2.23
 1 -7 8 30.04 3.39
 -1 -7 -8 29.61 2.65
 1 7 8 27.36 2.17
 -1 7 -8 25.22 3.07
 1 -7 9 1159.94 29.9
 1 -7 9 1161.54 27.63
 1 7 9 1161.78 28.23
 -1 -7 -9 1209.83 27.08
 -1 -7 -9 1169.79 26.86
 1 -7 9 1224.63 28.86
 1 -7 9 1196.31 25.66
 1 7 9 1096.87 28.19
 -1 -7 -9 1219.6 25.51
 -1 7 -9 1216.85 27.2
 1 7 9 1197.52 25.37
 -1 7 -9 1291.58 27.67
 1 7 10 85.48 3.69
 1 -7 10 85.82 4.03
 1 -7 10 83.45 5.56
 -1 -7 -10 78.58 4.55
 1 -7 10 82.93 6.43
 1 7 10 71.64 5.34
 -1 -7 -10 85.28 4.03
 -1 7 -10 81.78 4.91
 1 7 10 80.42 5.39
 -1 -7 -10 86.87 5.01
 -1 -7 -11 46.88 4.14
 1 7 11 41.91 4.57
 1 -7 11 38.51 5.3
 -1 -7 -11 40.87 3.64
 1 -7 11 44.13 4.58
 -1 7 -11 38.21 4.06
 -1 -7 -11 46.92 3.4
 1 7 11 36.25 4.47
 1 7 11 41.75 2.76
 -1 7 -11 42.91 3.11
 1 -7 12 2.69 3.01
 1 7 12 4.68 3.11
 -1 -7 -12 0.98 2.92
 -1 7 -12 0.89 2.16
 -1 -7 -12 0.75 2.34
 -1 7 -12 0.76 2.66
 1 -7 12 -2.01 4.07
 1 7 12 8.84 3.65
 -1 7 -13 1052.99 22.62
 1 7 13 1014.15 26.41
 -1 -7 -13 992.89 24.83
 1 -7 13 866.35 26.92
 1 -7 13 844.41 24.87
 -1 -7 -13 1025.76 23.27
 1 7 13 984.29 26.34
 -1 7 -13 985.42 24.94
 1 -7 13 945.27 29.55
 1 -7 14 -0.88 4.96
 1 -7 14 6.92 3.94
 -1 -7 -14 6.69 3.24
 1 7 14 3.96 2.9
 -1 7 -14 7.35 3.91
 1 7 14 3.23 3.85
 -1 7 -14 2.09 2.3
 1 7 14 5.71 4.02
 1 -7 14 0.29 5.96
 1 -7 15 35.98 6.89
 -1 7 -15 47.84 3.93
 1 7 15 48.16 6.18
 1 7 15 46.39 4.46
 1 -7 15 31.77 5.21
 -1 7 -15 45.89 5.57
 -1 -7 -15 43.21 4.69
 1 -7 15 25.49 7.53
 1 7 15 44.72 5.99
 1 -7 16 2.13 5.77
 1 -7 16 4.21 4.34
 -1 -7 -16 0.13 3.73
 1 7 16 0.61 3.2
 -1 7 -16 4.97 4.63
 -1 7 -16 -0.97 5.11
 1 7 16 1.79 4.92
 -1 7 -16 1.59 2.45
 1 -7 16 -0.67 7.08
 1 7 16 2.45 4.91
 1 -7 17 301.51 14.7
 -1 7 -17 344.33 10.04
 1 7 17 351.67 14.62
 -1 7 -17 300.35 13.7
 1 -7 17 350.24 18.5
 -1 -7 -17 338.75 11.99
 1 -7 18 6.32 5.09
 1 7 18 4.63 5.62
 1 -7 18 -1.73 7.21
 -1 -7 -18 -2.89 4.29
 -1 7 -18 0.23 5.86
 1 -7 18 11.73 8.96
 1 7 19 135.44 10.32
 1 -7 19 96.18 10.33
 1 -7 19 105 8.63
 -1 7 -19 107.75 9.94
 1 -7 19 134.7 13.74
 -1 7 -20 4.89 6.85
 1 7 20 14.37 7.04
 1 -7 20 3.32 7.71
 -1 -7 -20 11.59 5.37
 1 -7 20 11.58 6.35
 1 -7 20 27.28 11.01
 -1 -7 -21 131.48 11.33
 -1 7 -21 110.7 11
 -1 -7 -21 126.7 10.65
 1 -7 21 117.3 11.55
 1 7 21 156.79 11.53
 1 -7 21 100 9.53
 -1 -7 -21 144.26 10.36
 1 7 21 165.16 12.38
 1 -7 21 167.84 16.1
 -1 -7 -22 -1.15 7.78
 -1 -8 22 28.63 8.72
 -1 -8 21 29.66 8.65
 -1 8 21 63.93 8.25
 1 8 -21 60.29 8.71
 -1 -8 21 39.3 7.61
 1 8 -21 49.95 4.79
 -1 8 21 69.01 8.86
 1 8 -20 3.19 3.57
 -1 -8 20 -2.91 7.08
 -1 8 20 3.54 6.07
 -1 -8 20 5.17 6.26
 1 8 -20 -1.88 6.37
 1 8 -19 223.68 12.5
 -1 -8 19 187.99 12.46
 -1 8 19 264.93 12.15
 -1 8 19 251.12 12.37
 1 -8 -19 218.06 12.51
 -1 -8 19 159.12 10.73
 1 8 -19 209.68 8.28
 -1 8 18 68.75 7.42
 -1 -8 18 41.69 7.82
 1 8 -18 54.16 7.02
 1 -8 -18 53.44 6.09
 1 -8 -18 53.29 7.7
 -1 8 18 62.24 7.37
 -1 -8 18 31.69 6.6
 1 8 -18 56.67 4.68
 1 8 -17 84.97 5.29
 1 -8 -17 81.47 7.81
 -1 8 17 77.22 7.51
 -1 -8 17 51.65 6.08
 -1 -8 17 46.51 7.01
 -1 -8 17 51.92 7.97
 -1 8 17 73.35 7.29
 1 8 -17 79.88 7.72
 1 -8 -17 73.06 6.26
 1 8 -16 22.68 5.31
 1 -8 -16 22.6 4.44
 -1 -8 16 15.26 4.61
 1 8 -16 19.57 3.61
 -1 8 16 19.2 5.45
 -1 8 16 21.34 5.2
 -1 -8 16 5.35 5.39
 1 -8 -16 12.18 5.19
 -1 -8 16 14.49 5.57
 -1 8 15 700.38 20.37
 1 -8 -15 676.38 20.21
 1 8 -15 683.56 20.01
 1 -8 -15 679.15 18.37
 -1 8 15 724.19 20.06
 -1 -8 15 618.55 21.29
 -1 -8 15 589.59 21.76
 1 8 -15 704.87 17.27
 -1 -8 15 542.84 18.17
 1 -8 -14 33.35 4.84
 -1 8 14 37.72 5.23
 1 -8 -14 36.83 4.39
 -1 8 14 37.81 4.95
 -1 -8 14 26.14 5.87
 1 8 -14 37.91 5.12
 -1 -8 14 31.21 6.59
 1 8 -14 43.05 3.99
 -1 -8 14 29.39 4.73
 -1 -8 13 2.67 3.38
 1 -8 -13 3.63 3.7
 -1 8 13 6.07 3.82
 1 -8 -13 3.25 2.67
 1 8 -13 4.32 3.48
 -1 -8 13 2.02 4.69
 -1 8 13 5.37 3.28
 -1 -8 13 1.01 4.5
 1 8 -13 5.81 2.75
 1 8 -12 311.62 11.04
 -1 8 12 286.6 11.19
 1 -8 -12 313.84 11.06
 -1 -8 12 278.33 10.75
 -1 -8 12 291.9 13.1
 1 -8 -12 350.31 11.46
 1 8 -12 308.62 10.9
 -1 8 12 293.11 10.86
 1 -8 -12 310.95 9.89
 -1 -8 12 288.73 12.52
 1 8 -12 320.65 9.68
 1 8 -11 587.06 16.52
 -1 8 11 566.68 16.8
 1 -8 -11 598.45 16.41
 -1 -8 11 537.53 16.33
 1 -8 -11 626.1 16.65
 -1 -8 11 580.46 18.63
 1 -8 -11 610.74 15.17
 1 8 -11 589.98 16.25
 -1 -8 11 566.3 18.14
 1 8 -11 591.22 14.94
 1 8 -10 161.44 7.02
 -1 8 10 142.95 6.86
 -1 -8 10 168.42 5.69
 -1 8 10 150.76 7.11
 1 -8 -10 164.74 6.9
 -1 -8 10 156.15 7.31
 -1 -8 10 153.88 8.31
 1 -8 -10 173.25 7.44
 1 -8 -10 161.7 6.05
 1 8 -10 151.26 6.71
 -1 -8 10 151.28 8.2
 1 8 -10 171.36 6.97
 1 8 -10 151.27 5.9
 1 8 -9 208.39 7.79
 -1 -8 9 209.27 9.02
 1 -8 -9 210.2 7.97
 -1 -8 9 206.05 8.15
 1 8 -9 205.57 7.88
 -1 -8 9 212.26 6.5
 -1 8 9 203.57 7.73
 -1 8 9 199.44 7.87
 1 -8 -9 212.9 7.65
 1 -8 -9 181 6.67
 1 8 -9 211.88 7.55
 1 -8 -9 210.74 6.79
 1 -8 -8 34.52 2.66
 1 8 -8 29.64 2.85
 -1 -8 8 32.04 3.96
 -1 -8 8 30.01 3.44
 -1 -8 8 31.58 2.66
 1 8 -8 31.07 3.15
 -1 8 8 29.78 3.19
 1 -8 -8 31 2.96
 -1 8 8 38.84 3.43
 -1 -8 8 30.74 3.81
 1 -8 -8 28.59 3.45
 -1 -8 8 29.56 1.52
 1 -8 -8 30.42 2.52
 1 8 -8 33.05 3.44
 1 8 -7 1529.73 34
 -1 8 7 1505.96 33.68
 -1 -8 7 1571.23 30.32
 1 8 -7 1575.96 33.07
 1 -8 -7 1626.09 32.34
 1 -8 -7 1432.58 32.52
 -1 -8 7 1582.44 35.19
 -1 -8 7 1529.86 34.09
 1 -8 -7 1525.37 33.76
 -1 8 7 1599.6 33.78
 1 -8 -7 1557.18 33.13
 -1 -8 7 1511.09 34.39
 1 -8 -7 1541 34.04
 -1 -8 7 1581.52 35.53
 -1 -8 7 1548.44 32.2
 -1 8 7 1521.92 33.43
 1 8 -7 1585.18 33.85
 -1 8 6 14.78 2.24
 1 -8 -6 13.25 2.46
 1 8 -6 9.36 1.74
 1 8 -6 12.45 2.23
 1 -8 -6 15.4 2.45
 -1 -8 6 14.82 1.98
 -1 -8 6 10.63 2.74
 -1 -8 6 20.6 2.6
 1 -8 -6 13.59 1.88
 -1 8 6 9 2.11
 -1 -8 6 11.17 2.59
 -1 8 6 13.76 2.14
 1 8 -6 9.91 2.54
 1 8 -6 12.89 1.8
 -1 -8 6 10.72 2.56
 1 -8 -6 10.4 1.66
 1 8 -5 21.26 2.67
 1 8 -5 21.78 2.05
 -1 -8 5 18.54 2.57
 1 -8 -5 32.3 2.76
 -1 8 5 21.76 2.49
 1 8 -5 20.96 2.42
 1 -8 -5 25.47 2.8
 -1 -8 5 25.99 2.23
 -1 -8 5 24.42 2.66
 1 -8 -5 24.85 2.75
 1 -8 -5 24.72 2.12
 -1 8 5 20.44 2.28
 1 8 -5 23.23 2
 -1 -8 5 22.49 2.8
 -1 -8 5 16.57 2.44
 1 -8 -5 18.26 1.73
 1 -8 -5 19.15 1.82
 1 8 -4 253.13 7.2
 1 8 -4 249.45 7.88
 -1 -8 4 238.7 7.6
 1 8 -4 252.78 6.6
 1 -8 -4 249.47 7.49
 -1 8 4 257.66 7.38
 1 -8 -4 240.41 7.97
 1 8 -4 238.72 7.43
 -1 -8 4 243.69 6.96
 1 -8 -4 242.17 7.95
 -1 -8 4 251.67 7.79
 1 -8 -4 246.5 6.68
 -1 8 4 255.12 7.53
 1 -8 -4 248.36 7.43
 1 -8 -4 252.3 7.48
 -1 -8 4 248.79 8.07
 1 -8 -4 239.96 6.72
 -1 -8 4 243.34 7.82
 1 -8 -4 246.74 6.72
 1 8 -3 1292.53 28.19
 1 8 -3 1305.67 27.51
 1 -8 -3 1304.77 27.54
 -1 -8 3 1264.2 27.88
 -1 -8 3 1312.49 27.85
 1 8 -3 1292.13 26.38
 -1 8 3 1326.57 27.56
 1 -8 -3 1295.22 28.62
 -1 -8 3 1312.98 27.31
 1 8 -3 1315.79 27.48
 1 -8 -3 1246.19 28.38
 -1 -8 3 1286.17 28.12
 -1 8 3 1270.2 27.76
 1 -8 -3 1299.08 26.47
 -1 -8 3 1314.48 28.2
 1 -8 -3 1325.5 27.42
 1 -8 -3 1305.62 27.39
 1 -8 -3 1243.89 26.7
 1 8 -2 47.5 2.71
 1 -8 -2 41.87 2.71
 -1 -8 2 42.56 2.79
 -1 -8 2 42.31 2.85
 1 8 -2 43.11 1.85
 1 -8 -2 42.74 2.21
 -1 -8 2 44.08 2.85
 1 -8 -2 39.86 3.2
 1 8 -2 44.62 2.46
 -1 -8 2 44.16 3.03
 1 -8 -2 46.37 3.19
 -1 8 2 46.45 2.92
 1 -8 -2 44.41 1.92
 1 8 -2 42.16 2.75
 -1 8 2 41.94 2.8
 1 -8 -2 36.31 2.73
 1 -8 -2 47.39 2.73
 -1 -8 2 42.93 3.09
 1 8 -1 1408.23 28.6
 -1 8 1 1414.29 29.03
 -1 -8 1 1347.17 28.64
 1 -8 -1 1274.95 27.89
 1 8 -1 1377.7 28.24
 1 -8 -1 1374.34 29.86
 -1 -8 1 1389.68 28.97
 1 -8 -1 1377.11 27.18
 1 -8 -1 1355.22 29.82
 -1 -8 1 1358.58 29.46
 -1 8 1 1427.2 29.29
 -1 -8 1 1391.06 28.98
 -1 -8 1 1364.34 28.88
 1 -8 -1 1327.69 28.37
 1 8 -1 1371.11 28.97
 1 -8 -1 1389.97 28.45
 -1 -8 1 1379.14 29.07
 1 8 0 196.06 6.19
 1 -8 0 198.37 5.74
 1 -8 0 207.64 5.57
 -1 -8 0 199.35 6.16
 -1 -8 0 201.12 6.24
 1 8 0 204.12 5.9
 -1 8 0 203.24 6.39
 -1 -8 0 189.96 5.89
 1 -8 0 188.45 5.42
 -1 8 0 206.88 5.07
 1 -8 0 196.33 6.96
 1 -8 0 201.33 4.52
 1 8 0 206.2 6.38
 1 8 0 199.08 5.49
 -1 -8 0 203.31 6.34
 -1 -8 0 205.92 6.42
 1 -8 0 200.83 5.97
 1 -8 0 200.69 5.7
 1 -8 1 889.11 18.81
 1 -8 1 869.9 18.47
 1 8 1 830.73 19.03
 1 -8 1 834.5 18.22
 -1 8 -1 842.14 19.3
 1 8 1 859.64 18.51
 -1 8 -1 884.85 18.25
 -1 8 -1 877.95 17.82
 1 8 1 819.93 17.78
 1 -8 1 854.78 20.17
 1 8 1 879.63 19.23
 -1 -8 -1 828.88 18.77
 1 -8 1 826.2 18.23
 1 -8 1 879.35 18.47
 -1 -8 -1 862.75 18.98
 -1 -8 -1 883.82 19.18
 -1 8 -2 94.14 3.32
 -1 8 -2 92.28 3.47
 1 8 2 91.1 2.82
 1 -8 2 90.07 4.48
 1 -8 2 90.76 4.61
 -1 -8 -2 101.13 4.57
 1 8 2 91.77 3.94
 1 8 2 96.63 3.59
 -1 8 -2 94.88 4.23
 1 -8 2 88.53 3.5
 1 -8 2 91.91 3.51
 -1 -8 -2 88.6 3.66
 1 8 2 85.44 3.81
 -1 8 -3 1781.17 38.7
 1 -8 3 1803.77 37.41
 -1 -8 -3 1907.87 38.8
 -1 -8 -3 1877.96 36.14
 -1 8 -3 1825.15 37.48
 -1 8 -3 1824.54 37.24
 1 -8 3 1818.63 39.01
 1 -8 3 1733.27 39.35
 1 -8 3 1800.76 37.68
 -1 -8 -3 1840.17 37.92
 -1 -8 -3 1833.18 37.07
 1 8 3 1930.56 38.28
 1 -8 3 1879.77 38.01
 1 8 3 1836.72 37.32
 -1 8 -3 1829.85 38.53
 1 8 4 438.05 10.73
 -1 8 -4 450.99 11.95
 -1 8 -4 444.02 10.75
 -1 8 -4 442.07 10.98
 -1 -8 -4 462.1 9.9
 1 -8 4 433.35 12.12
 1 -8 4 454.64 11.69
 1 8 4 453.15 11.43
 -1 -8 -4 442.81 10.63
 -1 -8 -4 423.74 11.73
 1 -8 4 451.95 10.88
 1 8 4 431.72 11
 1 8 4 444.48 11.8
 -1 8 -4 451.08 12.1
 -1 -8 -4 424.34 11.18
 1 -8 4 432.66 11.35
 -1 -8 -5 117.41 3.09
 -1 8 -5 108.46 4.37
 -1 8 -5 111.63 4.64
 1 -8 5 112.14 5.39
 1 8 5 115.16 4.48
 1 -8 5 111.73 5.15
 1 8 5 113.09 4.77
 -1 -8 -5 115.81 4.42
 -1 -8 -5 119.27 5.26
 1 -8 5 114.15 4.5
 1 -8 5 114.21 3.79
 1 8 5 107.04 4.28
 -1 8 -5 110.92 5.23
 1 8 5 113.35 5.03
 1 -8 5 114.04 5.35
 -1 -8 -5 95.16 4.34
 -1 -8 -5 110.22 4.57
 1 8 6 3.86 1.91
 -1 -8 -6 4.45 1.02
 -1 8 -6 1.91 1.84
 1 -8 6 3.09 2.34
 1 8 6 2.57 1.68
 1 -8 6 1.24 2.44
 -1 -8 -6 2.86 1.79
 1 8 6 5.06 1.84
 -1 -8 -6 2.16 2.09
 1 -8 6 2.19 2
 1 -8 6 2.22 1.11
 -1 8 -6 3.05 2.12
 1 8 6 5.07 1.56
 -1 -8 -6 1.12 1.38
 -1 -8 -6 1.48 1.58
 1 -8 6 4.45 2.01
 1 8 7 919.92 23.42
 -1 -8 -7 1009.49 20.69
 -1 8 -7 1000.21 22.51
 1 -8 7 942.44 24.93
 1 8 7 970.7 22.41
 1 -8 7 990.54 23.43
 -1 -8 -7 1007.16 22.38
 1 8 7 1018.32 23.36
 -1 -8 -7 1047.8 23.76
 1 -8 7 992.11 22.68
 1 -8 7 995.95 21.17
 1 8 7 988 21.74
 -1 8 -7 1000.65 23.55
 -1 -8 -7 973.5 22.54
 1 -8 7 1124.78 24.82
 -1 -8 -7 953.31 22.53
 1 8 8 174.38 7.48
 -1 -8 -8 191.47 5.52
 -1 8 -8 195.71 6.97
 1 -8 8 187.12 8.68
 1 -8 8 186.25 7.54
 1 8 8 193.19 7.59
 -1 -8 -8 187.74 6.75
 -1 -8 -8 204.13 7.86
 1 -8 8 187.64 5.74
 1 -8 8 201.94 8.45
 -1 -8 -8 178.96 6.8
 -1 8 -8 196.39 7.57
 1 8 8 188.78 6.06
 -1 -8 -9 79.58 3.54
 1 8 9 73 5.06
 1 -8 9 80.3 6.1
 1 -8 9 81.51 5.06
 1 8 9 76.58 5.21
 -1 -8 -9 83.28 4.62
 -1 8 -9 79.07 4.75
 1 -8 9 83.21 3.71
 -1 -8 -9 74.27 4.42
 1 -8 9 94.48 5.91
 -1 8 -9 83.76 5.08
 1 8 9 73.69 3.6
 1 8 10 2.16 2.66
 1 -8 10 0.18 3.62
 1 -8 10 3.94 2.94
 -1 -8 -10 4.13 2.56
 1 8 10 0.93 2.97
 -1 -8 -10 2.46 1.73
 -1 8 -10 1.04 2.65
 1 -8 10 6.33 1.89
 -1 -8 -10 4.76 2.25
 1 -8 10 4.6 3.46
 1 8 10 0.24 1.8
 -1 -8 -11 757.97 17.15
 1 8 11 643.98 19.71
 1 -8 11 677.42 21.29
 1 -8 11 693.1 18.59
 1 8 11 740.64 20.3
 -1 -8 -11 746.3 18.89
 -1 8 -11 739.62 19.18
 1 -8 11 757.01 20.68
 -1 -8 -11 701.28 18.52
 1 -8 11 725.53 17.2
 -1 -8 -12 40.55 3.41
 1 8 12 38.5 4.73
 1 -8 12 31.53 5.42
 1 -8 12 38.31 4.21
 1 8 12 44.81 4.92
 -1 -8 -12 40.49 4.37
 -1 8 -12 39.44 4.65
 1 -8 12 41.25 3.38
 -1 -8 -12 34.28 3.97
 1 -8 12 46.5 5.1
 -1 8 -12 44.38 3.41
 1 8 13 4.58 3.71
 1 -8 13 4.34 5.51
 1 -8 13 0.11 3.39
 1 8 13 4.04 3.79
 -1 -8 -13 4.27 3.75
 -1 8 -13 2.81 2.52
 1 -8 13 6.31 4.31
 -1 -8 -13 3.17 2.69
 -1 8 -13 1.73 4.02
 1 -8 13 2.01 3.65
 -1 -8 -13 2.06 3.02
 -1 8 -14 102.33 7.23
 1 8 14 122.35 7.77
 -1 -8 -14 102.78 6.89
 -1 8 -14 107.98 5.33
 1 -8 14 88.66 7.96
 1 -8 14 93.39 7.15
 -1 -8 -14 85.37 6.04
 1 8 14 94.29 7.32
 -1 -8 -14 109.43 5.81
 1 -8 14 88.37 9.62
 -1 8 -15 372.77 14.46
 1 8 15 361.72 12.13
 -1 8 -15 429.21 11.69
 -1 -8 -15 409.53 14.21
 1 8 15 433.95 15.5
 1 -8 15 339.6 15.22
 1 -8 15 352.31 14.01
 -1 -8 -15 364.03 13.22
 1 8 15 426.29 15.47
 1 -8 15 413.67 18.77
 -1 -8 -15 413.74 12.51
 -1 -8 -16 11.81 4.18
 1 8 16 11.16 3.75
 -1 8 -16 13.19 5.26
 -1 8 -16 12.91 3.01
 1 8 16 13.99 5.37
 1 -8 16 6.49 5.84
 -1 -8 -16 6.04 3.69
 1 -8 16 7.83 4.94
 1 -8 16 9.08 7.4
 1 8 16 13.98 5.42
 -1 -8 -16 16.13 5.28
 -1 8 -17 99.05 8.48
 -1 8 -17 113.47 5.76
 1 -8 17 70.65 8.59
 -1 -8 -17 95.14 7.35
 1 -8 17 72.66 7.14
 1 8 17 114.08 9.01
 1 -8 17 84.54 11.12
 1 8 17 117.41 8.8
 -1 -8 -17 103.41 8.26
 -1 8 -18 27.08 6.81
 -1 -8 -18 28.98 6.58
 1 8 18 39.23 6.92
 1 -8 18 17.41 7.4
 -1 -8 -18 25.01 5.28
 1 -8 18 24.79 5.99
 1 -8 18 31.34 9.84
 1 8 19 217.36 12.17
 1 -8 19 129.75 11.07
 1 -8 19 141.38 10
 -1 -8 -19 195.58 10.73
 -1 8 -19 167.5 11.48
 1 -8 19 185.54 15.53
 -1 -8 -20 -6.09 6.96
 -1 8 -20 1.37 6.78
 1 -8 20 -14.2 8.13
 1 8 20 10.63 6.69
 -1 -8 -20 2.13 5.61
 1 -8 20 8.12 6.5
 1 -8 20 -3.12 10.2
 1 8 21 40.5 8.51
 1 -8 21 36.94 11.84
 -1 8 -21 23.03 7.67
 -1 -8 -21 31.01 7.88
 1 -8 21 25.58 7.12
 -1 -8 -21 36.93 7.11
 -1 -9 22 -10.3 8.92
 1 9 -21 38.36 4.59
 -1 -9 21 20.48 8.18
 -1 9 21 58.4 8.3
 1 -9 -21 48.47 7.18
 -1 -9 21 25.66 7.43
 1 -9 -21 36.8 8.33
 -1 9 21 48.31 8.03
 1 9 -21 39.27 8.61
 1 9 -20 134.84 10.81
 -1 -9 20 94.04 10.3
 -1 9 20 149.8 10.1
 -1 -9 20 110 9.54
 1 -9 -20 140.27 9.67
 -1 9 20 152 10.39
 1 -9 -20 145.67 11.18
 1 9 -20 127.92 6.7
 1 9 -19 36.75 4.52
 -1 9 19 45.15 7.15
 1 -9 -19 44.44 7.75
 -1 9 19 47.1 7.18
 -1 -9 19 23.76 7.66
 1 -9 -19 44.49 6.2
 -1 -9 19 20.07 6.69
 1 9 -19 44.28 7.49
 1 9 -18 9.29 3.56
 -1 9 18 7.59 5.82
 -1 9 18 3.33 5.55
 -1 -9 18 -8.39 6.98
 -1 -9 18 4.89 5.6
 1 9 -18 5.13 5.59
 1 -9 -18 3.25 5.51
 1 9 -17 272.29 12.64
 -1 9 17 312.6 12.87
 -1 -9 17 224.84 13.16
 -1 9 17 300.35 13.1
 1 -9 -17 285.83 13.08
 -1 -9 17 227.44 12.11
 1 9 -17 280.48 9.62
 1 9 -16 175.75 7.35
 1 -9 -16 172.93 8.37
 -1 -9 16 138.45 10.39
 -1 9 16 186.17 9.68
 1 9 -16 181.54 9.91
 -1 9 16 194.23 10.16
 1 -9 -16 176.48 10.12
 -1 -9 16 160.26 9.99
 -1 -9 16 138.52 8.27
 1 9 -15 49.01 4.31
 1 -9 -15 34.45 5.57
 -1 9 15 44.79 5.9
 -1 -9 15 26.91 6.36
 1 -9 -15 39.23 4.82
 1 9 -15 42.41 5.76
 -1 9 15 38.34 5.41
 -1 -9 15 43.75 6.15
 -1 -9 15 36.65 5.21
 1 9 -14 163.19 6.92
 -1 -9 14 142.2 10.55
 1 -9 -14 168.15 8.79
 -1 9 14 156.97 8.73
 1 -9 -14 173.89 7.52
 -1 -9 14 142.09 9.72
 1 9 -14 173.06 8.72
 -1 9 14 159.03 8.38
 1 -9 -14 137.94 7.03
 -1 -9 14 157.65 9.25
 -1 -9 14 147.06 8.19
 -1 -9 13 318.91 12
 1 9 -13 360.79 12.58
 1 -9 -13 345.52 12.4
 -1 9 13 331.37 12.52
 1 9 -13 356.98 12.36
 -1 9 13 350.64 12.34
 -1 -9 13 322.19 13.93
 1 -9 -13 362.08 10.97
 -1 -9 13 330.48 14.53
 1 -9 -13 390.85 12.82
 1 -9 -13 281.34 10.55
 -1 -9 13 318.6 13.28
 1 9 -13 343.59 10.61
 -1 -9 12 262.19 10.56
 1 9 -12 274.87 9
 -1 -9 12 274.74 12.51
 1 -9 -12 294.94 10.73
 -1 9 12 270.25 10.76
 1 -9 -12 297.84 10.74
 1 9 -12 286.11 10.48
 -1 -9 12 250.04 11.85
 1 -9 -12 289.9 9.26
 -1 9 12 245.58 10.1
 -1 -9 12 269.14 11.8
 1 -9 -12 256.96 9.23
 1 9 -12 314.98 11.01
 1 9 -11 11.79 3.1
 -1 -9 11 7.19 3.34
 -1 9 11 4.29 3.24
 1 -9 -11 12.57 3.22
 1 9 -11 10.69 3.19
 1 -9 -11 10.98 2.58
 1 -9 -11 11.92 3.63
 -1 -9 11 9.75 4.34
 1 9 -11 6.44 2.34
 1 9 -11 9.89 3.24
 -1 -9 11 6.44 3.59
 1 -9 -11 6.48 2.29
 1 9 -10 290.31 9.88
 -1 -9 10 273.84 11.22
 1 -9 -10 312.27 10.36
 -1 -9 10 278.9 10.27
 -1 -9 10 285.71 8.3
 -1 9 10 290.79 9.95
 1 9 -10 313.26 10.34
 -1 9 10 276.18 10.12
 1 -9 -10 278.95 9.7
 1 -9 -10 240.76 8.61
 -1 -9 10 300.27 11.59
 1 9 -10 282.37 9.64
 1 -9 -10 294.13 8.68
 1 9 -9 454.43 13.07
 -1 -9 9 443.14 13.96
 1 -9 -9 443.85 13.05
 -1 -9 9 445.2 14.72
 -1 -9 9 426.94 13.36
 -1 9 9 395.07 12.54
 -1 -9 9 449.98 11.27
 1 9 -9 446.83 13.13
 -1 9 9 437.97 13.06
 1 -9 -9 452.72 12.57
 -1 -9 9 458.68 14.6
 -1 -9 9 451.63 14.52
 1 -9 -9 396.49 11.69
 1 9 -9 451.47 12.48
 1 -9 -9 458.71 11.49
 1 9 -8 64.91 3.92
 1 -9 -8 65.44 3.35
 1 -9 -8 61.28 4.57
 -1 -9 8 64.94 4.47
 -1 -9 8 62.48 5.08
 1 -9 -8 54.42 3.4
 1 -9 -8 68.74 4.01
 -1 9 8 64.71 4.27
 1 9 -8 56.52 4.36
 -1 -9 8 47.62 4.78
 1 -9 -8 63.87 4.5
 -1 -9 8 69.37 5.35
 -1 -9 8 68.82 3.61
 1 9 -8 67.98 4.35
 -1 9 8 66.74 4.31
 -1 -9 7 2.63 2.8
 1 -9 -7 1.78 1.53
 -1 9 7 3.88 2.17
 1 9 -7 3.18 2.02
 1 9 -7 4.23 2.13
 -1 9 7 6.24 2.28
 -1 -9 7 4.21 1.92
 -1 -9 7 3.64 2.69
 1 -9 -7 2.81 1.59
 -1 -9 7 4.76 2.59
 1 -9 -7 5.29 1.97
 -1 9 7 1.67 2.11
 -1 -9 7 5.69 2.96
 1 -9 -7 2.95 2.49
 1 9 -7 5.33 2.81
 1 -9 -7 7.84 2.62
 1 9 -6 888.28 21.48
 -1 9 6 925.66 21.22
 1 9 -6 869.57 20.1
 -1 -9 6 907.88 21.42
 -1 9 6 914.03 20.73
 1 -9 -6 924.85 21.07
 1 9 -6 927.78 21.08
 1 -9 -6 871.27 21.47
 -1 -9 6 887.65 19.76
 -1 -9 6 882.46 21.39
 1 -9 -6 971.5 22.03
 1 -9 -6 919.1 20.16
 -1 9 6 927.37 20.96
 1 9 -6 893.32 20.04
 1 -9 -6 838.3 19.86
 -1 -9 6 902.97 21.94
 1 -9 -6 825.65 19.82
 -1 -9 6 889.27 22.18
 1 9 -5 767.42 18.87
 1 9 -5 776.79 17.7
 -1 -9 5 752.15 18.41
 1 -9 -5 782.19 18.22
 -1 9 5 791.14 17.97
 1 -9 -5 752.08 18.89
 1 9 -5 781.41 18.17
 -1 -9 5 771.5 17.36
 1 -9 -5 804.03 19.06
 -1 -9 5 758.07 18.71
 1 -9 -5 776.66 17.22
 -1 9 5 794.43 18.25
 1 9 -5 773.24 17.15
 -1 -9 5 748.53 18.75
 1 -9 -5 725.34 17.18
 1 -9 -5 722.03 17.15
 1 -9 -5 766.89 18.18
 -1 -9 5 780.08 19.22
 1 9 -4 113.62 5.17
 1 9 -4 115.09 4.58
 -1 -9 4 115.21 5.03
 -1 -9 4 114.86 4.99
 1 -9 -4 114.88 4.81
 -1 9 4 111.65 4.72
 -1 -9 4 108.46 4.46
 1 -9 -4 112.45 5.34
 1 9 -4 114.06 4.71
 -1 -9 4 106.31 5.03
 1 -9 -4 113.36 5.22
 -1 9 4 114.49 4.78
 1 -9 -4 111.88 3.93
 1 9 -4 109.14 3.91
 1 -9 -4 102.39 4.76
 -1 -9 4 107.65 5.09
 1 -9 -4 100.51 4.89
 1 -9 -4 107.86 4.12
 -1 9 3 42.91 3.07
 1 9 -3 47.12 3.21
 1 -9 -3 41.5 2.85
 1 -9 -3 39 3.11
 1 -9 -3 40.49 3.07
 -1 -9 3 37.88 3.42
 -1 -9 3 36.5 3.39
 1 9 -3 42.34 2.77
 1 -9 -3 40.16 3.42
 -1 -9 3 39.81 2.88
 -1 -9 3 40.28 3.27
 1 -9 -3 43.52 3.41
 -1 9 3 41.5 2.96
 1 -9 -3 45.13 2.21
 -1 -9 3 38.73 3.09
 -1 -9 3 39.46 2.98
 1 -9 -3 40.09 2.33
 1 9 -3 42.29 3.28
 1 9 -3 44.1 2.84
 1 9 -2 1096.99 23.6
 -1 9 2 1097.35 23.75
 1 -9 -2 1073.66 23.34
 -1 -9 2 1110.5 24.16
 -1 -9 2 1082.1 24.07
 1 -9 -2 1084.91 23.41
 1 -9 -2 1094.47 24.84
 1 9 -2 1108.08 23.27
 -1 -9 2 1089.99 23.72
 1 -9 -2 1050.45 24.64
 -1 -9 2 1065.13 24.39
 -1 9 2 1139.81 24.14
 1 -9 -2 1073.95 21.99
 -1 -9 2 1070.31 23.82
 -1 -9 2 1068.19 23.84
 1 -9 -2 1069.37 23.28
 1 -9 -2 1041 22.7
 1 9 -2 1067.86 23.71
 -1 9 1 890.58 19.62
 1 9 -1 902.91 19.29
 -1 -9 1 870.49 19.68
 -1 -9 1 874.98 19.8
 1 -9 -1 849.83 19.15
 1 9 -1 869.46 18.73
 1 -9 -1 856.09 20.53
 -1 -9 1 876.12 19.59
 -1 -9 1 856.19 20.15
 1 -9 -1 894.19 20.57
 1 -9 -1 848.91 17.45
 -1 9 1 889.37 19.94
 -1 -9 1 833.86 19.46
 -1 -9 1 869.34 19.47
 1 -9 -1 842.93 18.83
 -1 -9 1 846.9 19.18
 1 -9 -1 836.31 18.47
 1 9 -1 871.62 19.55
 1 9 0 61.29 3.13
 -1 9 0 61.14 3.59
 1 -9 0 63.42 3.47
 -1 -9 0 57.9 3.54
 1 -9 0 61.14 3.13
 -1 -9 0 61.62 3.8
 -1 -9 0 61.2 3.53
 1 9 0 60.12 2.68
 1 -9 0 69.12 4.11
 1 9 0 58.31 3.48
 1 -9 0 59.14 1.72
 -1 -9 0 59.78 3.24
 -1 -9 0 59.35 3.4
 1 -9 0 60.93 2.81
 1 -9 0 54.61 2.85
 -1 -9 0 60.11 3.07
 1 -9 0 56.81 2.69
 1 9 0 64.77 3.34
 1 9 1 692.43 16.55
 1 -9 1 682.12 15.53
 1 -9 1 698.68 15.72
 -1 -9 -1 736.2 16.69
 1 -9 1 725.69 15.93
 -1 9 -1 683.4 16.88
 1 9 1 727.61 16.06
 -1 9 -1 736.36 15.64
 -1 -9 -1 687.19 16.92
 1 9 1 695.85 15.18
 1 -9 1 666.17 17.33
 1 -9 1 730.81 17.83
 1 9 1 728.79 16.79
 -1 -9 -1 704.86 16.3
 1 -9 1 746.7 16.4
 -1 -9 -1 742.28 17.01
 1 -9 1 709.12 15.94
 1 9 2 567.09 13.88
 1 -9 2 553.53 12.74
 -1 9 -2 588.64 14.33
 1 9 2 582.91 13.29
 1 -9 2 556.34 14.8
 1 -9 2 563.76 15.14
 1 9 2 607.99 14.17
 -1 9 -2 588.55 13.13
 1 -9 2 574.23 13.52
 -1 -9 -2 577.08 14.54
 -1 -9 -2 565.59 14.28
 1 -9 2 550.52 13.22
 1 -9 2 568.37 13.23
 -1 -9 -2 554.87 13.64
 -1 9 -3 201.42 6.98
 1 9 3 195.78 5.95
 -1 9 -3 206.13 6.01
 -1 -9 -3 194.63 4.58
 1 -9 3 185.06 7.12
 -1 -9 -3 212.23 7.46
 1 9 3 198.55 6.55
 1 -9 3 189.67 6.02
 1 -9 3 197.97 6.16
 -1 -9 -3 185.82 6.99
 -1 -9 -3 202.24 7.06
 1 -9 3 205.7 6.37
 -1 -9 -3 191.04 6.24
 -1 -9 -4 67.6 2.42
 -1 9 -4 67.55 3.37
 1 -9 4 76.29 3.78
 -1 -9 -4 65.96 3.52
 1 -9 4 62.58 4.26
 -1 -9 -4 69.5 3.11
 1 9 4 71.02 3.77
 1 9 4 61.33 3.35
 -1 9 -4 69.17 4.27
 1 9 4 71.7 3.92
 1 -9 4 72.09 3.53
 -1 -9 -4 68.78 4.06
 -1 -9 -4 64.97 4.24
 -1 -9 -4 59.74 4.29
 1 -9 4 73.63 3.81
 -1 9 -4 65.45 4.11
 1 9 4 66.43 3.3
 -1 9 -5 276.09 8.18
 -1 -9 -5 279.89 8.44
 1 -9 5 289.62 8.89
 1 -9 5 279.13 9.36
 -1 -9 -5 294.76 8
 1 9 5 295.98 8.78
 -1 9 -5 287.19 9.47
 1 9 5 291.51 9.13
 1 9 5 285.06 8.23
 -1 -9 -5 277.99 9.1
 1 -9 5 304.64 8.39
 1 -9 5 312.09 9.36
 -1 -9 -5 272.92 9.18
 -1 -9 -5 277.18 9.23
 1 9 5 293.14 8.18
 -1 9 -5 291.16 9.27
 1 9 6 674.16 16.12
 -1 9 -6 688.29 17.68
 1 9 6 670.06 17.43
 1 -9 6 701.78 16.53
 -1 -9 -6 689.39 17.62
 -1 -9 -6 698.02 14.35
 -1 9 -6 714.76 16.61
 1 -9 6 685.79 18.87
 1 -9 6 682.17 17.57
 1 9 6 669.87 16.35
 -1 -9 -6 714.36 16.26
 1 9 6 713.95 17.13
 1 -9 6 717.94 18.08
 -1 -9 -6 668.97 17.57
 -1 -9 -6 650.28 16.53
 -1 -9 -6 686.74 16.69
 1 -9 6 712.82 17.77
 -1 -9 -7 28.71 1.73
 -1 9 -7 25.3 2.72
 1 -9 7 25.82 3.98
 1 -9 7 24.49 3.44
 -1 -9 -7 25.76 2.58
 1 9 7 29.68 3.16
 -1 -9 -7 27.71 3.35
 1 -9 7 28.05 2.13
 1 9 7 31 3.25
 -1 9 -7 27.33 3.59
 1 9 7 26.17 2.49
 1 -9 7 28.98 3.63
 -1 -9 -7 21.35 2.53
 -1 -9 -7 22.12 2.54
 -1 -9 -8 124.05 4.1
 1 9 8 119.33 6.13
 -1 9 -8 123.63 5.59
 1 -9 8 118.63 7.15
 1 -9 8 130.34 6.21
 1 9 8 127.21 6.14
 -1 -9 -8 124.38 5.45
 -1 -9 -8 140.44 6.58
 1 -9 8 123.35 4.46
 -1 9 -8 125.43 6.27
 1 9 8 133.8 5.03
 -1 -9 -8 125.11 5.6
 1 -9 8 140 7.14
 -1 -9 -8 126.23 5.53
 1 9 9 422.87 13.8
 -1 -9 -9 467.22 11.16
 -1 9 -9 449.99 13.08
 1 -9 9 456.6 15.53
 1 -9 9 461.23 13.51
 -1 -9 -9 471.88 12.89
 1 9 9 461.65 14
 -1 -9 -9 519.42 14.53
 1 -9 9 466.32 11.52
 1 9 9 463.5 11.88
 -1 9 -9 494.02 13.86
 -1 -9 -9 445.85 12.92
 1 -9 9 512.8 15.53
 -1 9 -10 332.13 10.99
 1 -9 10 318.37 12.91
 1 -9 10 336.87 11.05
 1 9 10 331.86 11.75
 -1 -9 -10 350.12 10.79
 -1 -9 -10 344.31 9.08
 1 9 10 302.26 11.51
 1 -9 10 340.75 9.29
 -1 -9 -10 325.33 10.53
 1 -9 10 369.45 12.92
 -1 9 -10 362.55 11.35
 1 9 10 348.57 9.46
 1 -9 11 80.57 5.48
 1 9 11 91.13 6.27
 -1 -9 -11 85.23 5.33
 1 -9 11 72.46 6.67
 1 9 11 70.28 5.84
 -1 -9 -11 85.78 4.13
 -1 -9 -11 76.45 4.84
 1 -9 11 90.22 6.66
 -1 9 -11 86.07 5.57
 -1 9 -12 350.68 12.16
 1 -9 12 340.7 11.47
 1 9 12 364.51 13.02
 -1 -9 -12 361.51 11.97
 -1 9 -12 368 10.45
 -1 -9 -12 326.46 11.31
 1 -9 12 350.06 13.35
 1 9 12 331.97 12.71
 -1 -9 -12 366.13 10.15
 1 -9 12 363.96 15.66
 1 -9 12 329.68 13.74
 1 -9 13 401.21 15.75
 1 9 13 418.12 14.92
 -1 -9 -13 438.71 14.03
 -1 9 -13 473.58 12.38
 -1 9 -13 435.4 14.32
 1 -9 13 406.58 15.11
 -1 -9 -13 386.68 13.17
 -1 -9 -13 443.26 12.13
 1 -9 13 452.53 18.4
 1 9 13 427.51 14.95
 1 -9 14 125.3 8.95
 1 9 14 144.9 8.8
 -1 -9 -14 152.55 8.2
 -1 9 -14 152.05 6.46
 -1 9 -14 146.91 8.57
 1 -9 14 133.72 8.57
 -1 -9 -14 147.31 7.53
 1 9 14 152.85 8.95
 1 -9 14 163.68 11.74
 1 -9 15 9.85 5.27
 1 9 15 22.76 5.23
 -1 -9 -15 25.35 5.13
 -1 9 -15 21.53 3.69
 1 9 15 13.36 3.69
 -1 9 -15 18.79 5.24
 -1 -9 -15 13.93 3.75
 1 -9 15 15.04 5.01
 1 -9 15 14.66 7.19
 1 9 15 23.18 5.21
 1 -9 16 163.38 10.87
 1 9 16 246.09 11.78
 -1 -9 -16 225.5 10.82
 -1 9 -16 246.56 8.45
 -1 9 -16 214.82 11.14
 1 9 16 205.66 8.87
 1 -9 16 189.46 10.65
 -1 -9 -16 204.66 9.75
 1 -9 16 210.72 14.49
 1 9 16 251.21 11.92
 1 -9 17 93.51 9.23
 -1 9 -17 149.04 6.44
 -1 9 -17 123.7 9.56
 -1 -9 -17 131.39 8.28
 1 -9 17 113.82 8.67
 1 9 17 155.66 9.92
 1 -9 17 123.34 12.33
 -1 -9 -17 146.11 9.22
 1 9 17 145.29 9.64
 1 -9 18 12.37 6.55
 -1 -9 -18 25.42 6.2
 1 9 18 22.75 6.46
 -1 9 -18 15.63 6.44
 -1 -9 -18 18.23 5.09
 1 -9 18 11.21 5.82
 1 -9 18 7.02 9.22
 1 9 19 52.79 8
 -1 -9 -19 41.27 7.28
 1 -9 19 33.58 10.56
 -1 9 -19 29.43 7.46
 1 -9 19 36.48 6.96
 -1 -9 -19 50.6 6.26
 1 -9 19 22.21 7.34
 -1 -9 -20 85.63 9.24
 1 9 20 102.6 9.27
 -1 -9 -20 72.93 8.99
 -1 9 -20 82.76 9.44
 -1 -9 -20 89.12 8.06
 1 -9 20 64.22 8.47
 1 -9 20 62.75 12.38
 1 -9 20 70.16 8.98
 1 -9 21 30.59 7.92
 -1 9 -21 43.23 9.11
 -1 -9 -21 46.78 8.74
 1 -10 -21 8.56 5.8
 1 10 -21 7.4 3.85
 -1 10 20 13.34 6.55
 -1 -10 20 -5.41 8.22
 1 -10 -20 8.91 7.1
 1 10 -20 10.62 6.95
 -1 10 20 18.1 6.82
 -1 -10 20 4.19 6.56
 1 -10 -20 12.33 5.41
 1 10 -20 10.39 4.04
 -1 -10 19 4.5 7.33
 -1 10 19 20.99 6.32
 1 -10 -19 17.17 6.93
 1 10 -19 12.67 6.54
 -1 10 19 17 6.43
 1 10 -19 14.18 3.96
 1 -10 -19 15.31 4.82
 -1 -10 19 5.48 6.04
 1 10 -18 248.92 12.68
 -1 -10 18 183.44 12.61
 -1 10 18 288.08 12.73
 1 10 -18 256.28 9.35
 1 -10 -18 252.56 12.9
 -1 10 18 272.54 12.76
 1 -10 -18 232.03 11.11
 -1 -10 18 197.53 11.7
 -1 10 17 17.94 5.82
 1 -10 -17 20.56 6.22
 1 10 -17 19.13 3.67
 -1 10 17 23.84 5.81
 1 -10 -17 11.55 4.16
 -1 -10 17 8.08 5.39
 1 10 -17 18.1 5.55
 -1 10 16 37.83 6.33
 1 -10 -16 40.88 6.29
 -1 -10 16 35.2 5.31
 -1 -10 16 22.29 6.97
 1 10 -16 46.47 6.34
 -1 10 16 37.22 5.87
 1 -10 -16 34.08 4.59
 -1 -10 16 31.19 6.07
 1 10 -16 44.48 4.3
 1 10 -15 85.95 5.43
 -1 10 15 67.32 6.46
 1 10 -15 80.19 6.78
 1 -10 -15 79.86 7.12
 -1 10 15 72.95 6.86
 -1 -10 15 63.95 6.19
 1 -10 -15 63.62 5.31
 -1 -10 15 66.75 7.06
 1 10 -14 315.55 10.23
 1 -10 -14 328.65 12.44
 -1 10 14 313.61 12.36
 -1 10 14 305.57 11.94
 1 10 -14 323.2 12.16
 1 -10 -14 267.12 10.47
 -1 -10 14 281.65 12.99
 -1 -10 14 289.88 11.7
 1 10 -13 -0.39 2.82
 1 -10 -13 1.04 3.98
 -1 -10 13 -5.27 4.15
 1 -10 -13 -2.57 3.93
 -1 10 13 -3.69 4.05
 1 10 -13 1.5 3.54
 1 -10 -13 -0.1 2.67
 -1 10 13 -4.2 3.93
 -1 -10 13 -2.22 4.78
 1 -10 -13 -3.06 2.75
 -1 -10 12 283.75 12.56
 1 -10 -12 251.83 9.59
 -1 -10 12 279.59 11.24
 1 10 -12 316.83 10.69
 1 10 -12 294.96 9.57
 -1 -10 12 299.77 12.89
 1 -10 -12 317.13 11.3
 1 -10 -12 296.78 11.08
 -1 10 12 286.83 11.22
 1 -10 -12 309.77 9.49
 1 10 -12 302.94 10.95
 1 10 -12 306.57 11.35
 1 -10 -11 6.71 2.49
 1 10 -11 8.97 3.2
 -1 10 11 7.72 3.39
 1 10 -11 11.06 3.55
 -1 -10 11 8.04 3.96
 -1 10 11 5.52 3.3
 1 -10 -11 7.48 3.48
 1 10 -11 7.98 2.77
 1 10 -11 5.68 3.42
 -1 -10 11 14.89 4.34
 1 -10 -11 18.67 3.97
 -1 -10 11 7.12 4.32
 1 -10 -11 6.71 2.34
 -1 -10 11 5.38 4.23
 -1 -10 11 7.81 4.4
 -1 -10 10 447.31 15.16
 1 -10 -10 377.49 11.77
 -1 -10 10 397.63 13.41
 -1 -10 10 409.56 15.11
 -1 10 10 434.77 13.53
 1 -10 -10 447.58 12.93
 1 10 -10 427.98 12.64
 1 -10 -10 430.13 11.35
 1 -10 -10 458.84 13.66
 -1 -10 10 422.78 14.33
 1 10 -10 451.24 13.21
 1 10 -10 440.52 13.42
 -1 10 10 413.39 12.84
 -1 -10 9 30.44 4.77
 1 10 -9 36.6 3.88
 -1 -10 9 33.81 3.1
 -1 10 9 27.09 3.65
 -1 -10 9 32 3.99
 1 -10 -9 36 3.45
 -1 10 9 37.43 3.85
 1 10 -9 36.42 3.36
 1 -10 -9 33.3 2.76
 -1 -10 9 29.09 4.58
 1 -10 -9 33.8 4.05
 -1 -10 9 37.99 4.86
 1 -10 -9 30.25 2.95
 1 10 -9 35.18 4.05
 1 10 -8 502.3 14.35
 -1 10 8 517.27 14.14
 -1 -10 8 459.66 14.24
 1 -10 -8 497.65 14.27
 1 -10 -8 507.87 14.12
 -1 10 8 499.68 13.63
 1 10 -8 495.23 13.95
 -1 -10 8 493.34 12.36
 -1 -10 8 496.98 14.46
 -1 10 8 500.61 13.78
 1 -10 -8 525.35 13.35
 1 10 -8 493.59 13.21
 1 -10 -8 516.05 12.1
 1 -10 -8 451.36 12.72
 -1 -10 8 511.62 15.41
 1 -10 -8 446.54 12.65
 -1 -10 8 475.63 15.43
 1 10 -7 288.25 9.83
 -1 10 7 281.79 9.48
 -1 -10 7 270.87 9.72
 1 -10 -7 282.79 9.84
 -1 10 7 289.44 9.18
 1 -10 -7 293.82 9.62
 -1 -10 7 301.87 8.46
 1 10 -7 294.35 9.56
 -1 -10 7 293.54 10.01
 -1 10 7 310.24 9.59
 1 -10 -7 311.54 8.88
 1 10 -7 303 8.77
 1 -10 -7 290.83 7.77
 1 -10 -7 272.8 8.49
 -1 -10 7 293.01 10.44
 1 -10 -7 271.36 8.48
 -1 -10 7 292.73 10.69
 1 -10 -7 270.54 9.53
 1 -10 -6 82.31 4.53
 -1 10 6 77.64 4.3
 1 -10 -6 78.14 4.91
 -1 -10 6 78.57 3.95
 1 10 -6 81.05 4.49
 -1 -10 6 76.64 4.75
 1 -10 -6 78.63 4.93
 1 -10 -6 80.14 3.88
 -1 10 6 83.47 4.48
 1 -10 -6 77.87 3.79
 1 -10 -6 72.88 3.7
 -1 -10 6 73.88 4.76
 -1 -10 6 74.78 4.73
 1 10 -6 82.2 4.99
 -1 10 6 81.65 4.56
 -1 -10 6 77.33 5.1
 1 -10 -6 75.56 4.86
 1 -10 -5 16.03 2.61
 -1 -10 5 15.99 2.44
 1 10 -5 19.63 2.56
 -1 10 5 14 2.57
 1 -10 -5 18.88 3.03
 -1 -10 5 14.18 2.89
 1 -10 -5 18.61 2.92
 1 -10 -5 17.67 2.05
 -1 10 5 16.29 2.59
 1 -10 -5 15.14 2.07
 -1 -10 5 19.34 2.82
 -1 -10 5 13.35 2.88
 1 10 -5 17.01 2.22
 1 10 -5 18.81 3.11
 1 -10 -5 15.99 3.39
 1 -10 -5 16.1 3.18
 -1 -10 5 18.54 3
 1 -10 -4 1310.98 28.26
 -1 10 4 1319.58 28.32
 1 10 -4 1254.48 28.53
 -1 -10 4 1300.34 28.04
 1 -10 -4 1264.21 29.55
 1 10 -4 1324.41 28.31
 1 -10 -4 1258.82 29.26
 -1 -10 4 1313.59 29.29
 -1 10 4 1335.67 28.64
 1 -10 -4 1349.97 27.08
 1 -10 -4 1211.8 27.39
 -1 -10 4 1314.39 28.78
 -1 -10 4 1313.29 28.98
 1 10 -4 1308.66 29.28
 1 10 -4 1313.93 28.35
 1 -10 -4 1287.04 28.38
 1 -10 -4 1301.02 28.41
 1 -10 -3 488.9 12.12
 1 10 -3 468.14 12.41
 -1 10 3 487.44 12.42
 1 -10 -3 452.6 11.45
 1 -10 -3 478.54 13.43
 -1 -10 3 488.3 12.3
 1 10 -3 475.85 12.11
 -1 -10 3 464.63 13.07
 1 -10 -3 469.6 13.32
 1 -10 -3 477.19 10.89
 -1 10 3 498.64 12.72
 -1 -10 3 472.45 12.53
 -1 -10 3 472.91 12.57
 -1 -10 3 492.01 13.02
 1 -10 -3 475.18 12.37
 1 -10 -3 477.36 12.28
 -1 -10 3 502.02 13.19
 1 10 -3 486.22 13.19
 1 10 -3 460.2 12.33
 -1 10 2 244.89 7.65
 1 10 -2 242.38 7.52
 1 -10 -2 230.47 6.75
 1 -10 -2 245.64 8.56
 1 10 -2 242.49 7.08
 -1 -10 2 247.79 7.74
 1 -10 -2 231.84 8.37
 -1 -10 2 248.52 8.3
 -1 10 2 247.99 7.94
 1 -10 -2 250.48 5.96
 -1 -10 2 239.74 7.67
 -1 -10 2 230.77 7.52
 1 -10 -2 236.68 7.1
 -1 -10 2 233.89 7.88
 -1 -10 2 244.34 8.16
 1 -10 -2 247.37 7.47
 1 10 -2 240.19 7.57
 1 10 -1 381.81 10.03
 -1 10 1 377.94 10.37
 1 -10 -1 357.52 9.32
 -1 -10 1 365.68 9.97
 -1 -10 1 373.94 10.44
 1 10 -1 385.5 9.48
 -1 -10 1 369.64 11
 1 -10 -1 381.78 11.29
 -1 10 1 386.98 10.72
 1 -10 -1 375.91 8.12
 -1 -10 1 361.16 10.22
 -1 -10 1 377.03 10.15
 1 -10 -1 371.53 9.53
 -1 -10 1 380.41 10.69
 -1 -10 1 379.65 10.46
 1 -10 -1 386.82 10.11
 1 10 -1 363.73 10.25
 -1 10 0 1006.86 22.32
 1 10 0 1032.59 21.73
 1 -10 0 939.65 21.02
 -1 -10 0 976.33 21.73
 -1 -10 0 995.37 22.38
 1 10 0 978.23 20.86
 -1 -10 0 960.99 22.81
 1 -10 0 989.22 23.42
 1 10 0 1033.39 22.47
 1 -10 0 941.61 19.23
 1 -10 0 1015.55 21.14
 -1 -10 0 975.38 22
 -1 -10 0 997.56 21.88
 1 -10 0 975.28 21
 1 -10 0 1020.41 21.4
 -1 -10 0 1004.95 22.5
 -1 -10 0 1000.47 22.18
 1 -10 0 1032.19 21.8
 1 10 0 958.36 22.04
 1 10 1 162.54 5.45
 -1 10 -1 155.06 6.06
 -1 -10 -1 144.23 5.42
 1 -10 1 162.71 6.64
 -1 -10 -1 157.63 6.13
 1 -10 1 156.12 6.69
 1 10 1 163.96 6.01
 -1 -10 -1 159.69 5.92
 1 -10 1 165.2 5.35
 1 -10 1 154.55 5.06
 1 -10 1 156.93 4.9
 -1 -10 -1 159.48 6.39
 1 -10 1 167.35 5.89
 1 -10 1 161.41 5.48
 1 10 1 150.7 5.7
 -1 10 -2 41.42 3.47
 1 10 2 38.88 2.76
 -1 -10 -2 32.12 2.54
 1 -10 2 35.69 3.59
 1 -10 2 32.68 3.51
 1 10 2 35.44 2.98
 1 -10 2 33.44 2.46
 1 -10 2 34.69 2.71
 1 -10 2 37.8 2.28
 -1 -10 -2 36.15 3.39
 1 -10 2 34.99 2.97
 -1 -10 -2 32.23 3.49
 1 10 2 41.7 2.96
 1 -10 3 129.22 4.13
 1 10 3 132 4.79
 -1 10 -3 134.16 5.75
 -1 10 -3 130.19 4.66
 -1 -10 -3 117.1 2.95
 1 -10 3 131.33 5.95
 -1 -10 -3 132.49 6.03
 1 10 3 137.64 5.32
 -1 -10 -3 124.59 5.9
 -1 -10 -3 130.3 5.93
 1 -10 3 122.94 4.81
 1 -10 3 127.38 4.84
 -1 -10 -3 123.78 4.94
 -1 -10 -4 1238.85 24.41
 -1 10 -4 1250.65 26.28
 1 -10 4 1210.1 27.93
 1 10 4 1244.13 27.58
 1 -10 4 1178.59 26.58
 -1 -10 -4 1196.43 27.72
 1 -10 4 1205.86 26.23
 -1 -10 -4 1199.17 27.7
 -1 -10 -4 1204.66 27.65
 1 -10 4 1190.98 27.04
 1 10 4 1236.43 27.03
 1 10 4 1241.69 26.22
 -1 10 -4 1229.93 27.7
 -1 -10 -4 1160.38 26.6
 -1 10 -5 16.29 3.06
 -1 -10 -5 18.85 1.64
 -1 10 -5 17.22 2.29
 1 -10 5 18.17 3.2
 1 -10 5 23.27 3.48
 1 10 5 16.05 2.49
 -1 -10 -5 18.98 2.16
 -1 -10 -5 17.8 3.49
 -1 -10 -5 17.76 3.21
 1 -10 5 20.11 2.81
 -1 -10 -5 16.15 2.93
 -1 -10 -5 16.87 2.37
 1 -10 5 17.85 2.61
 1 10 5 18.45 2.24
 1 10 5 17.96 2.67
 -1 10 -5 17.67 3.1
 -1 10 -6 190.32 7.79
 -1 10 -6 207.32 6.86
 1 -10 6 195.44 8.64
 -1 -10 -6 181.49 7.76
 -1 -10 -6 191.99 7.94
 1 -10 6 206.88 7.98
 -1 -10 -6 202.51 6.49
 1 10 6 194.86 7.25
 1 10 6 196.78 6.62
 1 10 6 196.54 7.58
 -1 10 -6 185.5 7.73
 -1 -10 -6 191.11 7.63
 1 -10 6 200.47 7.65
 -1 -10 -6 184.62 6.84
 1 -10 6 184.68 7.73
 -1 -10 -7 19.87 1.5
 -1 10 -7 20.05 2.67
 1 -10 7 19.56 3.62
 1 -10 7 23.35 3.93
 1 10 7 24.92 3.07
 -1 -10 -7 22.15 2.61
 1 10 7 21.36 2.47
 1 10 7 22.73 3.16
 -1 10 -7 20.59 3.52
 -1 -10 -7 19.05 3.4
 1 -10 7 16.86 3.56
 -1 -10 -7 12.91 3.68
 -1 -10 -7 16.41 2.57
 1 -10 7 19.42 3.45
 -1 -10 -7 22.35 2.71
 1 -10 8 587.11 16.78
 -1 -10 -8 527.17 14.61
 -1 -10 -8 549.12 14.73
 1 -10 8 590.68 16.97
 1 -10 8 535.73 17.36
 1 10 8 530.71 15.63
 -1 -10 -8 585.5 14.56
 1 10 8 574.6 15.63
 1 10 8 565.31 14.05
 -1 10 -8 566.59 15.92
 -1 -10 -8 591.5 16.1
 -1 -10 -8 529.18 15.82
 1 -10 8 589.36 17.21
 1 -10 8 580.2 15.73
 1 -10 9 1.79 2.95
 1 -10 9 1.44 3.66
 1 10 9 0.5 2.81
 -1 -10 -9 -1.59 2.47
 1 10 9 0.13 2.56
 -1 -10 -9 -0.13 3.17
 1 10 9 1.46 1.92
 -1 10 -9 2.39 2.87
 1 -10 9 -0.97 3.52
 -1 -10 -9 0.4 2.11
 -1 -10 -9 1.49 1.98
 1 -10 10 332.63 13.45
 1 -10 10 360.09 11.65
 1 10 10 344.27 12.17
 -1 -10 -10 360.41 11.18
 1 10 10 329.65 12.03
 -1 -10 -10 393.51 12.81
 -1 10 -10 380.34 11.98
 1 -10 10 395.55 13.86
 -1 -10 -10 339.79 10.98
 -1 -10 -10 328.74 10.88
 1 -10 11 179.83 7.92
 1 10 11 177.41 8.51
 -1 -10 -11 188.42 7.97
 1 -10 11 198.25 10.18
 -1 -10 -11 174.58 7.54
 1 10 11 160.16 8.53
 -1 10 -11 202.61 8.39
 1 -10 11 180.22 9.82
 1 10 12 248.35 10.71
 -1 -10 -12 245.85 9.65
 -1 -10 -12 234.43 9.19
 1 10 12 234.12 10.46
 1 -10 12 236.91 9.37
 1 -10 12 233.54 11.52
 -1 -10 -13 36.55 4.74
 1 10 13 30.44 5.02
 -1 10 -13 31.93 3.74
 1 -10 13 36.34 5.78
 -1 -10 -13 30.24 4.04
 1 -10 13 31.61 7.16
 1 10 13 30.11 4.87
 1 -10 13 26.1 5.78
 -1 -10 -14 335.57 12.46
 1 10 14 340.92 13.45
 1 -10 14 285.65 13.33
 1 -10 14 328.3 13.6
 -1 -10 -14 297.03 11.47
 1 10 14 327.61 13.08
 1 -10 14 341.38 16.48
 -1 10 -14 346.96 10.51
 1 10 15 21.23 5.49
 -1 -10 -15 32.7 5.32
 -1 10 -15 28.08 3.88
 -1 -10 -15 26.31 4.34
 1 -10 15 20.83 5.35
 1 -10 15 13.2 7.29
 1 10 15 27.31 5.8
 1 -10 15 24.22 5.62
 1 -10 16 80.43 7.83
 1 -10 16 69.06 10.2
 1 10 16 102.91 8.31
 1 10 16 95.26 8.18
 -1 -10 -16 105.57 7.87
 1 10 16 81.17 6.08
 1 -10 16 78.03 7.76
 -1 -10 -16 87.51 6.69
 -1 10 -16 98.7 5.69
 -1 10 -17 30.86 4.05
 1 -10 17 32.27 6.38
 -1 -10 -17 38.87 6.49
 1 10 17 48.56 7.02
 1 10 17 29.44 4.85
 1 10 17 40.14 6.76
 1 -10 17 30.22 6.31
 -1 -10 -17 33.25 5.23
 1 -10 18 125.07 9.58
 -1 -10 -18 133.16 8.75
 1 -10 18 129.92 9.69
 1 -10 18 109.14 12.91
 1 10 18 170.41 10.81
 1 10 18 173.8 10.83
 -1 -10 -18 149.23 10.04
 -1 -10 -19 14.17 6.14
 1 -10 19 24.55 7.12
 -1 -10 -19 26.74 6.94
 1 -10 19 -1.15 10.77
 1 -10 19 18.97 6.53
 -1 -10 -19 23.78 5.84
 1 10 19 29.59 6.92
 -1 -10 -20 5.17 6.48
 1 10 20 11.53 7.02
 1 -10 20 0.75 6.24
 -1 -10 -20 4.5 5.21
 1 11 -21 3.67 3.96
 1 -11 -20 181.23 12.36
 -1 11 20 208.81 12.13
 1 11 -20 174.79 8.16
 1 11 -20 208.52 12.8
 -1 11 20 207.75 11.9
 -1 11 19 15.99 6.67
 1 -11 -19 13 6.48
 1 11 -19 12.88 3.9
 -1 11 19 10.48 6.4
 1 11 -19 15.25 6.73
 -1 -11 19 5.45 6.34
 -1 11 18 35.39 6.83
 1 -11 -18 39.93 7.14
 1 11 -18 34.35 4.36
 -1 11 18 31.49 6.81
 1 11 -18 43.14 7.01
 -1 -11 18 24.88 6.72
 -1 11 17 11.5 5.9
 1 -11 -17 12.32 5.91
 -1 11 17 7.56 5.36
 1 11 -17 8.51 3.7
 1 11 -17 15.54 5.65
 -1 -11 17 4.02 5.79
 1 -11 -17 11.97 4.22
 1 11 -16 288.95 10.07
 -1 -11 16 225.3 12.48
 1 -11 -16 234.16 10.72
 1 11 -16 293.52 12.63
 -1 11 16 297.77 12.36
 1 -11 -16 312.55 13.08
 -1 11 16 285.3 12.51
 1 11 -15 2.23 4.39
 -1 -11 15 -3.58 4.33
 1 -11 -15 0.56 4.59
 -1 11 15 -2.58 4.57
 1 11 -15 -0.22 3.46
 -1 11 15 -2.07 4.51
 1 -11 -15 -0.15 3.06
 -1 -11 15 -4.08 5.83
 -1 -11 14 159.12 8.86
 -1 11 14 170.82 8.84
 1 11 -14 189.01 9.16
 -1 11 14 163.69 9.14
 1 -11 -14 187.62 9.47
 1 11 -14 173.14 7.5
 1 -11 -14 207.84 9.78
 -1 -11 14 149.15 10.04
 1 -11 -14 160.99 7.84
 -1 -11 14 167.84 10.41
 -1 -11 13 40.44 5.45
 1 11 -13 45.9 5.16
 -1 11 13 37.56 5.17
 1 -11 -13 40.46 5.34
 -1 11 13 38.65 5.3
 1 11 -13 40.84 4.09
 1 -11 -13 47.75 5.58
 -1 -11 13 33.23 5.91
 -1 -11 13 38.65 6.25
 1 -11 -13 36.17 4.04
 -1 -11 13 48.28 6.64
 -1 -11 12 363.44 14.47
 1 -11 -12 286.78 10.63
 -1 -11 12 333.46 12.69
 -1 -11 12 320.75 14.13
 -1 11 12 331.16 12.37
 1 -11 -12 381.75 12.53
 1 11 -12 341.74 11.89
 1 -11 -12 359.99 12.62
 1 11 -12 389.16 12.2
 1 11 -12 339.89 10.72
 1 11 -12 361.76 12.69
 -1 -11 11 24.49 5.59
 -1 11 11 18.11 4
 1 11 -11 23.03 4.25
 -1 -11 11 23.45 4.66
 1 -11 -11 28.34 4.01
 -1 11 11 17.78 4.13
 1 11 -11 29.75 3.95
 1 -11 -11 27.48 4.52
 -1 -11 11 16.48 4.99
 1 11 -11 26.38 4.35
 1 -11 -11 23.83 3.04
 -1 -11 11 24.86 5.01
 -1 11 10 704.64 18.44
 1 11 -10 709.25 19.08
 -1 -11 10 687.61 19.46
 -1 11 10 692.81 18.83
 1 -11 -10 739.56 18.46
 1 11 -10 709.83 18.91
 1 -11 -10 733.22 19.24
 -1 -11 10 705.79 19.97
 1 -11 -10 596.29 17.11
 1 -11 -10 624.07 17.26
 -1 -11 10 760.82 21.3
 -1 -11 10 704.14 21.19
 -1 -11 9 71.52 6.36
 -1 11 9 76.11 5.17
 1 11 -9 77.25 5.22
 -1 -11 9 72.3 4.24
 -1 -11 9 74.4 5.6
 1 -11 -9 70.42 4.78
 -1 11 9 78.63 5.24
 1 -11 -9 73.85 3.77
 -1 -11 9 65.13 5.77
 1 -11 -9 77.44 5.52
 1 -11 -9 66.87 4.31
 -1 -11 9 76.52 6.21
 1 -11 -9 70.33 4.3
 1 11 -9 71.89 5.4
 -1 11 9 71.42 5.06
 -1 11 8 199.99 7.98
 1 11 -8 190.27 8.21
 1 -11 -8 206.17 8.51
 -1 -11 8 204.62 8.61
 1 -11 -8 205.43 8.18
 1 11 -8 195.39 8.03
 -1 11 8 199.68 7.83
 -1 -11 8 204.46 6.92
 -1 -11 8 207.53 8.57
 1 -11 -8 212.17 7.56
 -1 11 8 221.62 8.14
 1 -11 -8 211.12 6.26
 1 -11 -8 194.92 7.15
 1 -11 -8 188.24 7.02
 -1 -11 8 203.52 9.14
 -1 -11 8 221.18 9.63
 1 -11 -8 197.55 8.4
 -1 11 7 29.33 3.32
 1 11 -7 32.05 4.02
 -1 -11 7 25.99 3.58
 1 -11 -7 29.03 3.86
 -1 11 7 29.97 3.34
 1 -11 -7 25.84 3.46
 1 11 -7 32.43 3.6
 -1 -11 7 28.92 3
 -1 -11 7 26.4 3.78
 1 -11 -7 28.07 2.84
 -1 11 7 32.08 3.47
 1 -11 -7 28.36 2.2
 -1 -11 7 27.48 3.86
 1 -11 -7 26.6 2.66
 1 -11 -7 29.97 2.78
 1 -11 -7 26.16 4.33
 1 -11 -7 27.13 4.19
 -1 -11 7 27.23 4.09
 -1 11 6 1223.72 27.44
 1 11 -6 1190.41 27.91
 -1 -11 6 1136.9 27.75
 -1 -11 6 1151.74 27.21
 1 -11 -6 1189 26.97
 -1 11 6 1194.79 26.68
 1 11 -6 1176.95 27.02
 1 -11 -6 1152.04 27.92
 -1 -11 6 1180.27 25.94
 -1 -11 6 1158.21 27.8
 1 -11 -6 1188.14 27.98
 -1 11 6 1137.09 26.85
 1 -11 -6 1272.51 25.99
 1 -11 -6 1217.77 24.69
 1 -11 -6 1115.41 25.88
 1 -11 -6 1154.24 27.07
 1 -11 -6 1158.14 27.15
 -1 -11 6 1228.36 28.4
 1 -11 -5 30.85 3.31
 1 11 -5 21.86 3.33
 -1 11 5 29.49 3.26
 1 11 -5 28.27 2.96
 -1 -11 5 23.66 3.04
 1 -11 -5 27.89 3.73
 -1 -11 5 30.25 3.86
 1 -11 -5 32.31 3.85
 -1 11 5 26.52 3.16
 1 -11 -5 32.59 2.5
 1 -11 -5 24.42 2.45
 -1 -11 5 28.45 3.26
 -1 -11 5 24.95 3.44
 1 11 -5 30.63 3.75
 1 11 -5 26.03 2.82
 -1 -11 5 31.45 3.53
 1 -11 -5 38.39 3.99
 1 -11 -5 34.7 3.76
 -1 11 4 149.98 5.96
 1 -11 -4 147.78 5.74
 1 11 -4 133.13 6.06
 -1 -11 4 143.58 5.82
 1 11 -4 147.49 5.74
 1 -11 -4 152.86 6.84
 -1 -11 4 143.24 6.55
 1 -11 -4 137.95 6.44
 -1 11 4 149.72 6.11
 1 -11 -4 150.58 4.78
 1 -11 -4 134.54 5.12
 -1 -11 4 138.59 6.05
 -1 -11 4 141.16 6.08
 1 11 -4 142.17 5.73
 1 11 -4 147.66 6.59
 1 -11 -4 142.34 6.12
 -1 -11 4 140.3 6.57
 1 -11 -4 147.1 6.22
 1 -11 -3 33.29 2.96
 1 11 -3 29.19 3.17
 -1 11 3 34.16 3.17
 1 11 -3 33.74 2.74
 -1 -11 3 31.91 3.18
 1 -11 -3 35.04 3.72
 1 -11 -3 29.96 3.62
 -1 -11 3 31.68 3.54
 -1 11 3 35.68 3.19
 1 -11 -3 33.44 2.03
 1 -11 -3 30.72 2.48
 -1 -11 3 35.52 3.18
 -1 -11 3 29.44 3.25
 1 11 -3 38.72 3.73
 1 11 -3 33.78 2.96
 -1 -11 3 28.24 3.57
 1 -11 -3 35.21 3.34
 1 -11 -3 31.76 3.38
 -1 -11 3 32.82 3.85
 1 -11 -2 1079.9 23.46
 1 11 -2 1090.02 24.07
 -1 11 2 1118.58 24.34
 -1 -11 2 1060.83 24.24
 1 11 -2 1084.43 23.48
 1 -11 -2 1039.93 25.36
 -1 -11 2 1073.02 25.21
 1 -11 -2 1062.84 25.41
 -1 11 2 1132.87 24.75
 1 -11 -2 1099.79 21.93
 1 -11 -2 984.38 23.04
 -1 -11 2 1054.76 24.2
 -1 -11 2 1064.59 24.19
 1 11 -2 1065.92 24.28
 -1 -11 2 1072.77 24.51
 -1 -11 2 1116.65 24.86
 1 -11 -2 1041.94 23.91
 1 11 -1 5.27 2.32
 1 -11 -1 4.9 1.89
 -1 11 1 6.2 2.34
 1 11 -1 6.9 1.58
 -1 -11 1 10.77 2.66
 1 -11 -1 6.79 2.67
 -1 11 1 3 2.25
 1 -11 -1 7.13 0.94
 -1 -11 1 3.8 1.88
 1 -11 -1 4 1.49
 -1 -11 1 4.25 1.74
 -1 -11 1 6.22 2.37
 -1 -11 1 4.61 2.47
 1 11 -1 9.11 2.02
 -1 -11 1 6.61 2.96
 1 -11 -1 8.69 2.81
 -1 -11 1 5.91 2.43
 -1 11 0 -0.33 2.2
 1 -11 0 2.04 1.74
 1 11 0 4.09 2.25
 -1 -11 0 1.59 1.56
 -1 -11 0 0.28 1.71
 1 -11 0 0.38 1.39
 1 -11 0 0.17 1.45
 1 -11 0 -0.73 2.78
 -1 -11 0 0.2 2.28
 1 -11 0 2.55 2.54
 1 11 0 3.44 2.13
 -1 11 0 -0.98 2.27
 -1 -11 0 1.64 2.09
 -1 -11 0 1.02 2.31
 -1 -11 0 -0.51 2.69
 1 -11 0 2.98 2.39
 1 11 0 0.8 1.68
 -1 11 -1 26 3.16
 1 11 1 30.93 2.72
 -1 -11 -1 23.44 2.47
 -1 -11 -1 26.17 3.1
 1 -11 1 28.13 3.41
 1 -11 1 22.41 3.38
 1 11 1 26.95 2.9
 1 -11 1 23.38 2.6
 1 -11 1 25.03 2.31
 1 -11 1 25.63 2.15
 -1 -11 -1 24.25 3.35
 1 -11 1 29.52 3.35
 1 11 1 22.96 2.54
 -1 -11 -2 1025.99 23.54
 1 -11 2 1030.83 25
 -1 -11 -2 1095.49 24.55
 1 11 2 1066.98 24.11
 1 -11 2 1024.18 23.01
 1 -11 2 1021.42 22.93
 -1 -11 -2 1055.2 24.53
 1 -11 2 1061.76 22.15
 1 11 2 1028.3 23.8
 1 11 2 1124.65 23.35
 -1 11 -2 1084.2 24.39
 1 -11 3 13.39 3.01
 -1 -11 -3 11.87 3.32
 -1 -11 -3 13.31 3.2
 1 11 3 12.61 2.4
 -1 -11 -3 14.52 2.17
 1 -11 3 13.51 2.2
 1 -11 3 11.96 2.42
 1 -11 3 14.99 1.89
 -1 11 -3 9.8 3
 -1 11 -4 140.4 6.43
 -1 -11 -4 131.46 3.56
 1 -11 4 140.75 6.48
 -1 -11 -4 139.22 6.53
 -1 -11 -4 140.09 6.63
 1 -11 4 146.79 5.72
 1 11 4 141.12 5.87
 1 -11 4 134.79 5.4
 1 -11 4 137.26 4.34
 -1 -11 -4 140.94 5.57
 -1 11 -5 112.65 6.04
 -1 -11 -5 109.4 3.48
 1 -11 5 111.19 6.04
 1 -11 5 117.5 6.74
 -1 -11 -5 107.73 4.46
 1 11 5 115 5.43
 -1 -11 -5 105.15 5.92
 1 -11 5 121.29 5.61
 -1 -11 -5 104.41 6.12
 -1 -11 -5 111.49 5.85
 1 -11 5 104.66 5.22
 1 11 5 110.85 5.57
 1 11 5 102.67 4.89
 -1 -11 -5 107.78 5.03
 -1 11 -6 1197.74 27.87
 -1 -11 -6 1180.08 24.33
 1 -11 6 1164.06 27.65
 1 -11 6 1186.17 29.22
 -1 -11 -6 1181.97 25.58
 1 11 6 1183.77 26.84
 -1 -11 -6 1132.42 27.48
 -1 -11 -6 1117.74 27.45
 1 -11 6 1242.65 27.69
 -1 -11 -6 1165.21 27.66
 1 11 6 1150.36 26.04
 1 11 6 1168.85 27.42
 -1 11 -6 1162.28 27.77
 -1 -11 -6 1118.84 26.33
 1 -11 6 1174.5 27.07
 -1 11 -7 35.7 4.52
 -1 -11 -7 43.34 2.74
 -1 11 -7 42.25 3.62
 1 -11 7 38.69 4.18
 1 -11 7 45.67 5.17
 -1 -11 -7 44.18 3.25
 1 11 7 45.4 3.94
 -1 11 -7 43.47 4.5
 1 11 7 41.36 3.87
 1 11 7 40.89 3.29
 -1 -11 -7 38.54 4.07
 -1 -11 -7 38.41 4.62
 -1 -11 -7 35.92 4.71
 1 -11 7 41.01 4.56
 -1 -11 -7 40.43 3.39
 1 -11 7 40.53 4.14
 -1 11 -8 202.05 7.67
 1 -11 8 196.41 9.73
 1 -11 8 211.57 9.43
 -1 -11 -8 177.09 8.49
 1 11 8 207.49 8.17
 -1 -11 -8 206.23 7.26
 1 11 8 206.58 7.14
 1 11 8 195.54 8.3
 -1 11 -8 204.94 8.63
 -1 -11 -8 202.12 8.57
 -1 -11 -8 189.64 7.37
 1 -11 8 212.51 9.17
 -1 -11 -8 192.3 7.42
 1 -11 8 197.86 8.29
 1 11 9 20.19 3.75
 -1 11 -9 24.92 3.5
 1 -11 9 28.77 4.17
 1 -11 9 22.25 4.81
 1 11 9 23.91 3.74
 -1 -11 -9 23.04 3.39
 1 -11 9 21.62 4.85
 -1 -11 -9 21.9 4.74
 -1 -11 -9 27.59 4.32
 -1 11 -9 23.72 4
 1 11 9 24.86 3.01
 -1 -11 -9 22.3 3
 -1 -11 -9 24.52 3.28
 1 -11 9 25.01 4.66
 -1 -11 -10 463.1 14.16
 1 -11 10 584.86 17.74
 -1 -11 -10 462.12 14.19
 1 -11 10 603.28 17.99
 1 -11 10 472.45 17.14
 1 -11 10 496.13 14.9
 1 11 10 500.52 15.61
 -1 -11 -10 538.2 14.54
 1 11 10 470.6 15.44
 -1 -11 -10 599.8 16.62
 -1 11 -10 541.78 15.57
 1 -11 10 471.61 17.01
 1 -11 11 63.32 5.34
 -1 -11 -11 54.46 4.64
 1 11 11 44.05 5.03
 -1 11 -11 66.62 5.5
 1 11 11 50.56 5.23
 -1 -11 -11 58.74 4.66
 -1 -11 -11 56.56 4.48
 1 -11 11 64.34 6.61
 1 -11 11 51.8 6.5
 1 11 12 246.21 10.96
 1 -11 12 267.58 12.54
 -1 -11 -12 259.22 9.96
 -1 -11 -12 256.64 9.86
 1 -11 12 306.65 13.16
 -1 -11 -12 312.44 10.8
 1 11 12 281.28 11.43
 1 11 13 6.9 4.2
 -1 -11 -13 4.51 3.83
 1 -11 13 -0.88 4.82
 1 11 13 1.95 3.93
 -1 -11 -13 -0.14 2.97
 1 -11 13 3.89 4.76
 -1 11 -13 2.91 2.91
 1 11 14 112.17 8.09
 -1 -11 -14 114.93 7.33
 -1 11 -14 109.8 5.87
 1 11 14 108.3 7.88
 -1 -11 -14 96.63 6.36
 1 -11 14 108.29 8.7
 1 -11 14 97.94 8.19
 1 11 15 -4.95 5.1
 -1 -11 -15 1.23 4.37
 1 -11 15 0.23 4.9
 1 11 15 1.39 4.61
 -1 -11 -15 -0.32 3.11
 1 -11 15 -4.55 5.34
 -1 11 -15 -0.31 3.3
 -1 11 -16 229.23 8.69
 1 11 16 220.78 11.49
 -1 -11 -16 234.88 11.08
 1 11 16 243.62 11.8
 1 -11 16 203.53 11.68
 -1 -11 -16 191.35 9.6
 1 -11 16 175.11 10.92
 -1 11 -17 4.86 3.35
 1 11 17 3.93 5.49
 1 -11 17 -3.51 5.56
 -1 -11 -17 1.04 5.13
 1 11 17 -0.45 4.07
 1 11 17 8.3 5.87
 1 -11 17 4.54 5.68
 -1 -11 -17 0.37 3.73
 1 -11 18 28.12 6.56
 -1 -11 -18 43.75 7.2
 1 -11 18 22.83 6.84
 -1 -11 -18 23.57 5.1
 1 11 18 47.98 7.21
 1 11 18 34.48 7.18
 -1 11 -18 31.56 4.44
 -1 -11 -19 1.46 6.18
 1 11 19 0.7 6.18
 1 -11 19 4.77 6
 1 -11 19 -2.02 6.57
 -1 -11 -19 2.4 4.5
 1 -11 20 96.5 9.89
 -1 -11 -20 122.2 10.22
 -1 -12 20 22.37 7.52
 1 12 -20 24.04 4.45
 -1 -12 20 5.29 7.21
 -1 -12 20 18.12 7.37
 1 -12 -20 30.54 7.79
 -1 12 19 62.73 8.4
 1 -12 -19 47.36 8.19
 1 12 -19 58.51 5.27
 -1 -12 19 37.56 7.58
 -1 12 19 57.76 7.75
 -1 -12 19 46.15 8.16
 -1 -12 19 34.46 7.87
 -1 12 18 108.88 8.96
 1 -12 -18 101.66 9.43
 1 12 -18 99.74 6.37
 -1 -12 18 80.54 8.93
 -1 -12 18 92.8 9.17
 -1 -12 18 77.35 8.75
 1 12 -18 103.69 9.1
 -1 12 18 111.33 9.02
 -1 12 17 17.71 5.64
 -1 12 17 16.78 6.09
 1 -12 -17 20.56 6.45
 1 12 -17 19.82 4.27
 -1 -12 17 16.43 6.05
 1 12 -17 31.91 6.1
 -1 -12 17 15.27 6.62
 -1 -12 17 24.47 6.7
 -1 12 16 29.59 5.87
 -1 12 16 32.78 5.99
 1 -12 -16 28.48 6.14
 1 12 -16 32.88 4.34
 -1 -12 16 22.45 6.38
 1 12 -16 30.71 5.82
 -1 -12 16 20.47 6.28
 -1 -12 16 26.34 6.86
 -1 12 15 27.25 5.54
 -1 -12 15 21.63 5.28
 -1 12 15 21.48 5.27
 1 -12 -15 24.14 5.72
 1 12 -15 27.31 4.18
 -1 -12 15 14.14 6.03
 -1 -12 15 29.82 6.45
 -1 -12 14 138.46 8.64
 -1 -12 14 129.25 9.75
 -1 12 14 138.09 8.58
 1 -12 -14 166.78 8.95
 -1 12 14 138.62 8.37
 1 -12 -14 169.2 9.18
 1 12 -14 145.62 6.99
 -1 -12 14 148.09 10.12
 -1 -12 13 5.15 4.38
 -1 12 13 1.7 4.47
 1 -12 -13 7.11 4.04
 1 12 -13 4.99 4.02
 1 12 -13 3.11 3
 1 -12 -13 3.37 4.36
 -1 -12 13 -0.49 5.27
 -1 -12 13 1.62 5.46
 -1 -12 12 104.55 7.39
 -1 12 12 103.57 7.15
 1 -12 -12 121.79 7.22
 1 12 -12 127.62 7.2
 1 12 -12 103.94 5.85
 1 -12 -12 115.89 7.43
 -1 -12 12 114.52 9.13
 -1 -12 12 125.62 9.09
 -1 12 11 152.35 7.83
 1 12 -11 164.83 8.26
 -1 -12 11 149.83 8.24
 -1 12 11 148.86 8.04
 1 -12 -11 176.96 8.02
 1 12 -11 173.07 8.32
 1 -12 -11 162.15 8.3
 -1 -12 11 156.31 9.87
 -1 -12 11 173.85 9.98
 1 12 -10 276.73 10.51
 -1 12 10 258.9 9.91
 -1 -12 10 263.23 10.76
 -1 12 10 253.11 10.11
 1 -12 -10 283.44 9.93
 1 12 -10 276.86 10.7
 1 -12 -10 284.13 10.99
 -1 -12 10 266.33 11.11
 -1 -12 10 282.27 12.19
 -1 -12 10 281.3 12.42
 1 -12 -10 241.78 10.71
 1 -12 -9 34.52 5.48
 -1 -12 9 22.25 5.05
 -1 12 9 17.84 3.6
 1 12 -9 19.96 3.88
 -1 -12 9 21.11 3.22
 -1 -12 9 22.3 4.46
 -1 12 9 15.08 3.46
 1 -12 -9 19.98 3.58
 -1 12 9 20.98 3.63
 -1 -12 9 17.13 4.25
 1 -12 -9 20.24 4.16
 1 12 -9 18.47 4.27
 -1 -12 9 22.01 4.63
 -1 12 8 417.16 12.22
 1 12 -8 419.87 12.73
 -1 -12 8 384.68 10.99
 -1 -12 8 371.3 13.04
 -1 12 8 433.23 12.74
 1 -12 -8 424.62 11.8
 -1 12 8 394.05 12.54
 1 12 -8 406.81 13.15
 1 -12 -8 410.72 13.24
 -1 -12 8 395.3 12.97
 -1 -12 8 423.22 14.05
 -1 -12 8 421.76 14.31
 1 -12 -8 377 12.84
 1 -12 -8 381.32 12.99
 -1 -12 7 181.05 6.63
 1 12 -7 181.14 7.54
 -1 -12 7 162 7.8
 1 -12 -7 188.71 6.85
 -1 12 7 188.58 7.54
 1 -12 -7 178.93 7.32
 -1 12 7 192.46 7.28
 -1 -12 7 186.1 8.25
 1 -12 -7 182.67 8.16
 -1 -12 7 176.53 7.9
 -1 12 7 185.64 7.73
 1 12 -7 180.7 8.14
 1 -12 -7 154.24 7.79
 -1 -12 7 186.22 8.67
 1 -12 -7 173.05 7.84
 1 12 -6 32.4 3.57
 1 -12 -6 38.89 4.32
 -1 -12 6 32.26 3.4
 -1 -12 6 37.76 4.25
 1 -12 -6 38.38 4.16
 1 -12 -6 32.21 2.92
 -1 12 6 35.31 3.59
 -1 12 6 31.37 3.6
 1 12 -6 26.48 3.89
 1 -12 -6 35.32 3.65
 -1 -12 6 30.25 3.9
 -1 -12 6 31.69 3.81
 -1 12 6 41 3.81
 1 12 -6 36.91 4.15
 1 -12 -6 31.71 4.32
 -1 -12 6 40.49 4.31
 1 -12 -6 28.03 4.19
 -1 -12 5 269.95 8.64
 1 -12 -5 282.75 10.15
 1 12 -5 291.51 9.1
 1 -12 -5 273.82 10.01
 -1 -12 5 286.48 10.14
 1 -12 -5 291.01 8.02
 -1 12 5 278.48 9.3
 -1 12 5 277.62 9.06
 1 12 -5 253.18 9.24
 1 -12 -5 284.56 9.01
 -1 -12 5 271.03 9.62
 -1 -12 5 281.55 9.34
 1 12 -5 281.45 10.09
 1 -12 -5 275.76 9.42
 1 -12 -5 288.71 9.61
 1 12 -4 614.47 15.75
 -1 -12 4 613.98 15.75
 1 -12 -4 639.35 17.37
 1 -12 -4 630.43 17.07
 -1 -12 4 620.65 17.02
 1 -12 -4 659.52 14.39
 -1 12 4 645.61 16.36
 1 12 -4 581.88 16.05
 -1 12 4 650.39 15.95
 1 -12 -4 647.39 15.69
 -1 -12 4 594.57 16.12
 -1 -12 4 624.02 16.25
 1 12 -4 627.73 17.1
 1 12 -4 630.28 16.09
 1 -12 -4 604.96 16.25
 -1 -12 4 629.55 16.71
 1 -12 -4 635.3 16.16
 1 12 -3 298.08 9.06
 1 -12 -3 308.86 10.82
 -1 -12 3 305.24 9.51
 -1 -12 3 311.76 10.57
 1 -12 -3 291.69 10.46
 -1 12 3 316.09 9.92
 1 -12 -3 324.55 7.82
 -1 12 3 321.78 9.68
 1 12 -3 306.24 9.7
 1 -12 -3 314.51 9.16
 -1 -12 3 295.63 9.65
 -1 -12 3 302.17 9.6
 1 12 -3 305.04 9.63
 1 12 -3 302.92 10.47
 1 -12 -3 313.31 9.69
 -1 -12 3 337.69 10.61
 -1 -12 3 319.85 10.21
 1 -12 -2 1.95 2.85
 -1 -12 2 0.86 3.06
 -1 -12 2 1.7 2.76
 1 12 -2 4.85 2
 1 -12 -2 0.48 2.69
 -1 -12 2 0.91 2.69
 -1 12 2 0.58 2.5
 1 -12 -2 1.52 1.06
 -1 -12 2 0.5 2.13
 -1 -12 2 2.97 2.32
 -1 -12 2 5.34 2.48
 1 -12 -2 2.99 1.96
 -1 12 2 -0.51 2.32
 1 12 -2 0.91 2.3
 1 12 -2 -0.09 2.04
 -1 12 1 20.46 3.07
 1 12 -1 21.45 2.82
 1 -12 -1 21.59 2.45
 -1 -12 1 21.09 2.58
 1 -12 -1 15.2 3.58
 -1 -12 1 21.72 3.48
 -1 12 1 18.12 3.09
 1 -12 -1 19.22 1.18
 -1 -12 1 18.15 3.06
 -1 -12 1 20.81 2.6
 -1 -12 1 18.61 2.9
 -1 -12 1 20.38 3.16
 1 -12 -1 21.69 3.54
 -1 -12 1 24.27 3.52
 1 12 -1 21.94 2.8
 1 -12 0 711.13 16.59
 -1 -12 0 687.36 17.07
 1 12 0 672.75 16.19
 -1 12 0 674.91 16.77
 -1 -12 0 655.59 16.91
 1 -12 0 644.71 17.71
 1 -12 0 673.16 18.09
 -1 -12 0 675.51 17.7
 1 12 0 664.71 16.92
 -1 12 0 663.72 17.18
 1 -12 0 659.55 15.46
 -1 -12 0 660.19 16.24
 -1 -12 0 628.64 16.23
 1 -12 0 675.27 15.15
 -1 -12 0 642.06 16.06
 1 12 0 652.54 16.65
 1 -12 1 49.73 4.07
 -1 -12 -1 50.63 4.33
 1 12 1 48.78 3.43
 -1 12 -1 44.66 3.85
 1 -12 1 41.3 4.19
 -1 -12 -1 48.45 4.24
 1 -12 1 45.55 4.51
 1 12 1 52.02 3.84
 1 -12 1 47 3.35
 1 -12 1 44.13 2.94
 -1 -12 -1 49.73 4.09
 1 -12 1 42.48 2.63
 1 12 1 46.43 3.46
 -1 -12 -1 43.12 3.26
 1 -12 2 6.35 1.64
 -1 12 -2 4.83 2.62
 1 -12 2 8.63 3.01
 -1 -12 -2 3.15 1.92
 1 -12 2 4.1 1.91
 1 12 2 2.89 2.25
 -1 -12 -2 4.33 2.71
 1 -12 2 7.14 2.34
 -1 -12 -2 0.77 3.25
 1 12 2 6.57 2.07
 -1 12 -3 382.07 11.63
 1 -12 3 379.03 12.04
 -1 -12 -3 371.17 10.69
 1 12 3 386.02 11.22
 1 -12 3 365.89 10.27
 1 -12 3 394.38 9.09
 -1 -12 -3 377.04 11.87
 -1 -12 -3 374.05 11.71
 1 12 3 350.98 10.74
 -1 12 -4 752.69 18.78
 1 -12 4 709.42 18.96
 1 -12 4 718.26 19.92
 1 12 4 707.3 18
 -1 -12 -4 737.57 18.79
 -1 -12 -4 708.96 18.81
 -1 -12 -4 708.75 17.55
 1 -12 4 720.15 17.41
 -1 12 -5 173.83 7.75
 1 -12 5 173.36 7.69
 1 -12 5 157.25 8.2
 1 12 5 163.25 6.82
 -1 -12 -5 167.15 7.76
 -1 -12 -5 172.59 7.85
 1 -12 5 161.37 6.63
 -1 -12 -5 164.34 7.49
 -1 -12 -5 163.53 6.46
 1 12 5 173.72 7.29
 1 12 5 169.09 6.56
 -1 12 -6 53.77 5.12
 1 -12 6 58.89 5.07
 1 -12 6 54.71 5.5
 1 12 6 52.32 4.27
 -1 -12 -6 60.45 3.55
 -1 -12 -6 48.19 5.23
 -1 -12 -6 58.08 5.16
 1 -12 6 50.24 4.23
 -1 -12 -6 56.02 4.86
 -1 -12 -6 75.14 4.39
 1 12 6 54.05 3.89
 1 12 6 60.6 4.51
 -1 12 -7 330.45 11.58
 1 -12 7 327.46 11.18
 1 -12 7 307.71 12.36
 -1 -12 -7 326.13 9.44
 1 12 7 323.03 10.59
 -1 -12 -7 313.8 11.32
 -1 -12 -7 293.89 11.12
 -1 -12 -7 324.63 11.3
 -1 -12 -7 299.14 9.95
 1 -12 7 321.13 10.93
 1 12 7 301.79 10.78
 1 12 7 318.92 9.74
 -1 12 -7 315.5 11.34
 -1 12 -8 290.45 11.14
 1 -12 8 304.49 10.81
 1 -12 8 321.98 12.61
 -1 -12 -8 313.97 9.44
 1 12 8 295.64 10.42
 1 12 8 294.7 9.32
 1 12 8 282.97 10.49
 -1 12 -8 282.29 10.82
 -1 -12 -8 309.04 11
 -1 -12 -8 278.6 10.98
 -1 -12 -8 258.89 10.74
 -1 -12 -8 276.21 9.64
 1 -12 8 317.02 11.32
 -1 -12 -9 10.21 2.75
 -1 -12 -9 10.19 2.89
 1 -12 9 11.03 4.28
 1 -12 9 7.96 3.94
 1 -12 9 9.07 4.38
 -1 -12 -9 12.22 3.03
 1 12 9 9.58 3.39
 -1 12 -9 1.93 4
 -1 -12 -9 12.2 4.04
 -1 -12 -9 15.39 4.8
 -1 -12 -9 14.31 5.19
 1 12 9 11.18 3.58
 1 12 10 163.16 8.29
 -1 12 -10 182.6 8.03
 1 -12 10 176.29 9.89
 1 -12 10 182.06 8.43
 1 12 10 168.99 8.55
 -1 -12 -10 187.65 7.78
 -1 12 -10 189.42 8.71
 -1 -12 -10 201.31 9.24
 -1 -12 -10 161.8 8.83
 -1 -12 -10 167.54 7.5
 1 -12 10 211.28 10.2
 -1 -12 -10 160.85 7.38
 -1 12 -11 80.67 5.85
 1 -12 11 89.92 7.7
 1 -12 11 88.51 6.36
 -1 -12 -11 92.61 5.91
 1 12 11 78.81 6.3
 -1 -12 -11 72.53 5.2
 -1 -12 -11 77.08 5.46
 1 -12 11 97.29 7.88
 1 12 11 72.69 6.07
 -1 -12 -11 66.5 6.83
 -1 12 -11 102.16 6.46
 -1 12 -12 194.06 8.73
 1 12 12 166.58 8.94
 -1 -12 -12 180.55 8.36
 1 -12 12 159.71 9.99
 1 12 12 164.55 8.97
 -1 -12 -12 160.73 7.75
 1 -12 12 200.32 11.02
 -1 -12 -12 148.43 7.47
 1 -12 12 180.32 10.68
 -1 12 -12 180.33 8.56
 -1 -12 -13 69.5 5.89
 1 12 13 49.44 6.05
 -1 12 -13 61.36 5.76
 1 12 13 56.35 6.3
 -1 -12 -13 47.89 4.75
 -1 -12 -13 52.09 4.85
 1 -12 13 64.95 7.55
 1 -12 13 44.96 6.61
 1 12 14 108.79 7.99
 -1 -12 -14 109.7 7.32
 1 -12 14 92.39 8.23
 1 12 14 94.34 7.57
 -1 12 -14 106.79 6.03
 -1 -12 -14 92.65 6.45
 1 -12 14 101 9.09
 -1 -12 -14 93.58 6.36
 -1 -12 -15 138.84 8.58
 1 12 15 130.26 8.9
 1 -12 15 111.26 9.03
 1 12 15 134.82 8.95
 -1 12 -15 142.11 6.87
 -1 -12 -15 121.7 7.51
 1 -12 15 136.7 9.98
 -1 -12 -15 115.72 7.24
 1 -12 16 39.29 6.71
 1 12 16 32.89 6.34
 -1 -12 -16 48.76 6.4
 -1 12 -16 36.67 4.54
 1 12 16 42.35 6.45
 -1 -12 -16 35.91 5.01
 1 -12 16 29.98 6.51
 -1 -12 -16 31.72 5.07
 -1 12 -16 36.98 6.17
 1 -12 17 -2.14 5.75
 1 12 17 0.45 6.09
 -1 -12 -17 2.11 5.26
 -1 12 -17 -1.61 3.79
 -1 12 -17 0.89 5.28
 1 12 17 2.04 4.18
 -1 -12 -17 -7.55 4.88
 1 -12 17 -6.42 6.32
 -1 -12 -17 -2.26 4.1
 1 12 17 2.04 5.55
 1 -12 18 91.8 9.07
 -1 12 -18 135.33 7
 -1 -12 -18 101.56 7.8
 -1 -12 -18 100.41 8.14
 1 -12 18 101.02 9.76
 1 12 18 159.25 10.47
 -1 -12 -18 135.12 9.84
 -1 12 -18 134 9.92
 1 12 18 139.49 10.25
 1 12 19 23.07 7.28
 1 -12 19 8.05 6.69
 -1 -12 -19 13.46 5.59
 -1 -12 -19 5.93 4.85
 -1 12 -19 19.29 6.85
 1 12 19 27.92 7.62
 -1 -12 -19 27.41 6.91
 1 13 -20 31.46 5.03
 -1 -13 19 28.29 7.61
 1 -13 -19 54 8.19
 -1 13 19 49.45 7.87
 -1 13 19 39.23 7.89
 1 13 -19 44.65 5.21
 -1 -13 19 45.75 8.65
 -1 -13 18 14.82 7.02
 -1 13 18 17.46 6.25
 1 -13 -18 25.07 6.83
 -1 13 18 13.68 6.66
 1 13 -18 21.79 4.33
 -1 -13 18 15.69 7.02
 -1 -13 17 101.11 9.75
 -1 13 17 101.88 8.57
 1 -13 -17 97.93 8.64
 -1 13 17 115.34 8.99
 1 13 -17 126.04 6.98
 -1 -13 17 77.66 9
 -1 -13 16 58.02 8.07
 -1 13 16 43.25 6.67
 -1 13 16 43.2 6.63
 1 -13 -16 64.99 7.35
 1 13 -16 50.04 5.16
 -1 -13 16 31.57 7.35
 -1 -13 15 5.72 6.46
 -1 13 15 0.39 4.77
 1 -13 -15 6.98 5.09
 -1 13 15 6.46 4.83
 1 13 -15 5.96 3.69
 -1 -13 15 -0.28 5.97
 -1 -13 14 -2.43 5.91
 -1 -13 14 4.78 4.6
 -1 13 14 5.59 4.39
 1 -13 -14 4.45 4.69
 -1 13 14 2.82 4.67
 1 -13 -14 7.98 5.27
 -1 -13 14 4.83 6.19
 1 13 -14 6.39 3.61
 -1 -13 13 300.83 12.76
 -1 13 13 284.99 12.38
 1 -13 -13 338.26 12.64
 1 13 -13 312.66 10.85
 1 13 -13 351.23 12.31
 1 -13 -13 355.46 13.18
 -1 -13 13 362.83 15.38
 -1 -13 13 286.69 14.5
 -1 -13 12 74.51 6.69
 -1 13 12 62.83 6.15
 1 -13 -12 71.95 6.05
 1 13 -12 80.26 6.48
 1 -13 -12 74.75 6.52
 -1 -13 12 79.07 8.03
 -1 -13 12 67.69 7.73
 1 -13 -12 70.98 7.42
 -1 -13 11 11.03 4.57
 -1 13 11 1.22 3.81
 1 -13 -11 9.62 3.76
 1 13 -11 8.77 4.26
 1 -13 -11 9.14 4.4
 -1 -13 11 12.85 5.28
 -1 -13 11 4.91 5.07
 1 -13 -11 10.54 5.74
 -1 -13 10 186.18 9.34
 1 -13 -10 203.8 8.56
 -1 13 10 180.96 8.64
 1 13 -10 201.68 9.31
 -1 13 10 185.36 8.73
 1 -13 -10 203.36 9.47
 -1 -13 10 196.39 10.39
 1 -13 -10 183.15 9.37
 -1 -13 10 187.54 10.7
 -1 13 9 368.6 11.94
 1 13 -9 356.91 12.36
 -1 -13 9 360.07 13.06
 1 -13 -9 404.74 11.74
 -1 13 9 367.08 12.18
 1 13 -9 363.79 12.83
 -1 13 9 348.05 12.15
 1 -13 -9 374.84 12.94
 -1 -13 9 339.3 12.59
 -1 -13 9 392.38 14.06
 1 -13 -9 329.8 12.72
 -1 -13 9 360.34 14.09
 1 -13 -9 345.37 12.8
 -1 -13 8 42.73 5.29
 1 -13 -8 43.47 3.94
 -1 13 8 41.13 4.51
 -1 13 8 46.34 4.62
 1 13 -8 46.43 5.4
 -1 -13 8 40.31 4.84
 -1 -13 8 46.15 5.09
 1 -13 -8 47.57 5.23
 1 -13 -8 44.84 5.7
 1 -13 -8 34.48 5.01
 -1 -13 8 34.41 5.17
 -1 -13 8 40.09 3.7
 1 13 -8 42.37 4.44
 -1 13 8 48.5 4.39
 -1 -13 7 35.45 3.58
 1 13 -7 38.07 4
 -1 -13 7 34.48 4.56
 -1 13 7 32.79 4
 1 -13 -7 41.9 3.6
 -1 13 7 39.23 4.15
 1 13 -7 30.89 4.53
 1 -13 -7 40.39 4.73
 -1 -13 7 42.16 4.69
 -1 -13 7 34.82 4.56
 -1 13 7 39.72 4.18
 1 13 -7 35.3 4.88
 1 -13 -7 29.28 4.65
 -1 -13 7 42.12 4.85
 1 -13 -7 31.13 5
 1 13 -6 235.73 8.69
 -1 -13 6 236.56 8.13
 1 -13 -6 244.8 9.8
 -1 -13 6 237.83 9.6
 -1 13 6 237.82 8.85
 1 -13 -6 263.32 7.85
 -1 13 6 238.63 8.68
 1 13 -6 213.81 9.01
 1 -13 -6 237.1 8.71
 -1 -13 6 234.35 9.04
 -1 -13 6 239.05 9.44
 1 -13 -6 253.38 9.94
 1 13 -6 249.22 9.84
 1 -13 -6 241.11 9.36
 1 -13 -6 235.56 9.24
 1 13 -5 346.72 10.47
 1 -13 -5 334.83 11.74
 -1 -13 5 332.04 10.11
 -1 -13 5 332.33 11.62
 1 -13 -5 342.9 11.59
 1 -13 -5 348.68 9.2
 -1 13 5 309.96 10.53
 1 -13 -5 339.61 10.31
 -1 13 5 354.33 10.62
 1 13 -5 321.51 10.75
 -1 -13 5 326.77 10.73
 -1 -13 5 324.72 10.96
 1 13 -5 336.36 11.68
 1 -13 -5 328.5 10.92
 1 -13 -5 339.69 11.05
 -1 -13 5 324.79 11.33
 -1 -13 4 7.38 2.69
 1 13 -4 11.25 2.58
 -1 -13 4 11.69 3.54
 1 -13 -4 4.17 2.99
 -1 13 4 9.82 2.86
 1 -13 -4 8.65 1.84
 -1 13 4 8.43 2.94
 1 -13 -4 12.02 2.72
 1 13 -4 12.77 3.11
 -1 -13 4 7.14 2.86
 -1 -13 4 6.16 2.87
 1 -13 -4 9.11 3.46
 1 13 -4 7.52 3.38
 1 -13 -4 6.76 3.44
 -1 -13 4 8.04 3.81
 1 -13 -4 8.61 3.54
 -1 -13 3 272.16 9.1
 1 13 -3 279.11 8.48
 1 -13 -3 260.83 9.89
 -1 -13 3 265.34 10.01
 -1 13 3 270.91 9.29
 1 -13 -3 273.13 8.3
 1 13 -3 257.06 8.98
 -1 13 3 280.77 9.08
 -1 -13 3 249.98 8.98
 -1 -13 3 243.35 8.79
 1 13 -3 264.78 9.89
 1 -13 -3 282.7 9.25
 -1 -13 3 290.35 10.12
 -1 -13 3 263.12 9.37
 -1 -13 2 125.15 5.89
 1 -13 -2 117.06 6.53
 -1 -13 2 117.09 6.52
 -1 13 2 114.59 5.85
 1 13 -2 120.14 5.73
 1 -13 -2 120.39 4.96
 -1 13 2 112.81 5.76
 -1 -13 2 110.44 5.42
 -1 -13 2 118.31 5.75
 1 13 -2 115.19 5.67
 1 13 -2 116.94 6.45
 -1 -13 2 117.56 6.46
 -1 -13 2 122.58 6.02
 1 -13 -2 118.12 5.88
 -1 -13 1 433.17 12.03
 -1 -13 1 441.32 12.76
 1 -13 -1 414.12 13.44
 1 -13 -1 435.47 13.71
 -1 -13 1 453.01 13.58
 -1 13 1 451.36 12.95
 1 13 -1 410.39 12.58
 1 -13 -1 445.13 11.1
 -1 13 1 439.49 12.48
 1 13 -1 442.27 12.14
 -1 -13 1 417.87 12.02
 -1 -13 1 423.82 12.2
 1 13 -1 422.83 12.44
 1 -13 -1 460.59 12.45
 -1 -13 1 456.3 13.05
 -1 -13 1 443.57 12.55
 -1 -13 0 0.92 2.18
 -1 -13 0 -0.42 2.18
 1 -13 0 0.12 3.17
 -1 -13 0 2.33 3.01
 1 -13 0 5.94 3.02
 -1 13 0 0.54 2.69
 1 13 0 1.36 2.57
 1 -13 0 1.24 1.88
 -1 13 0 -1.83 3.01
 -1 -13 0 0.51 2.69
 -1 -13 0 1.85 2.63
 1 13 0 2.93 2.24
 1 -13 0 -1.09 3.12
 -1 -13 0 -2.12 3.56
 -1 -13 -1 189.52 6.99
 -1 13 -1 205.52 7.88
 1 -13 1 205.54 5.97
 1 -13 1 189.77 8.41
 -1 -13 -1 197.84 8.29
 1 13 1 182.09 7.49
 1 -13 1 192.42 6.47
 -1 -13 -1 200.59 8.01
 -1 -13 -1 201.84 8.17
 1 -13 1 229.63 8.07
 1 13 1 196.19 7.47
 -1 13 -2 220.73 8.33
 1 -13 2 218.85 8.92
 -1 -13 -2 215.73 8.7
 1 13 2 204.95 7.99
 -1 -13 -2 224.66 8.61
 1 -13 2 204.09 6.98
 1 -13 2 226.1 6.15
 1 13 2 212.82 7.79
 -1 -13 -2 214.94 7.57
 1 -13 3 244.12 9.44
 1 13 3 230.99 8.32
 1 13 3 239.78 8.66
 -1 13 -3 254.62 9.2
 -1 -13 -3 250.62 9.32
 -1 -13 -3 243.4 8.2
 -1 -13 -3 240.77 9.29
 1 -13 3 245.08 7.86
 -1 13 -4 17.02 3.91
 1 -13 4 17.61 4.09
 1 -13 4 17.79 3.92
 1 13 4 11.6 2.95
 -1 -13 -4 11.62 3.9
 -1 -13 -4 11.14 4.19
 -1 -13 -4 8.82 2.37
 1 -13 4 13.64 2.74
 -1 13 -5 561.42 15.63
 1 -13 5 542.24 15.54
 1 -13 5 534.98 16.72
 1 13 5 539.82 14.69
 -1 -13 -5 522.61 15.45
 -1 -13 -5 506.34 15.33
 1 -13 5 496.84 14.01
 1 13 5 526.67 15.08
 1 13 5 525.63 14.18
 -1 -13 -5 482.74 13.89
 -1 13 -6 131.26 7.26
 1 -13 6 139.57 7.21
 1 -13 6 129.91 8.13
 1 13 6 128.28 6.46
 -1 -13 -6 129.89 7.44
 -1 -13 -6 120.69 7.31
 1 -13 6 130.5 6.34
 -1 -13 -6 140.39 7.36
 1 13 6 133.22 6.09
 1 13 6 134.57 6.76
 -1 -13 -6 135.21 6.07
 -1 13 -7 128.02 7.56
 1 -13 7 128.94 7.1
 1 -13 7 120.6 8.14
 1 13 7 124.43 6.43
 -1 -13 -7 125.68 7.42
 -1 -13 -7 120.59 7.53
 -1 -13 -7 128.16 7.14
 1 -13 7 126.22 6.69
 1 13 7 112.2 6.49
 -1 -13 -7 130.76 6.12
 -1 13 -8 106.14 7.19
 1 -13 8 126.04 7.06
 1 -13 8 108.67 7.74
 -1 -13 -8 112.19 5.43
 1 13 8 105.89 6.22
 -1 -13 -8 106.64 7.17
 -1 -13 -8 102.33 6.99
 -1 -13 -8 114.24 7.01
 -1 13 -8 105.94 7.12
 1 13 8 105.72 6.45
 -1 -13 -8 103.92 5.69
 1 -13 8 105.03 6.79
 1 13 9 370.29 13.14
 -1 13 -9 384.12 13.74
 1 -13 9 400.36 13.18
 1 -13 9 367.68 14.75
 -1 -13 -9 400.54 11.79
 1 13 9 399.28 13.1
 -1 -13 -9 366.9 13.46
 -1 -13 -9 332.45 13.21
 -1 -13 -9 431.97 13.93
 -1 13 -9 400.21 13.53
 1 -13 9 423.35 14.22
 -1 -13 -9 355.57 11.92
 1 13 10 68.38 5.71
 -1 13 -10 60.92 6.52
 1 -13 10 80.12 6.14
 1 -13 10 72.33 7.24
 1 13 10 69.93 5.84
 -1 -13 -10 76.07 5.3
 -1 13 -10 83.13 6.31
 -1 -13 -10 85.82 6.53
 -1 -13 -10 72.13 6.9
 -1 -13 -10 65.53 6.68
 -1 -13 -10 69.07 5.05
 -1 -13 -10 71.59 5.13
 1 -13 10 90.28 7.43
 -1 -13 -11 5.07 2.94
 1 -13 11 11.03 5.52
 -1 -13 -11 5.26 3.02
 1 -13 11 8.12 5.14
 1 13 11 4.27 3.79
 -1 -13 -11 3.92 3.59
 1 13 11 3.37 3.68
 -1 -13 -11 5.09 4.59
 -1 13 -11 1.35 4.13
 -1 -13 -11 7.49 5.38
 -1 -13 -12 59.1 5.03
 1 -13 12 70.98 8.05
 -1 -13 -12 59.85 5.19
 1 13 12 51.41 5.92
 -1 -13 -12 70.05 5.6
 -1 -13 -12 50.12 6.85
 1 13 12 64.8 6.26
 -1 13 -12 80.39 6.42
 1 -13 12 62.1 7.3
 1 13 13 282.75 12.18
 -1 -13 -13 245.58 12.35
 1 13 13 271.8 11.92
 -1 -13 -13 251.63 10.42
 -1 -13 -13 261.18 10.55
 1 -13 13 248.79 12.7
 1 -13 14 9.37 5.54
 -1 -13 -14 19.12 4.88
 1 13 14 12.05 5.16
 -1 -13 -14 4.29 6.51
 1 13 14 14.21 4.91
 -1 13 -14 11.44 3.86
 1 -13 14 18.46 6.87
 -1 -13 -14 15.18 4.03
 -1 -13 -14 11.98 3.71
 -1 -13 -15 12.79 5.06
 1 13 15 0.62 5.06
 -1 -13 -15 3.16 3.43
 1 -13 15 13.69 6.76
 1 -13 15 3.48 5.92
 -1 -13 -15 -0.84 3.74
 1 13 15 4.15 4.99
 -1 13 -15 2.45 3.6
 1 -13 15 1.21 5.33
 1 -13 16 34.88 6.8
 -1 -13 -16 43.43 6.43
 1 13 16 34.26 6.61
 1 -13 16 49.01 8.17
 -1 -13 -16 31.2 5.02
 -1 -13 -16 35.57 5.19
 1 -13 16 33.06 7.68
 1 13 16 32.95 6.57
 -1 13 -16 41.77 4.66
 -1 13 -16 46.52 6.56
 1 -13 17 102.88 9.43
 1 13 17 167.15 10.56
 1 13 17 150.89 10.24
 -1 -13 -17 159.08 9.84
 1 13 17 121.31 8.08
 -1 13 -17 154.04 10.27
 -1 13 -17 147.33 7.36
 1 -13 17 123.83 10.95
 -1 -13 -17 119.93 8.34
 -1 -13 -17 119.17 8.01
 1 -13 17 137.13 11.28
 -1 -13 -18 10.89 4.84
 -1 -13 -18 9.09 4.87
 1 -13 18 5.1 7.23
 1 -13 18 26.31 8.18
 1 -13 18 4.13 6.15
 -1 -13 -18 27.92 6.59
 1 13 18 15.52 6.53
 1 13 18 17.19 6.68
 -1 13 -18 12.31 6.02
 -1 13 -18 14.3 4.35
 1 -13 19 0.58 7.89
 1 -13 19 19.2 8.1
 -1 13 -19 17.78 6.84
 1 -14 -19 119.77 10.46
 -1 -14 19 117.49 11.13
 1 14 -19 134.18 7.57
 -1 14 18 -2.59 6.01
 -1 -14 18 5.76 6.89
 -1 14 18 0.23 6.62
 1 -14 -18 -1.48 6.21
 -1 -14 18 -2.01 7.44
 1 14 -18 3.8 3.97
 -1 14 17 13.68 6.14
 -1 -14 17 18.06 7.15
 -1 14 17 17.4 6.5
 1 -14 -17 20.72 6.45
 -1 -14 17 20.51 7.53
 1 14 -17 19.29 4.61
 -1 14 16 -2.78 5.55
 -1 14 16 -2.75 5.49
 1 -14 -16 4.71 5.62
 -1 -14 16 3.28 6.48
 -1 -14 16 4.51 6.86
 1 14 -16 1.05 3.86
 -1 14 15 182.79 10.36
 1 -14 -15 204.61 10.83
 -1 14 15 175.36 10.4
 -1 -14 15 155.3 11.83
 1 -14 -15 238.45 11.44
 1 14 -15 198.32 8.84
 -1 -14 15 204.53 12.96
 -1 -14 14 5.24 5.26
 1 -14 -14 5.84 4.92
 -1 14 14 5.6 4.81
 -1 -14 14 12.63 6.52
 1 -14 -14 2.57 7.23
 1 -14 -14 10.91 5.56
 1 14 -14 5.77 3.56
 1 14 -14 11.04 4.95
 -1 -14 14 21.87 7.08
 -1 -14 13 0.19 4.87
 -1 14 13 -3.28 4.4
 1 -14 -13 1.84 4.31
 -1 -14 13 -4.7 6.05
 1 -14 -13 1.39 6.24
 1 -14 -13 3.92 4.89
 1 14 -13 -0.49 3.38
 1 14 -13 8.07 4.58
 -1 -14 13 7.53 6.12
 -1 -14 12 -1.11 4.7
 1 -14 -12 -2.28 3.96
 -1 14 12 2.74 4.26
 -1 -14 12 4.97 5.73
 1 -14 -12 4.44 6.32
 1 -14 -12 4.44 4.85
 1 14 -12 6.26 4.89
 -1 -14 12 0.98 5.67
 -1 -14 11 493.91 16.96
 1 -14 -11 544.1 16.11
 -1 14 11 474.77 16.13
 1 -14 -11 516.7 17.36
 -1 -14 11 511.62 19.02
 1 -14 -11 490.98 16.87
 1 -14 -11 562.76 17.13
 1 14 -11 529.56 16.61
 -1 -14 11 572.55 19.38
 -1 -14 10 54.33 6.04
 1 -14 -10 59.49 4.99
 -1 14 10 53.95 5.33
 1 -14 -10 59.23 6.73
 -1 -14 10 54.73 6.64
 1 -14 -10 55.37 6.51
 1 -14 -10 57.76 6
 -1 -14 10 56.71 6.62
 -1 14 10 52.94 5.34
 1 14 -10 58.12 6.24
 1 14 -9 5.41 4.17
 1 14 -9 13.09 4.69
 1 -14 -9 11.82 4.45
 1 -14 -9 12.17 5.27
 -1 -14 9 9.08 4.72
 1 -14 -9 13.87 5.4
 -1 -14 9 8.79 4.24
 -1 14 9 20.98 4.11
 1 -14 -9 13.24 3.54
 -1 14 9 9.2 3.62
 -1 -14 9 9.93 4.7
 1 14 -8 25.78 4.66
 -1 -14 8 27.82 3.73
 -1 -14 8 30.98 4.96
 -1 14 8 26.34 4.31
 1 -14 -8 24.76 3.67
 1 -14 -8 29.67 5.57
 -1 -14 8 31.56 5.07
 1 -14 -8 28.14 5.33
 1 -14 -8 31.09 5.19
 1 14 -8 26 4.9
 -1 14 8 30.75 4.3
 -1 -14 8 24.88 4.78
 1 14 -7 590.81 16.13
 -1 -14 7 557.59 14.86
 -1 -14 7 541.05 16.93
 1 -14 -7 625.85 14.95
 -1 14 7 536 15.8
 1 -14 -7 546.26 16.34
 1 -14 -7 563.43 16.59
 1 -14 -7 571.8 17.17
 -1 -14 7 558.9 16.93
 -1 -14 7 552.71 16.26
 1 14 -7 566.96 17.07
 -1 14 7 580.42 16.47
 1 14 -7 499.17 16.02
 -1 14 7 586.45 15.79
 1 14 -6 9.63 3.56
 1 14 -6 13.93 3.3
 -1 14 6 9.12 3.29
 1 -14 -6 12.8 3.96
 -1 -14 6 13.42 4.01
 -1 14 6 12.31 3.36
 -1 -14 6 8.12 4.68
 1 -14 -6 14.04 4.94
 1 -14 -6 11.99 4.16
 -1 -14 6 5.52 3.27
 -1 -14 6 9.76 3.05
 1 -14 -6 11.46 3.9
 1 14 -6 10.66 4.02
 -1 -14 6 5.62 3.41
 1 -14 -5 234.99 9.84
 -1 -14 5 229.99 8.33
 1 14 -5 242.89 8.49
 -1 -14 5 242.85 9.83
 1 -14 -5 233.77 9.73
 -1 14 5 250.77 9.11
 -1 -14 5 238.62 9.6
 1 -14 -5 230.23 9.18
 1 -14 -5 234.17 9.11
 -1 -14 5 232.45 9.06
 -1 -14 5 210.42 8.74
 1 14 -5 240.28 9.86
 1 14 -5 220.35 8.83
 1 -14 -5 236.5 8.47
 -1 14 5 236.22 8.74
 1 14 -4 6.33 3.23
 1 -14 -4 14.96 3.01
 -1 14 4 6.03 3.04
 1 14 -4 11.54 2.76
 1 -14 -4 9.71 3.68
 -1 -14 4 12.21 3.97
 -1 14 4 10 3.26
 1 -14 -4 17.68 4.16
 -1 -14 4 12.58 3.99
 -1 -14 4 10.38 3.68
 1 -14 -4 10.46 3.91
 -1 -14 4 7.82 3.29
 1 14 -4 6.1 4.02
 -1 -14 4 14.54 3.36
 -1 -14 3 586.62 15.69
 -1 -14 3 592.77 17.17
 1 -14 -3 575.81 17.04
 -1 14 3 591.1 16.23
 -1 -14 3 566.35 16.08
 1 -14 -3 604.9 15.97
 -1 -14 3 650.54 17.17
 -1 -14 3 570.53 15.77
 -1 -14 3 554.46 15.55
 1 14 -3 564.18 15.73
 -1 14 3 616.41 15.84
 1 -14 -3 602.54 14.88
 1 14 -3 595.03 17.07
 1 -14 -2 21.44 4.03
 -1 -14 2 17.87 3.94
 -1 14 2 24.73 3.64
 -1 -14 2 18.87 3.79
 -1 -14 2 17.65 4.38
 1 -14 -2 18.07 4.13
 -1 -14 2 20.02 3.57
 -1 -14 2 21.1 3.2
 -1 -14 2 24.72 3.68
 1 -14 -2 24.78 2.96
 -1 14 2 24.73 3.74
 1 14 -2 22.99 4.13
 -1 -14 1 342.71 11.27
 1 -14 -1 331.5 12.04
 1 -14 -1 368.01 12.53
 -1 -14 1 350.79 12.14
 1 14 -1 339.29 11.41
 -1 14 1 345.34 11.4
 1 -14 -1 379.19 11.33
 -1 -14 1 367.48 11.24
 -1 -14 1 375.8 11.98
 1 -14 -1 367.4 9.65
 -1 14 1 361.64 11.19
 -1 -14 1 350.03 10.83
 -1 -14 1 341.17 10.69
 1 14 0 18.16 2.94
 1 -14 0 16.37 3.97
 -1 -14 0 15.81 3.36
 -1 -14 0 18.72 4.3
 1 -14 0 16.5 3.85
 -1 -14 0 17.05 3.85
 1 -14 0 14.03 3.95
 1 14 0 12.67 3.26
 -1 14 0 16.39 3.41
 -1 -14 0 17.4 2.84
 1 -14 0 15.45 2.37
 -1 14 0 17.45 3.4
 -1 14 -1 144.11 6.77
 1 -14 1 139.56 7.37
 -1 -14 -1 142.88 7.34
 1 14 1 133.81 6.65
 -1 14 -1 123.55 6.59
 1 -14 1 160.82 7.06
 -1 -14 -1 142.54 7.37
 1 -14 1 129.16 5.43
 -1 -14 -1 143.18 6.88
 1 14 1 140.67 6.48
 -1 -14 -1 134.18 5.94
 -1 14 -2 52.05 4.71
 1 -14 2 52.88 5.08
 -1 -14 -2 53.54 5.19
 1 14 2 39.98 4.19
 -1 -14 -2 41.48 5.08
 -1 -14 -2 44.79 4.75
 1 -14 2 44.97 3.59
 1 14 2 50.13 4.05
 -1 -14 -2 43.47 3.66
 -1 14 -3 936.16 22.52
 1 -14 3 899.99 23.02
 1 -14 3 914.68 24.04
 1 14 3 872.42 21.84
 -1 -14 -3 901.62 22.48
 -1 -14 -3 934.74 22.85
 1 -14 3 846.81 20.59
 1 14 3 849 21.54
 -1 -14 -3 847.49 21.12
 -1 14 -4 59.73 5.39
 1 -14 4 66.05 5.6
 1 -14 4 61.8 6.07
 1 14 4 64.16 4.85
 -1 -14 -4 67.52 5.8
 -1 -14 -4 61.35 5.63
 1 -14 4 55.34 4.2
 -1 -14 -4 59.92 4.29
 -1 14 -5 81.94 5.97
 1 -14 5 82.85 6.01
 1 -14 5 83.85 6.76
 1 14 5 84.87 5.53
 -1 -14 -5 81.61 6.51
 -1 -14 -5 87.04 6.5
 1 -14 5 76.78 4.95
 1 14 5 85.33 5.6
 -1 -14 -5 74.72 4.78
 -1 14 -6 19.86 4.59
 1 -14 6 19.22 4.14
 1 -14 6 19.7 4.82
 1 14 6 19.18 3.55
 -1 -14 -6 20.2 4.99
 -1 -14 -6 12.55 4.38
 -1 -14 -6 20.21 4.49
 1 14 6 25.6 4
 1 -14 6 18.03 3.6
 -1 -14 -6 19.13 3.13
 -1 14 -7 549.38 16.84
 1 -14 7 579.9 16.7
 1 -14 7 562.22 18.55
 1 14 7 548.9 15.9
 -1 -14 -7 505.71 16.48
 -1 -14 -7 533.29 16.64
 -1 -14 -7 599.2 17.22
 1 -14 7 550.88 15.87
 1 14 7 537.25 16.19
 -1 -14 -7 532.5 15.17
 1 14 8 6.27 3.43
 1 -14 8 8.38 4.49
 1 -14 8 3.98 5.07
 1 14 8 11 3.53
 -1 14 -8 14.84 4.82
 -1 -14 -8 6.86 4.68
 -1 -14 -8 2.14 5.15
 1 -14 8 11.7 4.1
 -1 -14 -8 8.8 2.94
 -1 -14 -8 11.63 4.04
 1 14 9 20.87 4.12
 -1 14 -9 17.73 5.15
 1 -14 9 30.79 4.97
 1 -14 9 20.66 5.51
 1 14 9 19.32 3.99
 -1 -14 -9 20.13 5.33
 -1 -14 -9 19.34 5.64
 -1 -14 -9 24.36 4.89
 1 -14 9 23.29 5
 -1 -14 -9 23.31 3.58
 1 14 10 22.16 4.34
 -1 14 -10 21.42 5.32
 1 -14 10 22.71 4.75
 1 -14 10 21.86 5.58
 -1 -14 -10 18.07 3.74
 1 14 10 17.74 4.26
 -1 -14 -10 17.33 5.72
 -1 -14 -10 19.04 5.48
 -1 -14 -10 20.55 5.08
 -1 -14 -10 21.32 3.69
 1 -14 10 20.39 5.06
 -1 14 -10 18.32 4.78
 -1 14 -11 186.42 10.24
 -1 14 -11 218.08 10
 -1 -14 -11 243.26 10.74
 1 -14 11 196.25 11.16
 1 14 11 195.74 9.85
 -1 -14 -11 224.72 9.08
 -1 -14 -11 192.3 8.69
 1 -14 11 246.72 11.79
 1 14 11 180.83 9.54
 -1 -14 -11 181.19 10.2
 -1 -14 -11 183.75 10.45
 -1 14 -12 17.49 5.07
 -1 -14 -12 4.36 5.94
 -1 -14 -12 3.41 5.57
 1 -14 12 7.97 5.22
 1 14 12 3.82 4.62
 -1 -14 -12 5.29 3.63
 -1 14 -12 0.98 5.41
 1 14 12 5.55 4.16
 -1 -14 -12 9.47 3.51
 -1 -14 -12 2.63 3.41
 1 -14 12 9.05 6.02
 1 -14 13 40.51 6.57
 -1 -14 -13 52.74 5.6
 1 14 13 33.25 5.84
 -1 14 -13 61.18 6.38
 -1 -14 -13 35.36 7.44
 -1 -14 -13 30.34 7.06
 1 14 13 36.42 5.51
 -1 -14 -13 36.17 4.85
 -1 -14 -13 34.95 4.62
 1 -14 13 47.92 7.76
 1 -14 14 13.83 5.74
 1 14 14 8.33 5.12
 -1 -14 -14 19.04 5.03
 -1 -14 -14 12.2 3.77
 -1 -14 -14 10.3 4.23
 1 -14 14 13.49 7.22
 -1 -14 -14 -2.97 7.33
 1 14 14 13.82 5.13
 -1 14 -14 11.15 4.03
 -1 14 -15 279.87 10.26
 -1 -14 -15 236.11 13.09
 1 14 15 270.22 12.72
 -1 -14 -15 287.39 12.11
 1 -14 15 227.3 12.54
 1 14 15 244.12 12.06
 1 -14 15 331.37 15.78
 -1 -14 -15 220.1 10.41
 -1 -14 -15 226.51 10.66
 1 -14 16 2.67 7.12
 -1 -14 -16 1.09 3.88
 -1 -14 -16 -2.76 4.18
 1 14 16 0.89 5.74
 -1 -14 -16 10.91 5.27
 1 -14 16 -0.5 5.78
 -1 14 -16 1.77 3.92
 -1 -14 -16 -0.72 7.95
 1 14 16 0.67 5.55
 -1 -14 -17 21.47 5.32
 -1 -14 -17 18.31 4.81
 1 -14 17 15.79 8.07
 1 14 17 20.11 6.6
 1 -14 17 7.7 6.14
 -1 14 -17 19.59 4.55
 -1 -14 -17 4.11 8.36
 1 14 17 22.14 6.76
 -1 14 -18 5.94 4.17
 1 14 18 6.93 6.64
 -1 -14 -18 -1.93 9.22
 -1 -14 -18 5.91 4.81
 -1 -14 -18 6.26 4.84
 1 -14 18 17.31 8.31
 1 -14 19 90.13 10.97
 1 -15 -19 41.36 11.35
 1 15 -18 3.96 4.24
 1 -15 -18 6.25 6.28
 1 -15 -18 -7.86 10.06
 -1 -15 18 -3.36 7.63
 -1 15 17 86.48 8.5
 1 15 -17 94.06 6.77
 -1 15 17 81.5 8.72
 1 -15 -17 90.02 9.01
 1 -15 -17 80.14 11.14
 -1 -15 17 92.01 10.19
 -1 15 16 18.5 6.17
 -1 15 16 18.74 6.32
 1 -15 -16 30.6 6.5
 1 15 -16 24.37 5.12
 1 -15 -16 19.53 8.85
 -1 -15 16 27.1 8.19
 -1 15 15 0.4 5.51
 1 -15 -15 2.43 5.2
 -1 15 15 -2.1 5.67
 1 15 -15 1.51 3.96
 1 -15 -15 7.92 5.77
 1 -15 -15 5.1 7.87
 -1 -15 15 4.72 7.52
 -1 15 14 37.95 6.21
 1 15 -14 61.95 6.45
 1 15 -14 43.01 5.1
 1 -15 -14 59.56 7.11
 1 -15 -14 52.42 8.53
 -1 -15 14 51.72 8.72
 -1 -15 13 303.88 13.33
 -1 15 13 279.12 12.63
 1 -15 -13 347.17 12.89
 1 15 -13 320.18 12.49
 1 15 -13 304.8 11.37
 1 -15 -13 342.86 13.56
 1 -15 -13 296.66 14.25
 -1 -15 13 284.08 15.04
 1 -15 -13 302.47 13.95
 -1 -15 13 314.67 15.55
 -1 -15 12 6.27 5.18
 -1 15 12 3.38 4.44
 1 -15 -12 4.22 4.28
 1 15 -12 5.9 5.07
 1 -15 -12 14.63 5.52
 1 -15 -12 13.96 6.71
 1 -15 -12 8.57 6.28
 -1 -15 12 7.06 5.93
 -1 -15 12 8.39 6.14
 -1 -15 11 5.12 5.64
 -1 -15 11 3.23 4.55
 -1 15 11 3.16 3.95
 1 15 -11 2.02 4.4
 1 -15 -11 4.2 4.75
 -1 15 11 1.83 4.04
 -1 -15 11 1.75 5.14
 1 -15 -11 6.19 5.83
 1 -15 -11 15.37 6.39
 1 15 -10 4.38 4.38
 -1 -15 10 11.78 5.52
 -1 -15 10 8.83 4.84
 -1 15 10 12.05 4.34
 1 15 -10 7.58 5
 1 -15 -10 11.35 4.88
 1 -15 -10 11.22 6.24
 1 -15 -10 9.84 5.53
 -1 -15 10 14.88 5.46
 -1 15 10 9.41 4.13
 -1 -15 9 331.13 13.22
 -1 15 9 340.94 12.33
 -1 15 9 330.9 12.4
 1 15 -9 352.03 13.29
 1 -15 -9 390.92 13.64
 -1 -15 9 360.85 13.84
 -1 -15 9 362.71 14.15
 1 -15 -9 338.99 13.19
 1 -15 -9 358.07 13.39
 1 15 -9 294.98 12.15
 1 15 -8 15.79 4.36
 -1 -15 8 17.51 4.57
 -1 -15 8 17.03 4.69
 -1 15 8 11.68 3.94
 1 15 -8 15.72 4.95
 1 -15 -8 21.55 4.84
 -1 15 8 16.67 3.96
 1 -15 -8 12.31 5.2
 1 -15 -8 17.09 5.18
 -1 -15 7 54.93 4.7
 -1 -15 7 56.73 5.86
 -1 15 7 54.53 5.13
 -1 15 7 56.38 5.14
 1 15 -7 47.98 5.8
 -1 -15 7 44.57 5.22
 1 -15 -7 55.86 5.96
 -1 -15 7 42.78 6.08
 1 -15 -7 57.09 6.48
 1 -15 -7 53.76 6.07
 1 15 -7 49.51 5.36
 -1 -15 6 46.95 4.58
 1 -15 -6 36.74 5.14
 -1 -15 6 45.49 5.4
 -1 15 6 43.54 4.81
 1 15 -6 49.04 5.71
 -1 -15 6 39.08 4.67
 1 -15 -6 45.49 5.57
 -1 -15 6 38.62 5.03
 1 -15 -6 38.27 5.35
 -1 -15 6 40.42 5.73
 1 -15 -6 45.02 5.66
 1 15 -6 43.91 4.92
 -1 -15 5 381.49 11.62
 1 -15 -5 370.38 13.4
 -1 -15 5 371.89 13.23
 1 -15 -5 389.66 13.5
 -1 15 5 366.92 12.18
 1 15 -5 378.12 13.39
 -1 -15 5 353.2 12.04
 -1 -15 5 368.79 12.12
 1 -15 -5 390.73 12.68
 -1 -15 5 386.22 12.84
 1 15 -5 348.74 12.02
 -1 15 5 394.31 12.06
 -1 -15 4 38.2 4.36
 1 -15 -4 27.57 4.6
 -1 -15 4 34.99 4.91
 -1 15 4 27.12 4.15
 1 15 -4 31.77 4.88
 -1 -15 4 24.9 3.87
 -1 -15 4 27.95 4.27
 -1 -15 4 30.48 4.73
 1 -15 -4 36.5 5.1
 -1 15 4 34.28 4.41
 1 -15 -4 36.71 3.72
 -1 -15 3 199.58 8.21
 -1 -15 3 204.86 9.46
 1 -15 -3 213.54 9.74
 -1 15 3 204.5 8.64
 1 15 -3 201.6 9.36
 -1 -15 3 190.57 7.97
 -1 -15 3 210 8.3
 1 -15 -3 210.2 8.8
 -1 -15 3 208.02 9.69
 -1 -15 3 219.56 8.73
 -1 15 3 227.46 8.43
 1 -15 -2 202.75 9.19
 -1 -15 2 195.01 8.27
 1 -15 -2 195.36 9.39
 -1 -15 2 193.52 9.04
 1 15 -2 162.86 7.93
 -1 15 2 190.21 8.26
 1 15 -2 197.35 9.2
 -1 -15 2 176.18 7.48
 -1 -15 2 194.93 8.02
 -1 -15 2 214.85 8.4
 1 -15 -2 200.88 8.54
 -1 -15 2 193.52 9.17
 1 -15 -2 201.38 6.95
 -1 15 2 218.28 8.21
 1 -15 -1 335.86 12.42
 -1 -15 1 324.09 12.07
 -1 15 1 304.45 11.07
 1 15 -1 316.83 11.2
 1 -15 -1 312.79 11.93
 -1 -15 1 329.4 11.15
 -1 -15 1 340.76 10.65
 -1 -15 1 304.64 10.18
 -1 -15 1 339.21 11.72
 1 -15 -1 350.2 11.24
 -1 15 1 341.07 10.99
 -1 -15 0 1.9 3.79
 -1 15 0 -0.64 3.38
 1 15 0 1.11 3.34
 -1 15 0 3.59 3.29
 -1 -15 0 4.33 3.55
 1 -15 0 2.03 4.14
 -1 -15 0 -1.77 4.26
 1 -15 0 0.92 4.24
 -1 -15 0 3.41 2.44
 -1 15 -1 493.65 13.95
 -1 -15 -1 468.95 14.87
 -1 15 -1 450.82 14.15
 1 15 1 425.74 13.58
 1 -15 1 453.2 14.78
 1 -15 1 429.04 12.1
 -1 -15 -1 470.47 14.22
 -1 -15 -1 480.56 14.48
 1 -15 1 503.8 14.15
 -1 -15 -1 446.68 12.97
 -1 15 -2 72.57 5.46
 -1 -15 -2 71.27 5.79
 1 15 2 62.66 5.01
 1 -15 2 63.76 5.77
 1 -15 2 61.25 4.17
 -1 -15 -2 71.38 5.67
 -1 -15 -2 59.77 6.25
 -1 -15 -2 60.04 4.38
 -1 15 -3 112.9 6.85
 1 -15 3 120.73 7.61
 1 15 3 114.6 6.32
 1 -15 3 112.46 7.11
 1 -15 3 104.14 5.32
 -1 -15 -3 128.4 7.19
 -1 -15 -3 127 7.49
 -1 -15 -3 114.95 5.84
 -1 15 -4 86.24 6.38
 1 -15 4 92.53 6.54
 1 -15 4 93.34 6.99
 1 15 4 84.56 5.66
 1 -15 4 82.08 4.99
 -1 -15 -4 89 6.36
 -1 -15 -4 78.79 5.1
 -1 -15 -4 88.88 6.84
 -1 15 -5 426.57 13.92
 1 -15 5 446.59 14.16
 1 -15 5 442.74 15.65
 1 15 5 430.59 13.37
 1 15 5 408.67 13.57
 1 -15 5 400.21 12.28
 -1 -15 -5 404.43 12.55
 -1 -15 -5 403.04 14.04
 -1 -15 -5 442.65 14.19
 -1 15 -6 117.46 7.3
 1 -15 6 109.71 6.94
 1 -15 6 106.05 7.96
 1 15 6 101.36 6.41
 1 15 6 104.45 6.57
 1 -15 6 104.31 6.02
 -1 -15 -6 99.23 5.8
 -1 -15 -6 103.54 7.48
 -1 -15 -6 111.56 7.55
 -1 15 -7 49.25 5.84
 1 -15 7 52.28 5.83
 1 -15 7 47.01 6.59
 1 15 7 44.55 5.01
 1 15 7 54.85 5.14
 1 -15 7 53.47 5.02
 -1 -15 -7 57.31 5.9
 -1 -15 -7 55.34 6.24
 -1 -15 -7 47.21 6.37
 -1 -15 -7 46.19 4.3
 1 15 8 5.54 3.48
 -1 15 -8 5.52 4.66
 1 -15 8 7.06 4.29
 1 -15 8 5.52 5.19
 1 15 8 7.11 3.52
 -1 -15 -8 2.12 4.23
 -1 -15 -8 2.91 2.78
 1 -15 8 2.62 3.78
 -1 -15 -8 8.09 4.94
 -1 -15 -8 4.36 5.16
 -1 15 -9 213.03 10.41
 1 -15 9 226.76 9.99
 1 -15 9 209.31 11.58
 1 15 9 193.06 9.22
 1 15 9 193.47 9.3
 -1 -15 -9 231.5 10.5
 1 -15 9 211.99 9.99
 -1 -15 -9 191.57 8.5
 -1 -15 -9 196.92 10.43
 -1 -15 -9 196.11 10.14
 -1 15 -10 -0.37 5.13
 1 -15 10 9.53 4.86
 -1 -15 -10 6.26 3.2
 1 -15 10 1.44 5.16
 1 15 10 3.12 3.81
 -1 -15 -10 5.15 4.85
 -1 -15 -10 -0.36 6.02
 -1 -15 -10 2.68 5.47
 1 15 10 2.95 3.94
 -1 15 -11 1.77 5.41
 -1 -15 -11 -1.18 3.19
 1 -15 11 3.03 5.21
 1 -15 11 6.93 5.51
 1 15 11 -1.06 4.36
 -1 15 -11 -0.34 4.89
 -1 -15 -11 3.36 4.99
 1 15 11 2.74 3.89
 -1 -15 -11 2.82 5.66
 -1 -15 -11 -3.03 6.05
 1 -15 12 47.59 7.51
 -1 -15 -12 33.27 4.72
 1 -15 12 42.48 7.04
 1 15 12 38.05 6.05
 -1 15 -12 35.81 6.62
 -1 15 -12 54.49 6.39
 1 15 12 32.64 5.47
 -1 -15 -12 39.36 7.48
 -1 -15 -12 28.18 7.09
 1 -15 13 317.46 15.12
 -1 -15 -13 242.6 10.62
 1 -15 13 242.44 13.13
 1 15 13 233.95 11.72
 -1 15 -13 245.07 12.6
 -1 15 -13 307.59 11.89
 1 15 13 253.91 11.97
 -1 -15 -13 246.5 12.85
 -1 -15 -13 240.73 12.73
 -1 -15 -14 18.77 4.61
 1 -15 14 32.47 8.06
 1 -15 14 23.74 6.52
 1 15 14 17.45 5.65
 -1 15 -14 14.96 6.27
 1 15 14 11.81 5.47
 -1 -15 -14 18.31 7.52
 -1 -15 -14 19.92 7.91
 -1 -15 -15 7.08 3.95
 1 -15 15 4.85 7.6
 -1 -15 -15 1.99 4.45
 1 -15 15 9.73 6.06
 1 15 15 9.62 5.81
 -1 15 -15 -2.61 6.53
 -1 15 -15 1.19 3.9
 1 15 15 0.66 5.37
 -1 -15 -15 0.93 7.36
 -1 -15 -15 3.29 8.06
 1 -15 16 15.79 6.3
 1 15 16 28.01 6.7
 1 -15 16 35.37 8.71
 -1 -15 -16 25.19 4.87
 -1 15 -16 29.36 4.97
 1 15 16 31.53 6.91
 -1 -15 -16 23.44 8.57
 -1 -15 -16 28.31 8.41
 1 15 17 137.65 10.27
 -1 15 -17 136.23 7.71
 1 -15 17 151.92 12.8
 -1 -15 -17 106.44 11.2
 1 -15 17 95.38 9.38
 1 15 18 -0.19 5.27
 -1 15 -18 0.68 4.15
 1 -15 18 1.66 8.48
 1 16 -17 5.85 4.82
 -1 -16 17 16.21 8.43
 1 -16 -17 -5.21 9.46
 1 -16 -17 18.34 10.19
 -1 16 16 24.29 6.6
 -1 16 16 12.43 6.18
 1 16 -16 17.22 5.02
 1 -16 -16 15.94 8.96
 1 -16 -16 21.76 9.44
 -1 -16 16 22.1 8.38
 -1 16 15 90.46 8.34
 1 16 -15 95.87 6.98
 1 -16 -15 113.56 9.14
 1 -16 -15 95.1 11
 1 -16 -15 73.57 10.1
 -1 -16 15 126.92 11.72
 -1 16 14 34.51 6.61
 1 16 -14 45.23 5.66
 1 16 -14 50.76 6.54
 1 -16 -14 55.42 7.79
 1 -16 -14 34.9 8.3
 1 -16 -14 53.29 9.29
 -1 -16 14 52.76 8.92
 -1 -16 13 8.18 6.85
 -1 -16 13 0.21 5.52
 -1 16 13 -1.78 5.1
 1 16 -13 1.94 4.83
 1 16 -13 -2.42 4.06
 1 -16 -13 0.99 5.47
 1 -16 -13 -3.13 7.55
 1 -16 -13 3.98 7.24
 1 16 -13 -7 5.68
 -1 -16 12 124.56 9.19
 -1 16 12 113.28 8.36
 1 16 -12 142.96 8.9
 1 -16 -12 140.75 9.34
 -1 -16 12 150.2 10.91
 1 -16 -12 147.72 10.54
 1 -16 -12 137.08 9.96
 1 16 -12 93.43 8.21
 -1 -16 11 152.22 9.5
 -1 16 11 149.89 8.78
 -1 16 11 145.86 8.65
 1 16 -11 160.74 9.57
 -1 -16 11 176.32 11.03
 1 -16 -11 179.32 9.78
 1 -16 -11 157.69 10.67
 1 -16 -11 164.66 10.23
 -1 -16 10 75.64 7.08
 -1 16 10 75.23 6.31
 1 16 -10 68.63 6.87
 -1 16 10 62.06 6.11
 1 -16 -10 85.32 7.44
 -1 -16 10 91.48 8.03
 1 -16 -10 74.3 7.89
 1 -16 -10 70.07 7.53
 1 16 -10 55.76 6.27
 1 16 -9 -0.84 4.29
 -1 -16 9 2.12 4.63
 -1 -16 9 0.19 4.35
 -1 16 9 4.92 4.03
 1 16 -9 -0.53 5.24
 1 -16 -9 1.97 4.65
 -1 16 9 3.09 3.8
 1 -16 -9 -2.02 6.02
 1 -16 -9 1.51 5.31
 -1 -16 8 26.4 5.36
 -1 -16 8 35.71 5.38
 -1 16 8 30 4.68
 -1 16 8 36.71 4.83
 1 16 -8 32.99 5.76
 1 -16 -8 42.5 5.85
 1 16 -8 32.1 5.12
 1 -16 -8 39.86 6.24
 1 -16 -8 34.15 6.45
 -1 -16 7 136.99 8.21
 -1 16 7 135.7 7.45
 -1 16 7 136.77 7.6
 1 16 -7 137.86 8.75
 1 -16 -7 145.59 8.54
 -1 -16 7 135.63 7.91
 1 16 -7 117.75 7.42
 1 -16 -7 134.56 8.43
 1 -16 -7 153.52 8.57
 -1 -16 6 53.12 6.01
 1 -16 -6 63.92 6.32
 -1 16 6 58.92 5.37
 1 16 -6 58.26 6.22
 -1 -16 6 42.56 5.2
 1 -16 -6 60.39 6.43
 -1 -16 6 58.58 4.93
 1 -16 -6 62.85 6.41
 1 -16 -6 61.1 6.47
 -1 -16 5 52.56 5.74
 1 -16 -5 36.05 5.37
 -1 16 5 40.79 4.84
 1 16 -5 42.79 5.78
 -1 -16 5 37.65 4.75
 -1 -16 5 40.03 5.11
 1 -16 -5 41.62 5.6
 -1 -16 5 40.32 4.61
 1 -16 -5 49.16 6.04
 1 -16 -4 361.77 13.29
 -1 -16 4 347.4 13.12
 -1 16 4 326.53 11.9
 1 16 -4 373.34 13.28
 -1 -16 4 331.5 11.55
 -1 -16 4 363.69 11.85
 1 -16 -4 389.94 12.49
 -1 -16 4 346.31 11.65
 -1 -16 3 238.14 9.2
 -1 -16 3 221.71 10.33
 1 -16 -3 246.49 10.88
 -1 16 3 222.62 9.4
 1 16 -3 234.88 10.71
 -1 -16 3 212.38 8.77
 -1 -16 3 239.91 9.1
 -1 16 3 238.65 9.23
 -1 -16 3 252.15 11
 1 -16 -3 259.1 10.16
 -1 -16 2 49.16 4.87
 1 -16 -2 49.23 5.62
 1 -16 -2 48.43 5.77
 -1 -16 2 45.14 5.58
 1 16 -2 44.6 5.03
 -1 16 2 46.32 5.1
 1 16 -2 37.07 5.61
 -1 -16 2 44.43 4.36
 -1 -16 2 49.91 5.03
 -1 16 2 58.25 4.99
 -1 -16 2 43.23 6.19
 1 -16 -2 46.79 5.72
 -1 -16 1 114.1 7.64
 1 -16 -1 117.01 7.83
 1 16 -1 104.2 6.78
 -1 16 1 117.65 6.97
 -1 16 1 139.31 6.98
 -1 -16 1 131.77 6.61
 -1 -16 1 110.91 5.97
 -1 -16 1 124.51 6.82
 1 -16 -1 133.55 8.01
 1 -16 -1 137.03 7.58
 -1 -16 1 129.36 7.98
 -1 -16 0 391.59 13.87
 -1 16 0 375.11 12.92
 1 16 0 331.36 12.3
 -1 16 0 390.99 12.54
 -1 -16 0 383.91 12.79
 1 -16 0 395.88 13.76
 1 -16 0 440.54 13.23
 -1 -16 0 416.96 13.72
 -1 -16 -1 154.62 8.46
 -1 16 -1 125.26 7.51
 1 16 1 131.89 7.36
 -1 16 -1 149.65 7.65
 -1 -16 -1 150.29 7.86
 1 -16 1 143.67 8.29
 -1 -16 -1 140.78 8.39
 1 -16 1 160.23 8.16
 -1 -16 -2 112.62 7.54
 1 -16 2 109.58 7.63
 -1 16 -2 93.16 6.55
 1 16 2 91.53 6.26
 -1 16 -2 120.52 6.95
 -1 -16 -2 110.98 7.02
 1 -16 2 102.27 5.23
 1 -16 2 107.62 7.39
 -1 -16 -2 106.31 7.74
 -1 -16 -3 344.04 12.74
 1 -16 3 321.82 13.16
 1 16 3 288.52 11.04
 -1 16 -3 332.52 11.83
 1 -16 3 296.27 9.81
 -1 -16 -3 333.69 12.07
 1 -16 3 331.26 12.45
 -1 -16 -3 326.64 12.14
 1 -16 4 159.17 9.13
 1 16 4 126.79 7.26
 -1 16 -4 142.93 7.85
 -1 -16 -4 163.08 8.44
 1 -16 4 137.95 6.46
 -1 -16 -4 159.2 8.6
 1 -16 4 149.24 8.57
 1 16 5 10.02 3.75
 -1 16 -5 10.8 4.64
 1 -16 5 9.74 4.64
 1 -16 5 17.78 5.04
 1 16 5 11.28 3.77
 -1 -16 -5 9.46 4.52
 -1 -16 -5 11.71 5.48
 1 -16 5 9.01 3.22
 -1 16 -6 32.46 5.19
 1 -16 6 31.57 5.33
 1 -16 6 31.29 5.77
 1 16 6 20.32 4.36
 1 16 6 29.42 4.5
 1 -16 6 26.48 4.04
 -1 -16 -6 25.37 6.09
 -1 -16 -6 31.01 5.6
 1 -16 7 195.74 9.49
 1 -16 7 196.8 10.98
 1 16 7 176.83 8.51
 1 16 7 181.37 8.92
 1 -16 7 175.9 8.18
 -1 -16 -7 201.08 9.86
 -1 16 -7 176.36 9.35
 -1 -16 -7 172.99 9.86
 -1 -16 -7 184.38 9.73
 1 -16 8 146.9 8.22
 1 -16 8 124.3 9.35
 1 16 8 133.38 7.65
 1 16 8 115.53 7.54
 -1 -16 -8 141.47 8.51
 1 -16 8 125.96 7.53
 -1 16 -8 121.69 8.25
 -1 -16 -8 109.31 8.46
 -1 -16 -8 121.12 8.87
 1 16 9 12.97 4.21
 1 -16 9 15.47 4.8
 1 -16 9 14.9 5.9
 1 16 9 18.63 4.52
 1 -16 9 20.8 4.86
 -1 -16 -9 18.95 5.2
 -1 -16 -9 13.11 5.82
 -1 -16 -9 7.74 6.21
 -1 16 -9 14.35 5.46
 1 -16 10 26.66 6.75
 1 16 10 38.45 5.4
 1 16 10 25.74 5
 -1 -16 -10 39.09 5.97
 1 -16 10 37.95 6.23
 -1 -16 -10 16.53 6.75
 -1 -16 -10 27.53 6.61
 -1 16 -10 23.12 5.87
 1 -16 11 89.17 9.23
 1 16 11 78.91 7.25
 -1 16 -11 87.22 8.04
 -1 -16 -11 109.71 8.28
 1 -16 11 106.15 8.58
 -1 -16 -11 78.26 8.97
 -1 -16 -11 89.33 8.79
 1 16 11 71.53 6.82
 -1 16 -12 49.31 7.36
 1 -16 12 50.03 7.76
 1 16 12 47.38 6.52
 1 -16 12 60.89 8.17
 -1 -16 -12 51.71 8.24
 -1 -16 -12 46.54 7.87
 1 16 12 50.57 6.53
 -1 16 -13 -1.57 6.54
 1 -16 13 -0.26 5.99
 1 16 13 3.74 5.34
 1 -16 13 2.17 6.76
 -1 16 -13 8.56 5.27
 -1 -16 -13 1.31 7
 -1 -16 -13 9.49 7.28
 1 16 13 1.26 4.98
 -1 16 -14 111.43 9.85
 1 -16 14 115.79 10.01
 1 16 14 125.69 9.48
 -1 -16 -14 103.28 10.01
 -1 -16 -14 121.49 10.61
 1 16 14 122.56 9.17
 -1 16 -15 90.67 9.26
 1 -16 15 94.73 9.42
 1 16 15 112.54 9.26
 1 -16 15 132.21 12.32
 -1 16 -15 120.44 7.42
 1 16 15 106.88 9.08
 -1 -16 -15 97.93 10.33
 -1 -16 -15 108.06 10.72
 1 -16 16 20.39 7.18
 1 16 16 22.65 6.91
 -1 16 -16 22.94 4.96
 1 16 16 17.43 6.68
 -1 16 -16 15.59 7.45
 -1 -16 -16 27.59 8.91
 -1 -16 -16 22.54 8.24
 -1 -16 -17 15.49 9.34
 -1 -16 -17 15.31 9.06
 -1 16 -17 14.74 4.95
 -1 -17 17 8.25 8.99
 1 -17 -16 82.24 11.29
 1 17 -16 76.39 7.06
 -1 -17 16 82.49 11.11
 1 17 -16 50.47 7.77
 1 -17 -15 0.27 8.43
 -1 17 15 -5.87 6.29
 1 17 -15 -0.47 5.01
 1 -17 -15 3.77 6.11
 -1 -17 15 0.33 8.04
 1 17 -15 -5.22 6.52
 -1 17 14 86.51 8.38
 1 17 -14 98.19 7.25
 1 17 -14 104.78 8.24
 -1 -17 14 108.83 11.01
 1 -17 -14 108.41 9.3
 1 -17 -14 93.53 11.02
 1 -17 -13 33.53 9.26
 1 -17 -13 34.53 8.61
 -1 17 13 19.76 6.13
 1 17 -13 29.95 6.47
 1 -17 -13 29.01 6.95
 1 17 -13 15.91 6.18
 -1 -17 13 28.77 8.03
 -1 17 12 99.41 8.07
 -1 -17 12 103.88 9
 -1 17 12 93.44 7.83
 1 17 -12 111.18 8.39
 1 -17 -12 134.27 9.47
 -1 -17 12 131.84 10.67
 1 -17 -12 128.19 10.88
 1 -17 -12 116.22 10.38
 1 17 -12 77.9 7.97
 1 17 -11 1.75 4.95
 -1 -17 11 -0.24 5.96
 -1 -17 11 0.84 5.12
 -1 17 11 -0.18 4.42
 1 17 -11 -4.43 5.16
 1 -17 -11 5.56 5.46
 1 -17 -11 4.74 7.28
 1 -17 -11 6.12 7.19
 -1 17 11 6.85 4.56
 -1 -17 10 112.14 8.64
 -1 17 10 122.14 8.02
 1 17 -10 124.04 8.81
 -1 17 10 121.48 7.93
 -1 -17 10 117.76 9.22
 1 -17 -10 135.95 8.89
 1 -17 -10 121.77 9.87
 1 -17 -10 123.47 9.52
 1 17 -10 95.58 7.83
 1 17 -9 9.63 4.78
 -1 -17 9 16.49 5.47
 -1 -17 9 20.74 5.7
 -1 17 9 10.26 4.45
 1 17 -9 17.97 5.72
 1 -17 -9 18.78 5.51
 -1 17 9 19.87 4.74
 1 -17 -9 14.34 5.97
 1 -17 -9 16.64 6.29
 -1 17 8 53.27 5.78
 -1 17 8 57.09 5.86
 1 17 -8 66.69 6.94
 1 -17 -8 72.15 6.87
 -1 -17 8 62.46 6.38
 -1 -17 8 62.41 6.75
 1 -17 -8 69.47 7.44
 1 -17 -8 68.88 7.25
 -1 -17 7 -1.59 4.01
 -1 -17 7 2.64 4.33
 -1 17 7 1.35 3.97
 1 17 -7 -3.1 5.33
 1 -17 -7 -2.74 4.86
 -1 17 7 2.46 3.93
 1 -17 -7 1.84 5.54
 1 -17 -7 3.32 5.34
 1 -17 -6 329.55 13.15
 -1 -17 6 306.91 12.72
 -1 17 6 298.34 11.53
 1 17 -6 327.36 13.24
 -1 17 6 313.8 12.05
 -1 -17 6 298.08 11.57
 1 -17 -6 332.69 13.16
 1 -17 -6 339.18 12.55
 -1 -17 6 322.52 11.01
 -1 -17 5 15.58 4.95
 1 -17 -5 17.55 5.34
 -1 17 5 16.28 4.37
 1 17 -5 12.07 5.46
 -1 -17 5 20.39 4.3
 1 -17 -5 21.88 5.85
 -1 -17 5 13.81 3.99
 1 -17 -4 40.78 6.12
 -1 -17 4 33.78 5.58
 -1 17 4 40.51 5.01
 1 17 -4 34.85 5.85
 -1 -17 4 34.87 4.56
 1 -17 -4 37.22 5.94
 -1 -17 4 44.62 4.96
 1 -17 -3 9.34 4.83
 -1 -17 3 11.19 4.72
 1 17 -3 4.03 3.87
 -1 17 3 9.81 4.09
 1 17 -3 10.19 4.78
 1 -17 -3 17.4 5.11
 -1 -17 3 12.05 4.16
 -1 -17 3 10.34 4.19
 1 -17 -3 10.14 5.17
 -1 -17 3 18.56 3.76
 1 -17 -2 443.26 15.41
 -1 -17 2 410.44 14.78
 1 17 -2 374.66 13.57
 -1 17 2 380.14 13.35
 1 17 -2 435.48 15.08
 -1 -17 2 414.28 13.08
 -1 -17 2 393.6 12.67
 -1 -17 2 455.04 14.86
 1 -17 -2 439.3 13.95
 1 -17 -2 441.8 14.95
 -1 -17 2 432.76 13.54
 -1 -17 1 74.55 6.75
 1 17 -1 46.17 5.32
 -1 17 1 54.63 5.55
 -1 17 1 62.3 5.39
 -1 -17 1 64.62 5.76
 1 -17 -1 60.73 6.45
 -1 -17 1 71.43 7.04
 1 -17 -1 63.23 6.56
 1 17 0 7.71 3.98
 -1 17 0 9.53 4.01
 -1 17 0 20.39 4.38
 1 -17 0 11.5 4.72
 -1 -17 0 11.03 4.42
 1 -17 0 12.95 5.38
 -1 -17 0 5.17 5.53
 -1 -17 0 12.32 4.79
 -1 -17 -1 74 6.73
 -1 17 -1 63.24 5.82
 1 17 1 63.13 5.85
 -1 17 -1 78.52 6.06
 -1 -17 -1 78.09 6.45
 -1 -17 -1 78.66 7.36
 1 -17 1 73.5 6.81
 1 -17 2 322.68 13.12
 -1 -17 -2 308.23 12.49
 1 17 2 288.85 11.06
 -1 17 -2 277.21 11.43
 -1 17 -2 322.42 11.6
 -1 -17 -2 318.86 12.02
 1 -17 2 289.92 9.61
 -1 -17 -2 345.1 12.55
 1 -17 2 315.14 12.42
 -1 -17 -3 11.69 4.84
 1 -17 3 15.29 4.99
 1 17 3 9.09 4.01
 -1 17 -3 9.64 4.45
 1 -17 3 7.46 4.85
 -1 -17 -3 13.24 4.61
 -1 -17 -3 2.03 5.43
 1 -17 3 11.64 3.07
 1 -17 4 159.18 9.58
 1 17 4 145.12 7.67
 -1 17 -4 141.04 8.15
 -1 -17 -4 145.55 8.39
 1 -17 4 133.39 6.6
 -1 -17 -4 152.67 8.8
 1 -17 4 150.73 8.59
 1 17 5 21.41 4.61
 -1 17 -5 24.09 5.24
 1 -17 5 20.5 5.23
 1 -17 5 19.9 5.47
 1 17 5 17.88 4.47
 -1 -17 -5 27.25 5.23
 1 -17 5 23.05 3.87
 -1 -17 -5 34.11 6.21
 1 -17 6 308.66 12.27
 1 -17 6 301.15 13.7
 1 17 6 282.59 11.24
 1 17 6 293.49 11.71
 1 -17 6 281.07 10.4
 -1 17 -6 294.5 12.12
 -1 -17 -6 326.62 12.73
 1 17 7 3.79 4.04
 1 -17 7 -2.74 5.23
 1 -17 7 0.71 5.04
 1 17 7 -1.84 4.11
 -1 17 -7 2.98 4.53
 -1 -17 -7 7.34 5.26
 -1 -17 -7 6.33 5.79
 1 -17 7 3.76 3.84
 1 17 8 21.02 4.65
 1 -17 8 19.81 5.12
 1 -17 8 22.18 6.34
 1 17 8 12.35 4.68
 1 -17 8 8.11 4.48
 -1 -17 -8 18.69 5.36
 -1 17 -8 13.98 5.36
 -1 -17 -8 16.62 6
 -1 -17 -8 21.37 6.19
 -1 17 -9 25.15 5.84
 1 -17 9 21.78 6.61
 1 17 9 28.68 5.19
 1 -17 9 19.44 5.34
 -1 -17 -9 26.64 5.74
 1 17 9 20.01 4.83
 -1 -17 -9 24.15 6.47
 -1 -17 -9 25.52 6.67
 1 -17 10 57.07 8.17
 1 17 10 51.82 6.18
 -1 17 -10 52.91 6.97
 1 -17 10 66.21 6.91
 -1 -17 -10 61.26 6.99
 -1 -17 -10 52.83 7.69
 -1 -17 -10 51.79 7.86
 1 17 10 54.75 6.26
 -1 17 -11 1.07 5.7
 1 -17 11 7.58 6.26
 1 17 11 5.02 5.13
 1 -17 11 3.43 5.49
 -1 -17 -11 5.6 5.65
 1 17 11 6.42 4.52
 -1 -17 -11 -4.37 6.63
 -1 -17 -11 -0.21 6.99
 1 -17 12 106.03 9.95
 1 17 12 111.12 8.58
 -1 -17 -12 113.93 9.88
 -1 -17 -12 124.35 10.4
 1 17 12 99.48 8.33
 -1 17 -12 108.81 9.26
 1 -17 13 25.89 7.32
 1 17 13 18.16 5.9
 -1 -17 -13 28.23 8.52
 -1 -17 -13 27.9 7.89
 1 17 13 17.45 6.2
 -1 17 -13 19.85 6.84
 1 -17 14 43.31 8.22
 1 17 14 47.64 7.35
 1 17 14 46.33 7.16
 -1 -17 -14 67.13 9.88
 -1 -17 -14 47.74 9.03
 -1 17 -14 48.41 7.98
 1 -17 15 -1.91 6.76
 1 17 15 0.23 6.02
 1 17 15 2.57 6.02
 -1 17 -15 1.53 6.95
 -1 -17 -15 6.66 8.46
 -1 -17 -15 6.57 7.94
 -1 17 -15 -1.66 5.05
 -1 -17 -16 155.35 12.67
 -1 -17 -16 138.79 11.96
 -1 17 -16 147.81 8.62
 1 -17 16 113.19 10.51
 -1 -18 16 31.52 10.17
 1 18 -15 2.02 4.92
 1 -18 -15 1.86 6.67
 1 18 -15 -5.4 6.24
 -1 -18 15 -3.04 8.23
 1 -18 -14 131.66 10.13
 -1 -18 14 108.63 11.19
 1 18 -14 107.86 8.05
 1 18 -14 117.51 8.86
 1 18 -14 72.68 8.23
 -1 18 14 82.94 8.79
 -1 18 13 -1.93 5.43
 1 18 -13 1.79 5.84
 1 -18 -13 2.21 6.55
 1 18 -13 -6.26 6.02
 -1 -18 13 3.56 7.8
 -1 18 12 130.34 9.14
 1 18 -12 160.32 10.04
 -1 -18 12 164.19 11.53
 1 -18 -12 163.76 10.48
 1 18 -12 100.01 8.71
 -1 18 12 127.23 8.92
 -1 -18 11 18.22 6.43
 -1 18 11 15.1 5.64
 1 18 -11 14.89 6.62
 1 -18 -11 11.61 6.43
 -1 -18 11 10.34 6.84
 -1 18 11 8 5.05
 1 -18 -10 114.09 8.84
 -1 -18 10 102.28 8.64
 1 18 -10 101.48 8.96
 -1 18 10 94.13 7.64
 -1 18 10 99.68 7.84
 -1 -18 10 95.48 8.48
 -1 -18 9 1.69 5.14
 -1 18 9 -4.14 4.57
 1 18 -9 2.82 5.51
 1 -18 -9 5.03 5.06
 -1 18 9 4.4 4.57
 -1 -18 9 -1.4 5.14
 -1 18 8 114.74 7.76
 -1 18 8 112.75 7.81
 1 18 -8 133.8 9.2
 -1 -18 8 132.71 8.45
 1 -18 -8 135.5 9.19
 -1 -18 8 139.6 9.16
 1 -18 -8 145.64 9.79
 -1 -18 7 21.76 5.5
 -1 18 7 10.27 4.6
 1 18 -7 12.61 5.64
 1 -18 -7 11.56 5.65
 -1 18 7 10.48 4.55
 -1 -18 7 10.85 4.4
 1 -18 -6 30.28 5.9
 -1 -18 6 31.09 4.93
 -1 18 6 30.04 4.87
 1 18 -6 29.77 6.05
 -1 18 6 28.83 5.04
 1 -18 -6 27.7 6.21
 -1 -18 6 31.42 5.77
 -1 18 5 -1.85 4.1
 1 18 -5 0.38 4.93
 -1 -18 5 7.55 4.2
 -1 -18 5 4.64 3.93
 1 -18 -5 0.98 5.09
 -1 -18 5 -3.88 5.14
 1 18 -4 378.96 14.57
 -1 -18 4 350.89 12.19
 1 -18 -4 387 14.41
 -1 -18 4 367.42 12.3
 -1 -18 4 358.7 14.18
 1 -18 -4 380.72 14.49
 -1 18 3 3.93 4.11
 1 18 -3 3.21 4.17
 1 18 -3 1.26 4.92
 -1 -18 3 3.78 4.12
 1 -18 -3 2.73 4.91
 1 -18 -3 8.38 5.39
 -1 -18 3 0.95 5.08
 -1 -18 3 8.97 3.74
 -1 -18 2 39.24 5.93
 1 -18 -2 44.13 6.56
 -1 18 2 34.8 5.19
 1 18 -2 38.52 5.32
 1 18 -2 38.32 6.48
 -1 -18 2 43.53 4.63
 1 -18 -2 55.85 6.38
 -1 -18 2 45.77 5.38
 -1 -18 2 52.71 6.89
 1 18 -1 5.73 4.18
 -1 18 1 6.03 4.13
 1 18 -1 5.68 4.84
 -1 -18 1 8.59 4.3
 1 -18 -1 5.15 4.91
 -1 -18 1 8.54 4.89
 -1 -18 1 8.22 5.72
 -1 18 0 373.61 13.98
 1 18 0 396.07 14.1
 1 -18 0 468.01 15.69
 -1 -18 0 460.29 14.7
 -1 -18 0 489.57 15.59
 -1 -18 0 446.64 15.77
 -1 18 -1 -3.5 4.33
 1 18 1 2.73 3.95
 -1 -18 -1 10.25 5.97
 1 -18 1 7.02 4.93
 -1 -18 -1 3.92 4.64
 -1 18 -1 4.91 4.3
 -1 -18 -1 14.02 4.99
 1 -18 1 1.23 5.25
 -1 18 -2 16.48 4.87
 1 18 2 19.17 4.57
 -1 -18 -2 18.12 6.02
 -1 -18 -2 16.57 4.77
 1 -18 2 21.01 5.34
 -1 18 -2 17.01 4.81
 -1 -18 -2 21.38 5.07
 1 -18 2 21.59 5.94
 -1 18 -3 3.29 4.33
 1 18 3 3.75 4.02
 -1 -18 -3 0.94 5.65
 -1 -18 -3 8.44 4.7
 1 -18 3 6.21 4.65
 -1 18 -3 5.33 4.46
 -1 -18 -3 7.64 5.1
 1 -18 3 9.08 5.11
 1 -18 4 241.08 12.13
 1 -18 4 257.24 11.23
 -1 -18 -4 269.41 11.47
 -1 18 -4 236.92 10.51
 -1 -18 -4 252.37 11.48
 -1 18 -5 -0.67 4.67
 1 -18 5 5.8 4.85
 1 -18 5 6.7 5.44
 1 18 5 1.39 4.08
 -1 -18 -5 1.24 5.06
 1 18 5 5 4.16
 -1 -18 -5 16.24 6.04
 1 -18 6 55.07 6.64
 1 -18 6 59.34 7.8
 1 18 6 44.24 5.73
 1 18 6 52.85 6.04
 -1 -18 -6 56.05 6.7
 -1 18 -6 58.2 6.81
 -1 -18 -6 70.13 7.43
 -1 18 -7 12.71 5.46
 1 -18 7 18.01 6.51
 1 18 7 11.1 4.75
 1 -18 7 18.5 5.58
 -1 -18 -7 19.65 6.61
 1 18 7 19.56 4.73
 1 -18 8 162.21 11.2
 1 18 8 154.53 8.95
 1 18 8 154.21 9.05
 -1 18 -8 163.69 9.87
 -1 -18 -8 177.18 10.71
 -1 -18 -8 164.77 10.46
 1 18 9 3.32 4.43
 1 18 9 -1.96 4.49
 1 -18 9 2.42 6.18
 -1 -18 -9 2.64 5.12
 -1 18 -9 0.41 5.22
 -1 -18 -9 -1.8 6.85
 -1 -18 -9 4.65 6.27
 1 18 10 58.66 6.71
 1 18 10 61.2 6.99
 1 -18 10 68.46 8.72
 -1 -18 -10 72.01 7.86
 -1 18 -10 66.78 7.69
 -1 -18 -10 54.89 8.21
 -1 -18 -10 72.33 8.86
 1 18 11 -0.21 4.75
 1 18 11 -1.01 5.19
 1 -18 11 5.07 6.7
 -1 -18 -11 0.66 6.12
 -1 18 -11 0.89 6.21
 -1 -18 -11 -7.49 7.76
 -1 -18 -11 1.54 6.94
 -1 -18 -12 78.04 9.69
 -1 -18 -12 77.17 9.42
 -1 18 -12 81.4 8.82
 1 18 12 66.98 7.55
 1 -18 12 78.27 9.37
 1 -18 13 3.98 6.96
 1 18 13 5.69 5.63
 -1 -18 -13 5.04 7.5
 -1 -18 -13 2.43 8.24
 1 18 13 6.72 6
 -1 18 -13 5.82 6.56
 1 -18 14 103.94 10.32
 1 18 14 119.5 9.8
 -1 18 -14 98.33 9.94
 1 18 14 110.8 9.27
 -1 -18 -14 129.01 11.81
 -1 -18 -14 118.05 11.22
 -1 -18 -15 -1.07 9.21
 -1 -18 -15 4.74 8.7
 -1 18 -15 1.61 5.02
 1 -18 15 2.81 6.71
 -1 -19 15 5.86 9.27
 -1 -19 14 40.16 9.4
 1 -19 -13 44.63 8.33
 1 19 -13 39.26 7.6
 -1 19 13 15.21 6.84
 -1 -19 13 35.42 8.9
 -1 -19 12 62.84 9.18
 -1 19 12 48.01 7.13
 1 19 -12 51.15 8.05
 -1 19 12 55.9 7.39
 -1 -19 11 8.37 6.21
 -1 19 11 10.24 5.68
 1 19 -11 -0.86 6.68
 -1 19 11 2.47 4.98
 -1 -19 11 10.18 6.82
 -1 -19 10 69.54 8.11
 1 -19 -10 70.5 8.1
 -1 19 10 59.87 7
 1 19 -10 62.27 8.43
 -1 19 10 67.6 7.12
 -1 -19 10 58.85 7.85
 1 -19 -9 79.43 8.3
 -1 -19 9 68.63 7.53
 1 19 -9 72.41 8.46
 -1 19 9 61.56 6.86
 -1 19 9 65.87 6.9
 -1 -19 9 81.05 8.21
 -1 -19 8 29.8 6.33
 -1 19 8 15.81 4.97
 1 19 -8 18.21 6.11
 1 -19 -8 24.82 6.27
 -1 19 8 24.76 5.41
 -1 -19 8 24.54 5.47
 -1 -19 7 25.58 6.32
 -1 19 7 19.61 5.09
 1 19 -7 22.82 5.93
 1 -19 -7 19.75 6.19
 -1 19 7 30.36 5.46
 -1 -19 7 24.92 5.36
 -1 -19 6 120.89 7.59
 -1 19 6 115.48 7.82
 -1 19 6 116.5 7.71
 -1 -19 6 108.78 8.83
 -1 19 5 61.24 6.26
 1 19 -5 68.44 7.65
 -1 -19 5 51.63 5.48
 -1 -19 5 65.72 6.06
 -1 -19 5 63.99 7.29
 1 -19 -5 65.43 7.31
 1 19 -4 3.32 4.58
 -1 19 4 5.37 4.36
 1 19 -4 5.52 5.07
 -1 -19 4 8.33 4.48
 1 -19 -4 3.11 5.15
 -1 -19 4 11.39 4.05
 1 -19 -4 13.15 5.84
 -1 -19 4 4.29 5.28
 1 19 -3 33.14 5.61
 -1 19 3 35.85 5.41
 1 19 -3 38.07 6.33
 -1 -19 3 36.5 4.82
 1 -19 -3 49.88 6.53
 -1 -19 3 43.91 5.43
 1 -19 -3 43.18 6.6
 -1 -19 3 38.7 6.38
 -1 -19 2 160.86 9.8
 1 19 -2 152.8 8.91
 -1 19 2 158.84 8.77
 1 19 -2 167.35 10.09
 -1 -19 2 181.14 8.84
 1 -19 -2 176.34 10.02
 -1 -19 2 194.85 10.72
 1 19 -1 18.72 4.98
 -1 19 1 27.57 5.1
 1 19 -1 30.3 6.25
 1 -19 -1 33.93 6.14
 -1 -19 1 23.77 5.24
 -1 -19 1 37.93 6.96
 -1 -19 1 20.72 5.56
 -1 -19 0 13.27 4.97
 1 -19 0 26.6 5.82
 -1 -19 0 18.24 5.87
 -1 -19 0 16.74 6.24
 -1 19 0 5.66 4.51
 1 19 0 14.63 4.83
 -1 -19 -1 10.34 4.99
 1 -19 1 13.49 5.33
 -1 -19 -1 12.2 5.37
 1 -19 1 10.95 5.91
 -1 -19 -1 14.46 6.42
 -1 19 -1 4.22 4.45
 1 19 1 10.43 4.67
 -1 19 -2 116.45 7.88
 1 19 2 120.11 7.92
 1 -19 2 133.06 9.83
 -1 -19 -2 155.29 9.43
 -1 -19 -2 145 8.66
 -1 -19 -2 156.6 9.54
 1 -19 2 147.52 9.34
 1 -19 3 49.42 6.48
 -1 -19 -3 49.58 6.97
 1 -19 3 41.97 7.27
 -1 19 -3 27.84 5.37
 1 19 3 35.33 5.42
 -1 -19 -3 46.33 6.45
 -1 19 -3 44.8 5.94
 -1 -19 -3 51.1 7.16
 1 -19 4 50.53 6.76
 1 -19 4 55.76 7.24
 1 19 4 40.81 5.72
 -1 19 -4 39.1 5.81
 1 19 4 44.35 5.7
 -1 -19 -4 49.06 6.57
 -1 19 -4 51.82 6.41
 -1 -19 -4 49.63 7.37
 1 -19 5 80.55 7.5
 1 -19 5 97.49 8.8
 1 19 5 73.52 6.71
 1 19 5 74.05 6.73
 -1 -19 -5 85.58 7.79
 -1 19 -5 78.78 7.42
 -1 -19 -5 96.1 8.72
 1 -19 6 265.34 11.83
 1 -19 6 243.8 13.2
 1 19 6 226.19 10.61
 1 19 6 216.24 10.7
 -1 -19 -6 245.24 11.9
 -1 19 -6 225.59 11.4
 -1 -19 -6 274.08 12.63
 -1 19 -7 10.6 6.12
 1 -19 7 22.75 6.99
 1 19 7 16.99 5.24
 1 -19 7 19.39 6.1
 -1 -19 -7 24.69 6.43
 -1 -19 -7 35.09 7.72
 1 19 7 22.16 5.32
 1 19 8 12.35 4.87
 1 -19 8 15.06 6.78
 1 19 8 7.57 4.96
 -1 -19 -8 18.4 7.4
 -1 19 -8 0.81 6.17
 1 -19 9 44.87 8.42
 1 19 9 55.45 6.54
 1 19 9 38.49 6.2
 -1 -19 -9 55.64 7.89
 -1 -19 -9 52.64 8.28
 -1 -19 -9 58.42 8.71
 -1 19 -9 54.3 7.67
 1 -19 10 41.45 8.06
 1 19 10 32.69 6.37
 1 19 10 29.97 6.13
 -1 -19 -10 50.77 7.7
 -1 -19 -10 48.68 8.74
 -1 -19 -10 38.39 8.35
 -1 19 -10 43.35 7.23
 1 -19 11 0.88 6.75
 1 19 11 -1.47 5.42
 1 19 11 6.39 5.18
 -1 -19 -11 3 6.74
 -1 -19 -11 2.09 7.28
 -1 -19 -11 0.23 7.88
 -1 19 -11 3.71 6.24
 1 19 12 48.85 7.36
 1 -19 12 56.19 8.99
 1 19 12 56.53 7.28
 -1 19 -12 59.75 8.05
 -1 -19 -12 71.02 9.56
 -1 -19 -12 64.7 10.14
 1 -19 13 38.93 8.61
 -1 19 -13 33.36 7.58
 -1 -19 -13 31.67 9.8
 -1 -19 -13 44.38 9.44
 1 19 13 20.48 6.44
 1 -19 14 47.01 8.39
 -1 -19 -14 53 10.62
 -1 -19 -14 52.85 10.27
 -1 -20 14 13.67 8.98
 -1 -20 13 3.01 7.94
 -1 20 12 27.03 7.08
 1 20 -12 37.1 8.05
 1 -20 -12 40.89 8.28
 -1 -20 12 38.68 8.72
 -1 20 12 29.7 6.81
 1 -20 -11 169.81 11.36
 -1 -20 11 158.31 11.46
 -1 20 11 122.23 9.34
 1 20 -11 152.58 11.08
 -1 20 11 116.01 9.51
 -1 -20 10 32.85 7.2
 -1 20 10 36.09 6.58
 1 20 -10 27.1 7.82
 1 -20 -10 37.35 7.69
 -1 -20 10 38.64 7.18
 -1 20 10 29.08 6.18
 -1 -20 9 12.77 6.52
 -1 20 9 1.35 5.1
 1 20 -9 -4.32 7.13
 1 -20 -9 0.23 6.19
 -1 -20 9 4.74 5.42
 -1 20 9 -0.41 4.72
 -1 -20 8 37.9 7.32
 -1 20 8 36.65 6.14
 1 20 -8 34.02 7.88
 1 -20 -8 37.65 7.42
 -1 -20 8 37.97 6.13
 -1 20 8 28.98 5.82
 -1 -20 7 75.29 6.9
 -1 -20 7 77.1 8.29
 -1 20 7 58.79 6.77
 -1 20 7 62.19 6.86
 1 20 -7 79.65 8.6
 -1 20 6 1.77 4.64
 1 20 -6 5.71 5.87
 -1 20 6 4.25 4.58
 -1 -20 6 -6.26 5.84
 -1 -20 6 4.54 4.32
 -1 -20 5 76.09 6.6
 1 -20 -5 89.39 8.48
 1 20 -5 84.37 8.32
 1 20 -5 60.47 6.76
 -1 20 5 71.94 6.76
 1 -20 -5 81.56 8.2
 -1 -20 5 76.8 8.02
 -1 -20 4 59.8 5.89
 1 -20 -4 57.01 7.78
 -1 -20 4 74.07 6.33
 1 20 -4 63.58 7.56
 1 20 -4 43.99 6.2
 -1 20 4 56.73 6.58
 -1 -20 4 63.25 7.68
 1 -20 -4 75.16 8.01
 1 -20 -3 133.98 9.21
 -1 -20 3 119.23 7.88
 -1 -20 3 116.35 7.04
 1 20 -3 110.33 8.82
 1 20 -3 89.51 7.49
 -1 20 3 107.56 7.74
 -1 -20 3 110.37 8.79
 1 -20 -3 116.55 9.04
 -1 -20 2 14.58 5.14
 1 -20 -2 29.28 6.22
 1 20 -2 26.6 6.3
 1 20 -2 11.92 4.86
 -1 20 2 9.81 4.84
 -1 -20 2 14.54 5.78
 -1 20 1 21.13 5.25
 1 20 -1 24.13 5.3
 -1 20 1 13.9 6.09
 1 20 -1 15.93 5.95
 1 -20 -1 32.95 6.25
 -1 -20 1 21.96 5.52
 -1 -20 1 24.52 7.07
 -1 -20 1 33.93 6.5
 -1 20 0 23.76 5.25
 1 20 0 22.55 5.12
 1 20 0 20.9 6
 -1 20 0 26.26 6.55
 -1 -20 0 25.14 5.72
 1 -20 0 27.8 5.99
 -1 -20 0 31.11 7.19
 1 -20 0 31.84 6.48
 -1 -20 0 32 6.08
 -1 -20 -1 75.08 7.57
 1 -20 1 70.68 8.24
 -1 -20 -1 76.53 7.35
 -1 20 -1 57.42 6.47
 1 20 1 47.13 6.17
 1 -20 1 88.06 7.92
 -1 -20 -1 87.13 8.77
 -1 -20 -2 0.18 5.1
 1 -20 2 2.13 5.38
 1 20 2 -5.42 4.89
 -1 20 -2 -5.3 5.01
 -1 -20 -2 -2.44 6.5
 -1 -20 -2 -0.22 5.36
 1 -20 2 2.65 5.96
 1 -20 3 67.84 8.28
 -1 20 -3 51.35 6.44
 1 20 3 56.07 6.27
 -1 -20 -3 69.17 7.39
 1 -20 3 70.99 7.5
 -1 -20 -3 63.35 8.15
 1 -20 4 53.95 7.85
 -1 20 -4 41.3 6.12
 1 20 4 44.03 6.02
 1 20 4 47.84 5.91
 -1 -20 -4 66.96 7.58
 1 -20 4 52.64 7.27
 -1 -20 -4 66.5 8.4
 1 20 5 38.18 5.76
 1 20 5 42.82 6.13
 1 -20 5 45.85 7.73
 -1 -20 -5 50.16 7.31
 1 -20 5 46.37 7.33
 -1 20 -5 51.76 6.91
 -1 -20 -5 62.81 8.59
 1 20 6 8.69 4.99
 1 -20 6 8.11 6.34
 1 20 6 16.42 5.09
 -1 -20 -6 18.65 6.51
 1 -20 6 10.7 6.08
 -1 -20 -6 21.08 7.53
 -1 20 -6 11.71 5.9
 1 -20 7 143.89 10.96
 1 20 7 122.94 8.71
 1 20 7 115.97 8.59
 -1 -20 -7 154.14 10.43
 -1 -20 -7 166.64 11.08
 -1 20 -7 131.06 9.51
 1 20 8 34.5 6.18
 1 -20 8 51.51 8.69
 1 20 8 40.85 6.36
 -1 20 -8 39.07 7.32
 -1 -20 -8 53.5 8.65
 1 20 9 0.87 4.91
 1 20 9 4.97 5.27
 1 -20 9 9.71 7.08
 -1 20 -9 -4.4 6.33
 -1 -20 -9 -1.11 7.53
 1 20 10 19.16 5.95
 1 20 10 21.78 6.08
 1 -20 10 20.7 7.59
 -1 -20 -10 30.1 7.14
 -1 20 -10 14.23 6.96
 -1 -20 -10 25.08 8.55
 -1 -20 -10 24.59 8.4
 1 20 11 80.42 8.27
 1 -20 11 103.64 10.66
 -1 -20 -11 119.35 10.07
 -1 -20 -11 107.99 11.28
 -1 -20 -11 102.77 11.02
 -1 20 -11 99.96 9.17
 1 20 11 77.68 8.38
 1 -20 12 16.74 7.69
 -1 -20 -12 24.35 9.54
 -1 -20 -12 20.55 8.9
 -1 20 -12 27.54 7.37
 1 20 12 8.38 6.35
 1 -20 13 1.82 7.14
 -1 -20 -13 13.7 9.29
 -1 -20 -13 8.28 8.84
 1 -21 -10 11.43 7.15
 1 21 -10 2.16 7.37
 -1 21 10 7.08 5.73
 -1 21 10 8.46 6.14
 1 -21 -9 140.64 10.65
 -1 -21 9 135.14 9.71
 -1 21 9 106.1 8.71
 1 21 -9 129.01 10.91
 -1 21 9 118.18 9.26
 -1 -21 9 116.54 10.31
 -1 -21 8 -5.65 6.59
 -1 21 8 -0.39 5.78
 1 21 -8 -7.84 7.28
 1 -21 -8 2.11 6.36
 -1 -21 8 6.92 5.26
 -1 21 8 -2.52 5.42
 -1 -21 7 24.81 6.8
 1 21 -7 40.21 7.76
 -1 21 7 21.04 5.91
 -1 -21 7 30.43 5.7
 -1 21 7 30.36 6.2
 -1 -21 6 11.83 6.45
 -1 21 6 12.2 5.48
 1 21 -6 2.08 5.34
 1 21 -6 15.5 7.01
 -1 -21 6 17.18 5.19
 -1 21 6 9.35 5.21
 1 -21 -5 95.28 9.29
 -1 -21 5 85.86 6.93
 1 21 -5 90.53 9.1
 1 -21 -5 102.04 9.18
 -1 -21 5 83.02 8.53
 1 21 -5 62.12 7.06
 -1 21 5 79.16 7.51
 1 21 -4 -1.38 5.15
 -1 21 4 -1.83 5.16
 1 21 -4 0.22 6.2
 1 -21 -4 -0.65 6.41
 1 -21 -4 3.58 6.32
 -1 -21 4 -0.69 5.69
 -1 -21 4 6.23 4.35
 -1 -21 3 53.37 6.46
 1 -21 -3 52.04 7.7
 -1 -21 3 56.92 7.74
 1 21 -3 52.21 7.75
 1 21 -3 51.57 6.51
 -1 21 3 40.46 6.25
 1 -21 -2 14.89 5.96
 -1 -21 2 -0.33 5.15
 -1 -21 2 11.31 6.2
 1 21 -2 -0.22 5.82
 -1 21 2 -0.36 5.01
 1 21 -2 6.38 4.75
 1 -21 -1 105.94 8.81
 -1 21 1 83.77 7.57
 1 21 -1 75.26 7.26
 -1 -21 1 94.35 8.63
 -1 -21 1 95.97 7.73
 1 21 -1 87.96 8.24
 -1 21 1 76.63 8.08
 -1 -21 1 124.82 9.99
 -1 21 0 1.11 4.85
 1 21 0 1.45 4.76
 -1 -21 0 4.09 5.31
 1 -21 0 5.1 6.39
 1 -21 0 4.32 5.47
 -1 -21 0 3.62 5.3
 1 21 0 1.06 5.38
 -1 21 0 -3.43 5.98
 -1 -21 0 -4.34 7.19
 -1 21 -1 15.72 5.27
 1 21 1 11.15 5.1
 -1 -21 -1 26.15 6.69
 1 -21 1 22.12 6.91
 1 -21 1 22.71 6.32
 -1 -21 -1 20.63 5.95
 -1 21 -1 18.99 6.22
 -1 -21 -1 26.97 7.75
 -1 21 -2 4.25 5
 1 21 2 1.07 4.74
 -1 -21 -2 10.67 6.1
 1 -21 2 9.74 6.37
 1 -21 2 7.54 5.72
 -1 -21 -2 4.86 5.8
 -1 21 -2 -0.66 6.1
 -1 -21 -2 3.56 7.26
 1 -21 3 48.9 7.08
 -1 21 -3 34.82 6.33
 1 21 3 29.4 5.77
 1 -21 3 35.49 7.37
 -1 -21 -3 41.73 7.09
 -1 -21 -3 45.72 7.88
 -1 21 -4 -2.42 5.24
 1 21 4 2.73 4.92
 1 -21 4 2.16 6.6
 1 -21 4 0.8 5.67
 -1 -21 -4 4.4 5.81
 1 21 4 1.6 4.77
 -1 -21 -4 6.97 7.13
 1 -21 5 214.96 11.49
 1 -21 5 181.84 12.54
 -1 21 -5 149.89 9.83
 1 21 5 163.99 9.72
 -1 -21 -5 220.21 11.68
 -1 -21 -5 232.26 12.54
 1 21 5 156.72 9.77
 1 21 6 11.89 5.46
 1 -21 6 22.89 7.71
 1 21 6 11.42 5.37
 -1 -21 -6 9.98 8.04
 -1 -21 -6 14.99 6.82
 1 21 7 19.02 5.64
 1 -21 7 28.54 7.91
 1 21 7 32.2 6.17
 -1 -21 -7 21.89 6.77
 -1 -21 -7 28.87 8.22
 -1 -21 -8 11.97 8.17
 1 -21 8 10.53 7.07
 1 21 8 11.46 5.63
 1 21 8 2.2 4.91
 -1 -21 -8 6.21 6.52
 -1 21 -8 1.96 6.1
 1 -21 9 108.2 10.7
 1 21 9 76.28 7.93
 -1 -21 -9 108.91 10.99
 1 21 9 86.56 8.27
 -1 21 -9 75.26 8.59
 1 -21 10 -0.62 6.98
 1 21 10 -2.64 5.72
 -1 21 -10 -3.56 6.87
 1 -21 11 0.31 7.14
 -1 -22 9 8.55 7.24
 1 22 -8 1.25 7.11
 -1 -22 8 -5.93 7.05
 -1 22 8 0.62 5.52
 -1 22 7 51.43 7.04
 1 22 -7 63.26 8.87
 1 22 -7 35.01 6.76
 -1 22 7 48.21 7
 -1 -22 7 44.88 8.11
 1 22 -6 -9.48 5.71
 -1 22 6 -1.58 5.62
 1 22 -6 9.32 7.16
 1 -22 -6 3.59 7
 -1 22 6 0.85 4.96
 -1 -22 6 4.99 6.58
 1 -22 -5 56.27 8.4
 1 22 -5 64.82 8.92
 -1 22 5 49.91 6.71
 -1 -22 5 57.26 8.02
 1 22 -5 42.63 6.85
 -1 22 5 50.06 6.89
 1 -22 -4 16.89 7.15
 1 22 -4 24.81 7.5
 1 -22 -4 22.28 7.31
 -1 -22 4 23.04 6.96
 1 22 -4 17.47 5.81
 -1 22 4 13.32 5.82
 1 -22 -3 77.63 8.95
 1 22 -3 83.57 8.9
 -1 -22 3 83.75 8.77
 1 22 -3 69.87 7.31
 -1 22 3 70.7 7.58
 1 -22 -2 2.23 6.49
 -1 -22 2 5.64 5.68
 -1 22 2 -1.13 6.17
 1 22 -2 4.11 6.07
 -1 -22 2 6.46 6.3
 1 22 -2 3.77 5.18
 -1 22 2 4.98 5.38
 -1 -22 1 31.97 6.42
 1 -22 -1 37.74 7.41
 1 22 -1 19.66 6.7
 -1 22 1 24.39 7.07
 1 -22 -1 46.66 8.23
 -1 -22 1 38.96 7.46
 1 22 -1 29.14 5.77
 -1 22 1 25.25 5.79
 -1 -22 0 33.82 6.71
 1 -22 0 34.91 7
 1 22 0 13.49 6.79
 -1 22 0 22.69 7.12
 -1 -22 0 23.56 6.99
 1 -22 0 21.95 7.06
 1 22 0 25.3 5.89
 -1 22 0 16.3 5.56
 -1 22 -1 44.94 6.72
 1 22 1 40.61 6.32
 1 -22 1 67.07 7.86
 -1 -22 -1 60.47 7.32
 -1 -22 -1 67.85 8.28
 1 -22 1 65.19 8.47
 -1 22 -1 56.07 7.78
 1 22 1 52.34 7.41
 1 -22 2 0.43 5.84
 -1 -22 -2 -4.88 6.05
 -1 22 -2 -7.72 6.46
 -1 -22 -2 7.48 6.51
 1 -22 2 3.81 6.45
 -1 22 -2 5.07 5.27
 1 22 2 0.38 4.95
 -1 22 -3 70.72 7.61
 1 22 3 84.27 7.53
 1 -22 3 99.67 8.75
 -1 -22 -3 105.78 9.18
 -1 22 -3 90.52 9.42
 1 -22 3 78.26 9.5
 -1 22 -4 4.25 5.46
 1 22 4 10.36 5.41
 -1 22 -4 6.87 7.38
 1 22 4 5.22 5.11
 1 -22 4 8.87 6.8
 -1 -22 -4 7.42 6.36
 1 -22 4 10.03 6.43
 1 22 5 33.11 6.14
 -1 22 -5 25.66 6.46
 1 22 5 31.13 6.23
 1 -22 5 37.4 8.52
 -1 -22 -5 42.87 7.83
 1 22 6 4.78 5.18
 -1 22 -6 2.46 5.9
 -1 -22 -6 2.02 6.47
 1 22 6 3.7 5.17
 1 -22 6 -6.96 7.87
 -1 -22 -7 134.69 10.53
 1 22 7 101.86 8.5
 1 22 7 93.25 8.32
 1 -22 7 124.22 11.27
 1 22 8 4.23 5.49
 1 -22 8 16.68 7.73
 1 -22 9 9.6 7.63
 -1 -23 8 1.62 7.06
 -1 -23 7 14.63 7.2
 1 23 -6 18.47 6.47
 -1 -23 6 17.02 7.39
 1 -23 -5 38.82 8.31
 -1 -23 5 37.43 8.02
 1 23 -5 24.89 6.38
 1 -23 -4 4.85 7.23
 1 23 -4 7.37 7.34
 -1 -23 4 7.13 6.59
 -1 23 4 1.22 5.74
 1 23 -4 7.64 5.64
 1 -23 -3 15.06 7.33
 1 23 -3 17.5 7.03
 -1 -23 3 22.27 7.1
 1 23 -3 14.68 5.74
 -1 23 3 12.94 6.14
 1 -23 -2 81.15 9.06
 -1 23 2 63.49 8.69
 1 23 -2 69.62 8.67
 1 -23 -2 87.39 9.5
 -1 -23 2 80.6 9.5
 -1 23 2 67.31 7.49
 1 23 -2 67.84 7.35
 1 -23 -1 37.82 7.66
 -1 -23 1 42.37 7.02
 1 23 -1 30.02 7.86
 -1 23 1 23.08 6.89
 -1 -23 1 48.52 8.29
 1 -23 -1 37.06 7.69
 1 23 -1 20.32 5.81
 -1 23 1 29.24 6.59
 1 -23 0 9.39 6.45
 -1 -23 0 5.2 5.98
 1 23 0 -4.03 6.38
 -1 23 0 -6.22 7.05
 -1 -23 0 5.68 6.74
 1 -23 0 3.31 6.82
 -1 23 0 -7.8 5.97
 1 23 0 -2.41 5.52
 1 -23 1 19.7 6.53
 -1 -23 -1 21.77 6.58
 -1 23 -1 9.96 6.91
 1 23 1 4.25 6.82
 -1 -23 -1 13.51 7
 1 -23 1 16.84 7.69
 -1 23 -1 13.35 5.61
 1 23 1 14.88 5.6
 1 23 2 45.82 6.79
 -1 23 -2 38.83 6.87
 1 -23 2 68.64 8.17
 -1 -23 -2 56.57 7.8
 -1 23 -2 43.55 8.1
 1 -23 2 52.52 9.1
 1 -23 3 25.1 6.94
 -1 -23 -3 23.74 7.09
 1 -23 3 12.06 7.72
 -1 23 -3 19.35 7.67
 1 23 3 14.19 5.49
 -1 23 -3 12.45 5.96
 1 23 3 9.79 5.53
 -1 23 -4 1.34 5.68
 1 23 4 1.01 5.35
 1 -23 4 1.21 7.27
 -1 -23 -4 8.59 6.37
 -1 23 -4 10.76 7.41
 1 23 4 5.02 5.37
 1 23 5 59.78 7.41
 1 -23 5 74.05 10.17
 -1 -23 -5 83.8 9.39
 1 -23 6 3.82 8.42
 -1 -24 4 71.88 9.53
 -1 -24 3 17.33 7.47
 -1 -24 2 12.42 7.35
 -1 -24 1 8.65 7
 1 -24 -1 4.33 7.39
 1 -24 0 85.97 9.52
 -1 -24 0 91.21 8.75
 1 -24 1 15.62 6.86
 -1 -24 -1 3.57 6.25
 1 -24 2 10.67 6.76
 -1 -24 -2 2.16 6.55
 1 -24 3 21.1 6.99
 2 0 -23 11.08 7.32
 2 0 -23 -1.42 7.36
 -2 0 23 -1.43 7.92
 -2 0 22 374.49 15.93
 2 0 -22 266.35 14.51
 -2 0 22 385.31 17.81
 2 0 -22 275.67 14.8
 2 0 -21 -1.96 6.38
 -2 0 21 4.72 7.02
 -2 0 21 0.28 7.92
 2 0 -21 0.75 6.23
 2 0 -20 7.34 5.93
 -2 0 20 4.9 6.67
 -2 0 20 9.96 7.89
 2 0 -20 3.74 5.56
 2 0 -19 -5.12 5.33
 -2 0 19 4.21 6.78
 2 0 -19 -3.68 5.45
 -2 0 19 3.46 5.74
 -2 0 18 604.73 20.22
 2 0 -18 471.09 17.28
 -2 0 18 595.78 18.57
 2 0 -18 475.86 17.35
 -2 0 17 0.51 4.96
 2 0 -17 0.12 3.52
 2 0 -17 3.31 4.43
 2 0 -16 400.91 13.06
 2 0 -16 428.14 15.04
 -2 0 15 1.78 3.78
 2 0 -15 0.65 2.9
 2 0 -15 0.15 3.58
 2 0 -14 1178.39 28.14
 2 0 -14 1137.67 29.66
 -2 0 13 -0.63 3.11
 2 0 -13 3.8 2.89
 2 0 -13 3.23 2.58
 -2 0 12 259.2 6.24
 2 0 -12 214.63 8.83
 -2 0 12 266.68 9.43
 2 0 -12 232.88 8.04
 2 0 -12 215.03 8.81
 2 0 -11 1.35 2.06
 2 0 -11 0.84 2.14
 2 0 -11 9.27 2.16
 -2 0 11 2.32 2.21
 2 0 -11 1.76 2.23
 2 0 -10 215.98 7.91
 2 0 -10 216.09 7.45
 -2 0 10 233.79 8.14
 2 0 -10 224.08 7.95
 2 0 -10 220.21 7.18
 2 0 -9 2.69 1.77
 2 0 -9 5.08 1.64
 2 0 -9 2.04 1.88
 2 0 -9 0.85 1.81
 -2 0 9 0.25 1.62
 2 0 -8 1619.09 33.91
 2 0 -8 1554.97 33.92
 -2 0 8 1571.58 33.75
 2 0 -8 1556.58 33
 2 0 -8 1591.41 33.2
 2 0 -7 7.52 1.53
 2 0 -7 4.25 0.87
 -2 0 7 1.74 1.37
 2 0 -7 1.82 1.51
 2 0 -7 3.89 1.44
 2 0 -7 3.26 1.47
 -2 0 6 900.79 20.85
 -2 0 6 1044.19 22.29
 2 0 -6 1097.23 22.3
 2 0 -6 981.06 20.51
 -2 0 6 975.99 21.82
 2 0 -6 1038.28 21.8
 2 0 -6 1098.49 22.06
 2 0 -6 1128.55 22.03
 -2 0 5 2.21 1.26
 2 0 -5 0.96 1.15
 2 0 -5 3.15 0.7
 2 0 -5 0.26 1.1
 -2 0 5 1.51 0.8
 2 0 -5 1.19 1.06
 -2 0 5 1.46 0.9
 -2 0 4 5128.78 107.26
 -2 0 4 5705.77 108.22
 2 0 -4 5694.23 108.07
 2 0 -4 5640.88 107.92
 -2 0 4 5553.27 107.93
 2 0 -4 5800.65 107.76
 -2 0 4 5215.47 107.9
 2 0 -4 5632.05 106.62
 2 0 -3 0.51 0.95
 -2 0 3 0.91 0.84
 2 0 -3 2.55 0.98
 -2 0 3 2.79 0.89
 -2 0 3 2.94 0.58
 -2 0 3 2.11 0.7
 2 0 -2 86.68 2.92
 -2 0 2 88.22 2.6
 -2 0 2 86.27 2.6
 2 0 -2 88.87 3.02
 -2 0 2 76.19 3.11
 -2 0 2 93.2 3.13
 -2 0 1 0.45 0.65
 2 0 -1 2.45 0.5
 2 0 -1 1.87 0.59
 2 0 -1 0.6 0.62
 2 0 -1 1.28 0.67
 -2 0 1 1.18 0.49
 -2 0 1 1.2 0.63
 -2 0 0 4996.14 96.97
 -2 0 0 5115.58 96.97
 -2 0 0 5353.76 96.92
 2 0 0 5193.39 97.43
 -2 0 0 5256.63 97.64
 2 0 0 4629.79 97.88
 2 0 0 4651.45 96.91
 2 0 1 1.11 0.81
 -2 0 -1 1.42 0.68
 -2 0 -1 1.07 0.49
 2 0 1 1.95 0.69
 -2 0 -1 2.46 0.58
 -2 0 -1 1.37 0.86
 2 0 1 0.43 0.64
 2 0 2 539.63 12.68
 2 0 2 593.88 12.34
 2 0 2 547.5 11.91
 -2 0 -2 595.26 12.38
 -2 0 -2 584.31 12.6
 2 0 2 550.26 12.83
 2 0 3 0.93 0.95
 -2 0 -3 0.32 0.82
 -2 0 -3 0.92 1
 2 0 3 0.55 0.67
 2 0 4 1125.73 25.8
 -2 0 -4 1246.18 24.76
 -2 0 -4 1304.45 25.21
 -2 0 -4 1168.92 23.16
 2 0 4 1120.1 24.86
 2 0 5 1.13 1.41
 2 0 5 0.77 1.15
 -2 0 -5 0.28 1.3
 -2 0 -5 0.67 0.51
 2 0 5 2.46 1.25
 2 0 6 704.9 19.07
 2 0 6 694.01 18.1
 -2 0 -6 813.41 17.93
 2 0 6 748.09 17.83
 -2 0 -6 811.47 15.93
 -2 0 -7 1.23 1.49
 2 0 7 3.48 2.04
 2 0 7 3.8 1.94
 2 0 7 2.55 1.62
 -2 0 -7 1.1 1.83
 -2 0 -7 1.73 0.79
 -2 0 -8 1678.66 36.09
 2 0 8 1655.55 39.16
 2 0 8 1703.49 36.72
 -2 0 -8 1789.48 34.21
 -2 0 -9 0.66 1.84
 2 0 9 2.6 2.82
 2 0 9 1.04 2.32
 2 0 9 3.13 2.07
 -2 0 -9 0.04 1.09
 -2 0 -10 574.97 15.71
 2 0 10 594.88 17.91
 -2 0 -10 592.86 15.9
 -2 0 -11 2.76 2.37
 2 0 11 0.5 3.22
 2 0 11 4.71 3.84
 -2 0 -11 1.86 1.72
 2 0 11 2.18 2.88
 -2 0 -11 0.3 2.44
 -2 0 -12 1028.11 26.53
 -2 0 -12 1004.89 26.6
 2 0 13 -0.98 4.82
 2 0 13 1.85 4.06
 -2 0 -13 0.12 3
 2 0 13 1.46 3.73
 -2 0 -13 -0.5 3.15
 -2 0 -14 122.45 6.91
 -2 0 -14 121.63 7.02
 2 0 15 6.58 6.73
 2 0 15 5.87 5.68
 -2 0 -15 -0.15 3.63
 -2 0 -15 1.21 3.6
 2 0 16 20 8.41
 2 0 16 21.51 6.81
 -2 0 -16 3.95 5.5
 -2 0 -16 12.58 4.51
 2 0 17 3.21 8.41
 2 0 17 6.19 7.09
 -2 0 -17 -3.06 4.75
 -2 0 -17 0.62 5.63
 -2 0 -18 446.02 16.51
 -2 0 -18 427.33 17.5
 -2 0 -19 5.36 6.12
 2 0 19 0.63 8.15
 2 0 20 18.33 10.05
 2 0 21 -4.16 10.18
 -2 1 23 27.61 8.5
 -2 -1 23 22.81 8.86
 -2 -1 23 17.71 7.45
 2 -1 -23 31.53 7.96
 2 1 -23 16.69 7.89
 2 -1 -23 24.47 8.08
 2 1 -23 16.78 7.28
 2 1 -22 10.95 7.47
 2 -1 -22 13.59 7.13
 2 1 -22 17.38 7.17
 2 -1 -22 8.69 6.74
 -2 1 22 13.36 7.7
 -2 -1 22 3.7 8.03
 -2 1 22 14.25 8.68
 2 1 -21 50.26 8.14
 2 -1 -21 56.74 8.37
 2 1 -21 56.2 7.88
 -2 1 21 79.59 9.7
 -2 1 21 75.39 8.55
 -2 -1 21 67.27 8.68
 2 -1 -21 56.12 8.11
 2 -1 -20 288.92 14.45
 2 1 -20 297.18 14.27
 -2 -1 20 395.24 15.71
 -2 1 20 419.41 15.4
 2 -1 -20 311.81 14.33
 -2 1 20 457.59 17.59
 2 -1 -19 1.67 5.36
 -2 -1 19 3.19 6.19
 -2 1 19 7.3 6
 -2 1 19 4.92 6.24
 2 -1 -19 -0.88 5.26
 2 1 -19 2.13 5.31
 -2 1 18 246.8 11.42
 -2 -1 18 249.96 11.59
 2 -1 -18 174.09 10.25
 -2 1 18 272.55 12.93
 2 1 -18 179 10.38
 2 -1 -18 181.7 10.73
 -2 1 17 167.85 9.98
 2 1 -17 120.37 7
 -2 1 17 169.77 9.14
 -2 -1 17 161.09 9.38
 2 -1 -17 122.84 8.2
 2 -1 -17 124.86 8.45
 2 1 -17 125.67 8.18
 -2 1 16 858.32 23.3
 2 1 -16 658.74 20.28
 2 -1 -16 687.09 20.84
 2 -1 -16 674 18.39
 2 1 -16 683.06 19.05
 2 -1 -16 693.09 20.55
 -2 -1 16 868.42 22.19
 -2 1 16 891.86 21.84
 2 1 -16 645.21 20.57
 -2 1 15 14.32 4.72
 2 1 -15 4.37 3.78
 2 -1 -15 5.85 3.78
 -2 -1 15 6.92 4.37
 -2 1 15 1.58 4.12
 2 -1 -15 10.46 4.14
 2 1 -15 5.54 3.58
 2 -1 -15 6.64 3.11
 2 1 -15 1.97 3.18
 2 1 -14 166.48 8.42
 -2 -1 14 202.88 8.91
 2 -1 -14 156.85 7.98
 -2 1 14 193.4 8.58
 2 1 -14 171.27 8.28
 2 -1 -14 144.41 7.88
 -2 1 14 183.21 9.35
 2 -1 -14 172.1 6.88
 2 1 -14 184.78 7.69
 -2 -1 13 284.06 10.25
 2 1 -13 236.28 9.49
 -2 1 13 280.15 9.91
 2 -1 -13 231.9 9.45
 2 1 -13 238.8 9.34
 2 1 -13 243.82 8.64
 2 -1 -13 243.36 8.17
 2 1 -12 368.65 12.14
 2 -1 -12 372.86 12.33
 2 -1 -12 383.34 11.01
 2 1 -12 384.21 11.5
 -2 1 12 451.89 12.9
 -2 -1 12 434.71 13.03
 2 1 -12 391.29 12.38
 2 1 -12 439.05 11.24
 2 1 -11 2.69 1.78
 2 -1 -11 8.11 2.6
 2 1 -11 5.18 2.19
 2 -1 -11 13.88 2.46
 2 1 -11 3.09 2.15
 -2 1 11 5.95 2.6
 -2 -1 11 5.16 2.47
 2 -1 -11 10.21 2.9
 2 1 -11 4.4 2.38
 -2 -1 11 3.16 0.81
 2 1 -10 593.31 15.83
 2 -1 -10 614.63 15.43
 -2 -1 10 642.02 16.97
 -2 1 10 650.15 16.91
 2 1 -10 595.14 16.62
 2 1 -10 608.28 15.82
 2 -1 -10 592.36 16.06
 2 1 -10 606.47 16.54
 2 -1 -10 592.2 16.6
 2 1 -9 418.79 11.58
 2 -1 -9 419.35 11.77
 -2 -1 9 433.84 11.85
 2 1 -9 399.01 11.65
 2 -1 -9 392.59 11.45
 -2 1 9 434.65 11.9
 2 1 -9 412.99 11.05
 2 -1 -9 422.93 10.66
 2 1 -9 411.02 10.91
 2 -1 -9 413.46 11.28
 2 -1 -8 546.38 13.64
 2 1 -8 527.43 13.35
 2 -1 -8 487.46 11.86
 -2 -1 8 501.92 13.37
 -2 1 8 545.33 13.55
 2 -1 -8 538.26 13.53
 2 1 -8 539.62 13.59
 2 -1 -8 529.49 12.47
 2 1 -8 527.1 12.94
 2 1 -8 521.91 12.72
 2 -1 -8 518.55 13.02
 2 1 -7 951.13 20.74
 2 -1 -7 993.73 20.39
 2 -1 -7 947.99 19.7
 -2 -1 7 848.46 20.72
 2 1 -7 998.57 21.41
 -2 1 7 962.46 21.1
 2 -1 -7 958.27 20.79
 2 1 -7 956.25 20.37
 -2 1 7 822.83 19.23
 2 1 -7 1044.14 20.58
 -2 1 6 3683.19 70.99
 -2 -1 6 3557.63 70.76
 2 -1 -6 3666.31 70.88
 2 1 -6 3702.91 70.71
 2 -1 -6 3704.88 69.51
 -2 -1 6 3022.47 70.12
 -2 1 6 3720.89 70.71
 2 1 -6 3575.2 70.09
 2 -1 -6 3665.32 70.59
 2 1 -6 3828.91 70.39
 -2 1 6 3215.52 69.53
 2 1 -5 734.92 15.03
 2 1 -5 709.08 14.79
 2 -1 -5 713.09 15.24
 -2 1 5 643.4 14.6
 -2 1 5 716.43 15.57
 -2 -1 5 721.54 15.46
 2 -1 -5 740.36 15.52
 2 1 -5 735.09 15.36
 2 1 -5 604.11 13.32
 -2 -1 5 723.31 15.64
 -2 -1 5 573.39 14.5
 -2 1 5 757.99 15.1
 2 -1 -5 714.45 14.27
 2 1 -4 896.81 18.9
 -2 -1 4 811.01 19.16
 2 1 -4 907.66 19.36
 2 1 -4 924.84 18.78
 2 -1 -4 921.63 19.2
 -2 -1 4 818.48 18.85
 -2 -1 4 972.27 19.49
 -2 1 4 933.45 19.47
 2 -1 -4 940.22 19.4
 2 1 -4 932.66 19.23
 -2 -1 4 758.2 18.28
 -2 1 4 977.94 18.69
 -2 1 4 912.98 19.54
 2 -1 -4 906.52 18.35
 -2 -1 4 924.36 19.38
 2 1 -3 1549.27 32.25
 -2 1 3 1678.19 31.73
 2 1 -3 1642.79 31.87
 2 1 -3 1588.17 32.65
 2 -1 -3 1696.27 33.02
 2 -1 -3 1614.58 32.62
 -2 -1 3 1507.26 32.25
 -2 -1 3 1418.34 31.51
 -2 -1 3 1689.96 32.56
 -2 -1 3 1699.45 32.86
 -2 1 3 1682.44 32.9
 2 -1 -3 1589.14 31.59
 2 -1 -3 1626.71 32.74
 2 1 -3 1645.28 32.6
 -2 -1 3 1727.82 33.56
 -2 1 3 1650.46 32.59
 2 1 -3 1623.13 31.27
 2 -1 -3 1650.09 32.01
 -2 -1 3 1573.75 32.88
 2 1 -2 1493.7 31.06
 2 1 -2 1584.27 30.58
 -2 -1 2 1460.27 30.66
 2 -1 -2 1553.39 31.64
 2 1 -2 1602.69 31.41
 -2 -1 2 1478.88 31.01
 -2 1 2 1581.85 31.05
 -2 -1 2 1604.13 32.24
 2 1 -2 1409.49 30.93
 -2 -1 2 1642.69 31.55
 -2 1 2 1625.19 31.61
 2 -1 -2 1585.86 30.59
 2 -1 -2 1583.24 31.5
 2 1 -2 1598.99 31.33
 -2 -1 2 1674.98 31.64
 2 -1 -2 1536.77 31.07
 -2 1 2 1575.39 30.67
 -2 -1 2 1634.73 31.19
 -2 -1 1 131.85 4.43
 2 1 -1 115.45 3.44
 2 -1 -1 124.9 3.23
 -2 -1 1 121.16 3.54
 -2 1 1 128.25 3.67
 2 1 -1 123.93 3.43
 2 -1 -1 122.18 3.48
 -2 -1 1 123.2 3.3
 -2 1 1 131.14 2.84
 2 1 -1 104.01 3.15
 2 -1 -1 121.98 3.58
 2 1 -1 120.86 3.32
 -2 -1 1 133.56 3.3
 -2 1 1 112.89 2.78
 -2 -1 1 119.34 3.32
 2 1 0 52.62 1.74
 2 -1 0 59.61 2.17
 2 1 0 60.56 2.05
 2 -1 0 57.72 2.04
 -2 -1 0 65.81 2.01
 2 -1 0 56.26 1.91
 2 1 0 57.27 1.94
 -2 1 0 60.14 2.29
 -2 -1 0 61.24 2.22
 2 -1 0 56.36 2.21
 -2 1 0 58.76 1.5
 2 1 0 53.14 2.19
 -2 -1 0 68.66 3.05
 -2 -1 0 57.25 2.07
 -2 1 0 58.89 1.61
 -2 -1 0 60.1 2.13
 -2 1 0 58.98 1.64
 2 -1 1 2133.86 44.37
 2 1 1 2182.66 44.54
 -2 1 -1 2273.76 44.61
 -2 -1 -1 2293.51 44.49
 2 -1 1 2212.54 44.95
 -2 1 -1 2245.64 43.59
 2 1 1 2240.27 43.85
 2 1 1 2304.1 44.26
 2 -1 1 2246.78 44.35
 -2 -1 -1 2315.75 44.32
 -2 1 -1 2289.8 44.49
 2 1 1 2136.78 44.61
 -2 -1 -1 2265.71 43.36
 -2 -1 -1 2338.12 45.82
 -2 1 -2 3637.5 69
 2 1 2 3538.1 68.98
 2 -1 2 3129.61 69.56
 -2 -1 -2 3664.94 68.86
 -2 1 -2 3651.03 68.79
 2 1 2 3481.64 68.57
 2 -1 2 3631.53 68.66
 2 -1 2 3291.56 69.05
 2 1 2 3436.72 69.31
 2 -1 3 585.15 12.71
 2 -1 3 543.57 12.63
 2 1 3 577.79 13.06
 -2 1 -3 606.14 13.18
 -2 1 -3 597.07 12.96
 -2 -1 -3 617.25 13.07
 -2 -1 -3 567.1 13.47
 2 1 3 574.82 13.04
 2 1 3 573.39 13.7
 2 -1 3 542.69 13.46
 2 -1 4 351.34 9.19
 -2 1 -4 406.37 9.4
 -2 -1 -4 406.77 9.54
 2 -1 4 363.43 9.97
 -2 1 -4 411.79 9.64
 -2 -1 -4 365.38 9.54
 2 1 4 360.66 9.75
 2 -1 4 361.34 10.15
 2 1 4 370.29 10.34
 2 -1 5 116.63 4.53
 2 1 5 122.25 4.88
 -2 1 -5 130.48 4.73
 2 1 5 118.54 4.46
 -2 -1 -5 144.49 4.8
 2 -1 5 124.17 4.94
 -2 -1 -5 138.95 4.6
 2 -1 5 118.16 5.27
 2 1 5 119.51 5.42
 -2 1 -6 1334.01 28.39
 2 -1 6 1266.07 30.47
 2 1 6 1301.8 31
 -2 -1 -6 1493.78 30.26
 2 1 6 1408.36 30.17
 2 -1 6 1461.96 31.13
 -2 1 -6 1479.09 30.59
 -2 -1 -6 1511.46 30.52
 2 -1 6 1307.56 31.91
 2 1 6 1300.44 31.88
 -2 1 -7 10.49 1.08
 2 1 7 8.42 2.08
 2 -1 7 11.57 2.21
 -2 -1 -7 11.32 1.91
 -2 1 -7 10.23 1.81
 2 1 7 10.9 1.83
 -2 -1 -7 11.32 2.28
 -2 1 -7 10.69 2.31
 2 -1 7 10.03 2.12
 -2 -1 -7 15.52 1.88
 2 1 7 8.62 2.54
 2 -1 7 6.91 2.53
 -2 1 -8 343.43 7.94
 2 -1 8 280.16 10.13
 -2 1 -8 300.28 9.1
 2 1 8 284.1 10.4
 -2 -1 -8 298.26 9.25
 2 1 8 317.59 9.41
 2 -1 8 319.67 10.16
 -2 1 -8 308.14 9.64
 2 -1 8 283.27 11.4
 -2 -1 -8 292.11 8.98
 2 1 8 293.04 11.09
 -2 1 -9 299.02 7.43
 2 -1 9 255.2 10.04
 2 1 9 277.69 10.43
 -2 1 -9 254.86 8.71
 -2 -1 -9 241.6 8.65
 2 -1 9 297.47 9.96
 2 1 9 272.62 8.91
 -2 -1 -9 269.41 8.69
 2 -1 9 251.43 11.11
 2 1 9 260.41 10.83
 -2 1 -10 1139.37 23.67
 2 1 10 972.11 27.42
 2 -1 10 880.92 26.93
 -2 1 -10 950.59 25.11
 -2 -1 -10 941.81 25.3
 2 1 10 1038.04 25.63
 2 -1 10 1198.25 27.11
 -2 -1 -10 965.3 25.03
 2 -1 10 1013.65 29.38
 2 1 10 1009.08 28.61
 -2 -1 -11 8.38 2.6
 -2 1 -11 7.87 2.76
 2 -1 11 10.55 3.68
 -2 -1 -11 6.57 2.47
 2 1 11 9.33 2.87
 2 1 11 7.9 3.46
 2 -1 11 6.04 3.43
 -2 1 -11 9.17 1.7
 2 1 11 6.66 3.6
 2 -1 11 9.43 4.34
 -2 -1 -12 379.37 12.82
 -2 1 -12 369.1 12.55
 2 -1 12 562.07 14.97
 2 1 12 505.48 13.86
 2 -1 12 418.31 15.49
 2 1 12 458.01 15.78
 -2 1 -12 480.43 11
 2 -1 12 515.4 18.45
 -2 -1 -12 376.49 12.46
 2 1 12 465.88 16.74
 2 -1 13 54.09 5.36
 2 1 13 50.25 5.08
 2 -1 13 51.75 6.17
 2 1 13 45.05 5.67
 2 1 13 57.97 6.85
 -2 -1 -13 42.86 4.3
 -2 1 -13 44.26 4.44
 2 -1 13 58.23 7.72
 -2 -1 -13 44.73 4.51
 -2 1 -13 42.78 4.22
 2 1 14 497.04 14
 2 1 14 416.82 15.74
 2 -1 14 414.15 16.17
 -2 1 -14 328.95 12.28
 2 1 14 436.04 17.21
 2 -1 14 549.48 19.94
 -2 -1 -14 327.83 11.94
 -2 -1 -14 335.11 12.33
 -2 1 -14 339.96 12.17
 -2 -1 -15 10.73 3.95
 -2 1 -15 7.09 4.47
 -2 1 -15 16.56 4.3
 2 1 15 15.85 5.51
 2 -1 15 13.06 6.2
 2 1 15 14.52 6.43
 2 -1 15 22.34 7.85
 -2 1 -15 11.41 3.87
 -2 -1 -15 12.32 3.95
 2 -1 16 850.04 25.82
 2 1 16 854 25.2
 2 1 16 949.57 27.31
 2 -1 16 981.87 29.39
 -2 1 -17 69.2 8.01
 2 1 17 115.88 10.01
 2 -1 17 105.01 10.51
 2 1 17 129.64 11.64
 2 -1 17 123.98 12.98
 -2 -1 -17 85.8 7.29
 -2 1 -17 71.46 6.68
 -2 1 -18 3.61 5.75
 2 1 18 10.28 7.62
 2 -1 18 8.12 8.66
 2 1 18 5.98 9.16
 -2 -1 -18 11.15 5.12
 -2 1 -18 10.14 5.13
 -2 1 -19 25.46 7
 2 1 19 36.6 9.13
 2 -1 19 36.58 9.96
 -2 -1 -19 30.55 6.16
 2 -1 20 427.1 20.58
 2 1 20 422.6 19.72
 2 -1 21 29.61 11.07
 2 1 21 34.2 10.21
 -2 -1 -21 28.29 8.53
 -2 1 -21 30.32 8.64
 2 -1 21 39.42 13.58
 2 -1 22 35.17 11.83
 2 -2 -23 64.06 9.58
 2 -2 -23 85.75 9.73
 -2 2 23 95.72 10.12
 -2 2 22 154.79 12.21
 -2 -2 22 148.39 10.77
 2 -2 -22 97.51 9.57
 -2 2 22 137.13 10.65
 2 -2 -22 95.75 10.03
 2 2 -22 94.38 9.41
 -2 -2 22 81.97 9.3
 2 2 -21 50.82 7.84
 2 -2 -21 49.44 8.46
 -2 -2 21 42.17 7.63
 -2 2 21 77.14 8.58
 -2 -2 21 57.51 8.89
 2 -2 -21 49.7 7.53
 -2 2 21 81.35 9.44
 2 -2 -20 -0.73 6.28
 2 2 -20 1.81 5.65
 -2 -2 20 2.46 5.62
 2 -2 -20 4.86 5.66
 -2 2 20 5.17 6.56
 -2 2 20 2.35 6.21
 -2 -2 20 -2.35 6.71
 2 -2 -19 180.01 11.09
 2 2 -19 158.72 10.14
 -2 2 19 241.93 12.24
 -2 2 19 231.43 11.39
 -2 -2 19 228.45 11.67
 2 -2 -19 170.16 10.33
 2 2 -19 169.76 10.43
 2 -2 -18 125.61 9.04
 2 2 -18 134.57 8.91
 -2 2 18 176.57 9.72
 -2 -2 18 162.34 9.94
 2 -2 -18 117.39 8.37
 2 2 -18 135.76 9.2
 -2 2 18 200.57 10.9
 -2 2 17 36.17 5.94
 -2 2 17 25.61 5.73
 -2 -2 17 24.16 6.37
 2 2 -17 18.82 4.41
 2 2 -17 17.89 5.03
 2 -2 -17 20.85 5.08
 2 -2 -17 33.22 5.7
 2 2 -17 17.72 4.76
 -2 2 16 333.02 12.84
 2 2 -16 244.7 10.87
 2 -2 -16 250.27 11.31
 2 -2 -16 247.78 9.08
 2 2 -16 261.61 10.24
 2 -2 -16 260.59 10.98
 -2 -2 16 331.91 12.92
 2 2 -16 266.75 11.59
 -2 2 16 306.71 11.58
 2 -2 -15 354.93 12.84
 2 2 -15 349.92 13.18
 -2 -2 15 443.32 14.44
 -2 2 15 429.05 13.58
 2 2 -15 402.1 11.16
 2 -2 -15 360.97 13.36
 2 2 -15 365.07 13.03
 -2 2 15 446.23 14.81
 2 2 -15 352.13 12.12
 2 2 -14 647.51 19.43
 -2 -2 14 837.47 20.97
 2 -2 -14 643.27 19.07
 -2 2 14 814.1 19.89
 2 2 -14 727.19 17.26
 -2 2 14 809.79 21.06
 2 2 -14 659.53 18.99
 2 -2 -14 675.52 19.58
 2 2 -14 663.11 18.31
 2 -2 -14 676.16 17.25
 -2 2 13 141.57 6.97
 -2 -2 13 130.62 7.13
 2 -2 -13 126.11 6.68
 2 2 -13 112.85 6.67
 2 2 -13 132.43 5.48
 2 -2 -13 124.36 6.77
 2 2 -13 124.68 6.61
 -2 2 13 132.48 7.31
 2 -2 -13 129.11 5.42
 2 2 -13 122.21 6.08
 2 -2 -12 89.21 5.3
 -2 -2 12 107.18 6.11
 -2 2 12 100.33 5.64
 2 2 -12 87.87 5.35
 2 2 -12 95.01 4.46
 2 -2 -12 88.95 4.35
 2 2 -12 92.42 5.05
 -2 2 12 91.29 5.98
 2 2 -12 87.77 5.32
 2 -2 -12 84.18 5.43
 2 2 -11 966.53 23.65
 2 -2 -11 975.38 23.97
 2 2 -11 1090.63 22.48
 2 -2 -11 960.79 23.46
 2 -2 -11 977 23.69
 -2 -2 11 1022.3 24.45
 -2 2 11 1048.98 24.18
 2 2 -11 956.66 23.93
 2 -2 -11 975.58 22.1
 2 2 -11 967.54 23.14
 2 -2 -10 111.89 4.49
 2 2 -10 123.8 5.34
 2 2 -10 127.59 5.64
 2 -2 -10 119.56 5.66
 2 2 -10 123.6 4.77
 2 -2 -10 113.91 5.39
 -2 -2 10 114.99 5.8
 2 2 -10 124.93 5.7
 -2 2 10 125.68 5.75
 2 -2 -9 53.14 2.98
 2 -2 -9 53.56 3.7
 2 2 -9 51.01 3.5
 2 -2 -9 53.58 2.88
 2 2 -9 52.1 3.39
 2 -2 -9 52.57 3.59
 2 2 -9 55.08 3.28
 -2 -2 9 48.57 3.64
 2 2 -9 58.74 3.85
 -2 2 9 57.86 3.74
 2 -2 -8 385.12 10.49
 2 2 -8 380.63 9.76
 2 -2 -8 389.36 9.57
 2 2 -8 372.12 10.27
 2 -2 -8 374.46 10.77
 2 2 -8 379.93 10.46
 2 -2 -8 390.3 9.66
 -2 -2 8 354.79 10.58
 2 2 -8 390.21 10.81
 -2 2 8 395.52 10.66
 -2 -2 8 403.7 11.29
 2 2 -7 2315.53 46.17
 -2 2 7 2119.17 45.39
 -2 2 7 2261.36 47.14
 2 -2 -7 2380.82 46.2
 2 -2 -7 2321.37 46.18
 -2 -2 7 2079.68 46.97
 -2 2 7 2440.83 47.15
 2 2 -7 2402.72 47.48
 2 -2 -7 2358.51 47.11
 2 2 -7 2420.24 46.51
 -2 -2 7 2310.1 47.91
 -2 -2 6 951.04 21.24
 -2 -2 6 957.75 19.75
 -2 2 6 954.76 20.84
 2 -2 -6 966.53 20.78
 2 2 -6 968.21 20.49
 -2 -2 6 812.44 20.28
 2 2 -6 969.19 20.94
 -2 2 6 987.64 20.49
 2 -2 -6 949.79 20.61
 -2 -2 6 831.36 21.08
 2 2 -6 926.59 19.75
 2 -2 -6 957.49 19.8
 -2 2 6 921.08 21.3
 2 2 -6 891.84 20.45
 2 2 -6 936.19 20.04
 -2 -2 5 527.19 12.45
 -2 -2 5 523.65 10.95
 -2 2 5 505.51 12.19
 2 -2 -5 516.4 12.14
 2 2 -5 510.97 11.89
 -2 -2 5 499.38 13.38
 -2 -2 5 463.36 11.58
 -2 2 5 514.85 11.53
 -2 -2 5 474.77 12.23
 2 2 -5 501.55 11.23
 2 -2 -5 503.88 12.05
 2 2 -5 488.01 12.02
 -2 2 5 499.37 12.25
 2 -2 -5 505.38 11.33
 2 2 -5 530.02 12.24
 2 2 -5 489.58 11.51
 -2 2 4 923.34 18.44
 2 2 -4 829.14 18.57
 2 2 -4 907.66 18.6
 2 2 -4 891.41 18.35
 2 -2 -4 903.68 19.22
 -2 -2 4 847.38 19
 2 2 -4 852.83 18.99
 -2 -2 4 893.5 18.43
 2 2 -4 824.51 17.72
 -2 -2 4 916.1 17.61
 -2 2 4 904.91 19.34
 2 -2 -4 870.42 18.34
 2 2 -4 924.52 18.98
 2 -2 -4 917.11 19.3
 -2 -2 4 925.45 20.37
 2 -2 -4 881.82 18.56
 -2 2 4 896.93 19.16
 -2 -2 4 883.27 19.35
 -2 -2 3 2291.48 44.79
 2 2 -3 2118.73 44.23
 2 2 -3 2285.06 44.15
 2 2 -3 2261.14 44.62
 -2 -2 3 2235.54 44.21
 2 -2 -3 2230.67 44.87
 -2 -2 3 2318.58 44.97
 -2 -2 3 2290.95 43.63
 2 2 -3 2155.99 43.67
 -2 2 3 2315.09 44.96
 2 2 -3 2259.53 44.54
 2 -2 -3 2200.22 44
 2 -2 -3 2265.44 44.85
 -2 -2 3 2322.08 45.3
 2 -2 -3 2211.33 44.43
 -2 2 3 2171.78 44.5
 -2 -2 2 160.13 4.37
 -2 -2 2 167.27 4.51
 -2 -2 2 139.21 4.53
 -2 2 2 157.44 4.22
 2 2 -2 153.88 4
 -2 2 2 155.03 4.54
 2 -2 -2 151.41 4.07
 2 2 -2 158.44 4.28
 2 -2 -2 153.69 4.47
 -2 -2 2 150.45 4.51
 2 2 -2 147.15 4.07
 2 2 -2 155.51 3.89
 2 2 -2 164.65 4.35
 2 -2 -2 152.62 4.61
 2 -2 -2 153.43 4.39
 -2 -2 2 168.38 4.49
 -2 -2 1 16.26 1.3
 -2 -2 1 15.55 1.32
 2 2 -1 15.31 0.96
 2 2 -1 17.26 1.01
 -2 -2 1 25.13 1.34
 -2 -2 1 16.05 1.22
 -2 2 1 19.32 1.23
 -2 -2 1 18.3 1.45
 2 2 -1 17.97 1.15
 2 -2 -1 15.25 1.12
 -2 2 1 17.07 1.32
 2 -2 -1 14.68 1.18
 2 -2 -1 17.2 1.41
 -2 -2 1 14.45 1.01
 -2 2 0 4382.22 83.32
 2 2 0 3928.99 83.17
 2 -2 0 4445.24 84.05
 2 2 0 4443.96 83.6
 -2 -2 0 3951.33 83.65
 -2 -2 0 4549.5 83.84
 2 2 0 4387.21 84.01
 -2 2 0 4460.72 84.09
 2 -2 0 4379.73 84.16
 -2 -2 0 4385.95 83.63
 2 2 0 4200.61 82.92
 2 2 0 4704.52 83.63
 -2 -2 0 4348.66 83.92
 -2 -2 0 4390.27 83.92
 -2 -2 0 4340.61 83.91
 -2 2 0 4321.49 83.7
 -2 -2 0 4371.69 84.77
 -2 2 -1 482.11 11.18
 2 -2 1 533.61 11.51
 2 2 1 516.44 11.64
 -2 2 -1 546.42 11.68
 -2 2 -1 528.29 11.72
 2 -2 1 524.18 12.11
 -2 -2 -1 532.61 11.26
 2 2 1 548.76 11
 2 -2 1 507.98 11.56
 2 2 1 569.34 11.83
 -2 -2 -1 526.62 11.57
 -2 -2 -1 506.08 11.59
 -2 -2 -1 508.61 12.2
 2 -2 2 238.54 7.01
 -2 -2 -2 251.25 5.97
 -2 -2 -2 243.51 5.97
 2 2 2 279.23 6.46
 2 2 2 255.41 6.4
 -2 -2 -2 239.26 5.8
 -2 2 -2 237.81 6.25
 -2 2 -2 234.37 6.32
 2 -2 2 237.6 6.09
 2 2 2 253.21 6.81
 2 -2 2 232.5 6.5
 -2 2 -2 224.33 5.98
 -2 -2 -3 1656.86 33.52
 2 2 3 1771.19 34.55
 2 2 3 1645.5 34.91
 2 -2 3 1527.16 34.5
 2 -2 3 1578.66 35.1
 -2 -2 -3 1782.34 34.36
 -2 -2 -3 1695.23 33.35
 2 2 3 1643.96 33.97
 -2 2 -3 1688.18 33.87
 -2 2 -3 1659.8 34.05
 2 -2 4 1140.06 26.69
 2 2 4 1146.19 26.89
 -2 -2 -4 1272.41 25.72
 2 2 4 1237.2 26.51
 -2 -2 -4 1241.23 25.18
 -2 2 -4 1233.75 25.92
 -2 2 -4 1246.61 25.72
 2 -2 5 239.87 7.27
 2 -2 5 248.79 8.4
 2 2 5 232.39 8.29
 2 2 5 235.9 7.91
 -2 2 -5 257.37 7.38
 -2 2 -5 266.71 7.24
 2 -2 6 20.74 2.22
 -2 -2 -6 19.51 2
 2 2 6 19.74 2.51
 2 -2 6 19.71 2.79
 2 2 6 22.33 2.76
 -2 -2 -6 24.53 1.72
 2 2 6 19.77 1.98
 -2 2 -6 21.31 2.35
 -2 2 -7 1939.84 39.78
 2 -2 7 1783.5 42.13
 2 2 7 1843.92 42.94
 -2 -2 -7 2000.71 41.71
 2 -2 7 1875.53 44.13
 2 2 7 1806.55 43.59
 2 -2 7 1745.2 42.21
 2 2 7 1895.21 41.31
 -2 2 -7 2021.25 42.03
 -2 2 -8 580.09 13.15
 2 -2 8 539.36 15.76
 2 2 8 547.47 16.17
 -2 2 -8 554.2 14.48
 -2 -2 -8 572.37 14.91
 -2 -2 -8 606.16 14.55
 2 -2 8 564.89 17.62
 2 2 8 544.58 16.77
 -2 2 -8 604.86 15.33
 2 2 8 567 14.6
 2 -2 8 552.14 15.51
 -2 2 -9 1.32 1.15
 2 2 9 3.4 2.47
 2 -2 9 4.97 2.49
 -2 2 -9 9.66 2.45
 -2 -2 -9 1.82 2.12
 2 2 9 1.65 2.58
 2 -2 9 8.95 3.31
 -2 -2 -9 1.93 0.92
 -2 -2 -9 2.56 1.9
 2 -2 9 3.43 2.74
 2 2 9 1.43 1.81
 -2 2 -10 336.7 10.32
 2 2 10 360.22 12.34
 -2 -2 -10 341.87 10.68
 -2 2 -10 389.97 8.97
 2 -2 10 309.85 11.92
 2 2 10 342.21 10.41
 2 -2 10 356.3 11.25
 -2 2 -10 358.29 10.75
 2 -2 10 374.02 14.31
 -2 -2 -10 351.51 10.28
 2 2 10 360.01 13.03
 2 2 11 791.72 22.08
 -2 2 -11 727.62 19.3
 -2 -2 -11 768.53 19.75
 -2 2 -11 929.33 17.82
 2 2 11 752.27 16.5
 2 -2 11 738.8 21.97
 2 2 11 841.78 19.84
 -2 2 -11 757.5 19.7
 2 -2 11 864.67 25.28
 -2 -2 -11 757.24 19.18
 2 2 11 865.14 23.26
 -2 -2 -12 426.11 13.43
 -2 2 -12 411.02 13.06
 2 2 12 476.71 15.87
 -2 2 -12 501.12 11.45
 2 -2 12 456.66 16.01
 2 2 12 478.63 13.58
 2 -2 12 541.73 19.31
 -2 -2 -12 423.19 12.92
 2 2 12 482.69 16.67
 -2 2 -13 4.77 3.07
 -2 -2 -13 7.54 3.26
 -2 2 -13 6.09 2.03
 2 2 13 5.77 4.06
 2 -2 13 3.4 4.3
 -2 -2 -13 9.67 3.04
 2 2 13 6.52 3.26
 2 2 13 5.3 4.54
 2 -2 13 3.42 6.25
 -2 2 -14 157.1 7.84
 -2 -2 -14 157.73 8.02
 -2 2 -14 188.78 6.16
 -2 2 -14 155.87 8.79
 2 2 14 201.42 8.53
 2 -2 14 218.51 13.55
 -2 -2 -14 157.88 7.64
 2 2 14 204.08 11.26
 2 2 14 205.11 10.57
 2 -2 14 180.33 10.87
 -2 2 -15 240.94 11.35
 -2 -2 -15 241.89 10.66
 -2 2 -15 241.86 10.34
 2 2 15 376.15 15.14
 2 -2 15 373.09 17.96
 -2 -2 -15 257.38 10.4
 2 -2 15 304.34 14.45
 2 2 15 350.32 14.18
 -2 -2 -16 11.02 4.25
 -2 2 -16 6.67 5.25
 -2 -2 -16 10.81 4.45
 -2 2 -16 12.02 4.24
 2 2 16 12.37 6.62
 2 -2 16 17.67 9.16
 2 -2 16 12.7 6.81
 2 2 16 5.48 5.73
 -2 2 -17 44.56 7.01
 -2 -2 -17 45.48 6.86
 -2 -2 -17 51.92 6.54
 -2 2 -17 42.73 5.59
 2 2 17 76.71 9.82
 2 2 17 88.84 9.07
 2 -2 17 67.02 9.82
 -2 2 -18 211.17 12.29
 -2 -2 -18 224.93 12.46
 -2 -2 -18 225.62 11.52
 2 2 18 342.97 16.87
 2 2 18 336.12 15.76
 2 -2 18 312.3 16.98
 -2 -2 -19 286.67 14.7
 -2 2 -19 292.23 14.74
 -2 -2 -19 287.24 13.46
 2 -2 19 402.01 19.99
 2 2 19 431.62 18.36
 2 2 20 13.04 8.99
 2 -2 20 -7.96 11.1
 -2 2 -20 8 7.11
 -2 -2 -20 6.75 7.08
 2 2 21 79.54 11.61
 2 -2 21 69.18 12.95
 -2 -2 -21 53.36 9.37
 -2 2 -21 54.56 9.32
 2 -2 22 115.68 13.74
 -2 -3 23 178.63 13.47
 -2 -3 23 170.35 11.8
 -2 3 23 177.75 11.92
 -2 3 22 35.61 7.87
 -2 -3 22 39.26 8.27
 2 -3 -22 26.39 8.14
 -2 3 22 29.1 8.26
 2 -3 -22 26.29 7.32
 2 3 -22 17.86 7.52
 -2 -3 22 25.74 7.48
 -2 3 21 240 13.09
 -2 -3 21 142.29 10.76
 2 -3 -21 174.88 12.03
 -2 3 21 223.1 11.73
 -2 -3 21 210.96 12.08
 2 -3 -21 171.63 11.14
 2 3 -21 181.42 11.83
 -2 3 20 24.36 6.57
 -2 -3 20 38.38 7.25
 -2 3 20 32.33 7.47
 2 -3 -20 12.07 6.49
 2 3 -20 22.17 6.52
 -2 -3 20 18.23 6.61
 2 3 -20 13.98 6.21
 2 -3 -20 14.36 5.98
 -2 3 19 18.64 6.23
 -2 -3 19 31.77 6.69
 -2 3 19 34.34 6.51
 2 -3 -19 15.09 5.99
 2 3 -19 19.07 5.82
 -2 -3 19 24.42 6.32
 2 3 -19 15.49 5.94
 2 -3 -19 15.57 5.83
 -2 3 18 18.27 5.42
 -2 -3 18 24.06 6.38
 2 3 -18 14.68 5.12
 2 -3 -18 10.79 5.53
 -2 3 18 30.23 6.38
 2 -3 -18 14.42 5.16
 2 3 -18 19.01 5.74
 -2 -3 18 16.37 5.7
 -2 -3 17 583.06 16.72
 -2 3 17 679.61 19.62
 2 -3 -17 535.19 18.34
 2 3 -17 527.39 17.55
 2 3 -17 537.62 16.81
 2 3 -17 561.91 14.85
 2 -3 -17 540.38 17.59
 -2 -3 17 624.41 19.1
 2 3 -17 519.01 18.18
 -2 3 17 653.13 18.23
 -2 -3 17 479.82 17.89
 -2 -3 16 144.4 7.45
 2 -3 -16 122.28 8.07
 2 3 -16 121 7.52
 -2 3 16 153.9 8.8
 2 3 -16 127.37 7.21
 2 3 -16 127.56 5.87
 2 -3 -16 129.17 7.74
 -2 -3 16 116.77 8.38
 2 3 -16 128.11 8.16
 -2 3 16 148.11 7.99
 -2 -3 16 117.88 8.12
 2 3 -15 54.78 5.05
 2 -3 -15 50.04 3.81
 -2 3 15 56.94 5.97
 2 -3 -15 47.36 5.3
 2 3 -15 49.93 5.05
 2 3 -15 49.59 3.93
 2 3 -15 48.95 5.4
 -2 -3 15 50.62 6.08
 2 -3 -15 45.01 5.01
 -2 3 15 58.99 5.58
 -2 -3 15 58.91 5.14
 -2 -3 14 17.01 3.58
 2 3 -14 13.58 3.33
 2 -3 -14 13.7 2.71
 2 3 -14 10.2 3.45
 2 -3 -14 14.25 3.89
 2 3 -14 12.48 2.76
 -2 3 14 15.28 4.01
 -2 3 14 16.87 3.76
 -2 -3 14 10.71 4.34
 2 3 -14 9.53 3.71
 2 -3 -14 14.85 3.62
 2 -3 -13 784.69 21.26
 2 3 -13 774.16 20.6
 -2 3 13 862.47 22.01
 2 3 -13 838.71 19
 2 -3 -13 791.79 18.72
 2 3 -13 789.78 20.35
 -2 -3 13 823.97 21.91
 2 3 -13 781.59 21.14
 2 -3 -13 759.72 20.57
 -2 3 13 860.74 21.33
 2 -3 -12 17.67 3.15
 2 3 -12 15.72 3.27
 -2 -3 12 21.98 3.64
 2 -3 -12 15.63 2.24
 2 3 -12 16.26 3.05
 2 3 -12 16.35 3.1
 2 -3 -12 16.37 3.23
 -2 3 12 20.58 3.19
 -2 -3 12 21.34 3.79
 -2 3 12 19.78 3.64
 2 3 -12 19.46 2.48
 2 -3 -12 17.05 3.49
 2 3 -11 3.97 1.92
 -2 -3 11 0.12 2.72
 -2 3 11 2.51 2.3
 2 3 -11 5.11 2.45
 2 -3 -11 2.41 2.33
 -2 -3 11 6.94 2.41
 2 -3 -11 2.24 1.69
 2 3 -11 2.69 2.31
 2 3 -11 2.6 2.39
 2 -3 -11 1.46 2.32
 -2 3 11 2.07 2.53
 -2 -3 11 -1.02 2.74
 2 -3 -11 4 2.79
 -2 -3 10 90.77 4.45
 2 3 -10 77.83 4.5
 2 -3 -10 81.74 3.61
 -2 3 10 82.59 5.01
 2 -3 -10 81.29 4.78
 2 3 -10 85.12 4.56
 2 -3 -10 83.48 4.74
 2 -3 -10 83.18 4.59
 -2 -3 10 72.73 4.79
 -2 3 10 88.53 4.79
 2 3 -10 81.76 4.79
 -2 -3 10 96.94 5.45
 2 -3 -10 90.04 4.2
 2 -3 -9 2067 41.28
 2 3 -9 2006.98 42.4
 2 -3 -9 1957.08 42.03
 -2 -3 9 1922.77 42.71
 -2 3 9 2061.32 42.23
 2 -3 -9 1961.26 42.06
 2 3 -9 1963.73 40.75
 -2 -3 9 2068.63 41.61
 2 -3 -9 1993.84 42.5
 2 3 -9 1934.38 41.77
 -2 3 9 1835.43 42.42
 2 -3 -9 2003.82 40.31
 -2 -3 9 2055.67 43.15
 2 -3 -8 34.62 2.94
 -2 -3 8 34.8 3.19
 -2 3 8 35.3 2.76
 2 3 -8 36.45 3.05
 2 3 -8 35.47 2.36
 2 -3 -8 33.45 2.94
 -2 -3 8 35.27 2.62
 2 -3 -8 34.11 2.96
 2 3 -8 38.16 2.92
 2 -3 -8 35.84 2.56
 2 3 -8 33.49 2.46
 -2 -3 8 40.72 3.62
 2 -3 -8 39.46 2.25
 -2 -3 8 39.95 3.34
 -2 3 7 919.62 20.39
 -2 -3 7 872.52 20.81
 2 3 -7 939.92 20.86
 2 3 -7 874.04 19.35
 -2 3 7 876.89 20.5
 -2 -3 7 963.31 19.96
 2 -3 -7 897.77 20.88
 2 -3 -7 938.3 19.97
 -2 -3 7 859.47 22.53
 2 3 -7 922.43 19.95
 -2 -3 7 888.37 21.66
 2 -3 -7 920.25 20.7
 -2 3 7 889.83 21.15
 2 3 -7 911.81 20.57
 -2 -3 7 959.95 21.5
 -2 -3 6 344.4 9.6
 -2 -3 6 357.07 8.23
 -2 3 6 334.33 9.04
 2 -3 -6 331.81 9.03
 2 3 -6 327.57 8.61
 -2 -3 6 321.47 10.48
 -2 3 6 334.42 8.62
 -2 -3 6 306.3 8.88
 2 3 -6 340.79 9.08
 -2 -3 6 318.97 9.47
 2 3 -6 319.4 7.93
 2 -3 -6 332.49 9.07
 -2 3 6 340.48 9.29
 2 3 -6 335.57 9.11
 2 -3 -6 328.22 8.45
 2 3 -6 340.14 8.62
 2 3 -6 319.25 8.4
 -2 3 5 1240.08 25.29
 2 3 -5 1239.52 25.49
 2 3 -5 1222.39 25.36
 -2 -3 5 1150.35 25.94
 2 3 -5 1197.79 25.6
 2 -3 -5 1275.62 26.07
 2 3 -5 1211.62 24.68
 -2 -3 5 1192.05 25.47
 2 3 -5 1254.45 25.97
 2 3 -5 1167.18 23.84
 -2 3 5 1228.33 25.99
 -2 -3 5 1229.79 24.57
 2 -3 -5 1250.77 25.97
 2 3 -5 1252.2 25.51
 -2 -3 5 1226.42 27.3
 2 -3 -5 1214 25.4
 2 3 -5 1241.43 26.14
 -2 3 5 1226.77 25.93
 -2 -3 5 1257.24 26.44
 -2 -3 4 193 6.14
 -2 3 4 210.04 5.44
 2 3 -4 204.55 5.64
 2 3 -4 196.55 5.51
 2 3 -4 199.28 5.75
 2 3 -4 204.02 5.04
 2 -3 -4 203.75 6.06
 -2 -3 4 213.09 6.37
 -2 -3 4 205.09 5.34
 2 3 -4 202.99 4.68
 -2 3 4 203.84 6.02
 2 -3 -4 198.84 5.96
 2 -3 -4 199.48 5.51
 2 3 -4 207.83 5.66
 -2 -3 4 208.96 4.84
 -2 -3 4 213.52 6.67
 2 -3 -4 203.77 5.7
 -2 3 4 201.78 5.82
 -2 -3 3 576.25 13.03
 -2 -3 3 563.43 12.71
 -2 3 3 547.3 12.45
 2 3 -3 591.85 11.73
 -2 -3 3 533.86 12.47
 -2 3 3 567.69 12.83
 2 -3 -3 540.15 12.29
 2 3 -3 558.61 12.35
 -2 -3 3 554.53 11.51
 -2 -3 3 551.85 13.03
 2 3 -3 564.1 12.27
 2 3 -3 537.03 12.23
 2 3 -3 576.36 12.43
 2 -3 -3 558.96 12.91
 2 -3 -3 558.77 12.67
 -2 -3 3 568.92 12.84
 -2 3 2 689.09 14.83
 2 3 -2 712.3 14.48
 -2 3 2 687.03 15.16
 -2 -3 2 689.99 14.91
 2 3 -2 693.05 14.68
 -2 -3 2 686.28 14.2
 2 -3 -2 674.23 14.86
 -2 -3 2 665.59 15.1
 -2 -3 2 707.28 15.16
 2 3 -2 681.86 14.56
 2 3 -2 726.38 14.25
 2 3 -2 691.6 14.74
 2 -3 -2 683 15.24
 -2 -3 2 699.6 15.07
 -2 -3 2 732.43 15.31
 -2 -3 1 730.26 16.22
 -2 -3 1 757.25 16.33
 2 3 -1 779.34 15.54
 -2 -3 1 758.34 16.2
 -2 -3 1 786.11 16.27
 -2 3 1 760.42 16.1
 2 3 -1 803.51 15.98
 -2 -3 1 751.57 15.92
 -2 3 1 720.85 16.25
 2 -3 -1 765.66 16.3
 2 -3 -1 758.3 16.65
 -2 -3 1 773.21 15.99
 -2 3 0 462.58 9.79
 2 3 0 451.19 9.82
 2 3 0 452.62 9.7
 2 -3 0 432.71 10.04
 -2 -3 0 457.4 10.16
 -2 -3 0 469.63 10.23
 -2 3 0 446.45 10.13
 2 3 0 459.18 10.16
 -2 -3 0 453.91 9.83
 2 -3 0 450.57 10.5
 -2 3 0 449.13 10.25
 2 -3 0 431.35 10.75
 2 3 0 453.43 9.51
 -2 -3 0 460.16 10.05
 -2 -3 0 449.76 10.32
 -2 -3 0 452.55 10.35
 -2 -3 0 463.64 10.31
 -2 3 -1 30.47 1.74
 -2 3 -1 29.44 1.74
 2 3 1 32.74 1.75
 -2 3 -1 31.77 1.8
 2 -3 1 28.27 1.96
 -2 -3 -1 27.07 1.52
 -2 -3 -1 28.61 1.54
 2 3 1 33.49 1.39
 -2 -3 -1 29.71 1.7
 2 -3 1 28.36 1.4
 -2 -3 -1 28.28 1.94
 -2 -3 -1 25.31 1.84
 2 3 1 32.82 1.7
 -2 3 -1 28.73 1.59
 -2 3 -2 1101.45 24.47
 2 -3 2 1152.73 24.97
 2 3 2 1222.71 25.02
 -2 -3 -2 1191.31 23.83
 -2 -3 -2 1163.63 24.24
 -2 3 -2 1205.82 24.69
 -2 3 -2 1200.64 24.65
 2 3 2 1161.52 24.61
 2 -3 2 1171.47 25.59
 -2 -3 -2 1230.73 24.37
 -2 -3 -2 1203.8 24.37
 2 3 2 1225.31 24.25
 -2 -3 -2 1215.42 24.88
 -2 3 -2 1191.82 24.46
 2 -3 3 880.87 20.37
 2 3 3 920.83 20.5
 -2 3 -3 936.77 19.85
 -2 -3 -3 947.57 19.53
 -2 3 -3 930.64 19.79
 2 3 3 922.27 19.72
 -2 -3 -3 909.1 18.94
 2 -3 3 917.65 21.08
 -2 -3 -3 947.71 19.48
 2 3 3 940.6 19.98
 2 -3 3 854.13 19.31
 -2 -3 -3 865.18 19.36
 -2 3 -3 839.04 19.62
 2 3 4 67.51 3.58
 2 -3 4 68.09 3.69
 -2 -3 -4 77.61 3
 2 3 4 69.43 3.49
 2 -3 4 63.57 3.87
 -2 -3 -4 71.21 3.09
 -2 -3 -4 69.05 2.6
 -2 3 -4 71.54 3.28
 2 3 4 69.01 3.04
 -2 3 -4 70.79 3.15
 -2 -3 -4 68.02 2.63
 2 -3 4 65.22 2.76
 2 -3 5 2331.42 51.79
 2 3 5 2270.39 51.43
 -2 -3 -5 2572.99 49.98
 2 3 5 2399.23 51.19
 2 -3 5 2448.42 49.64
 2 -3 5 2352.67 52.37
 -2 -3 -5 2587.34 50.13
 -2 3 -5 2531.25 50.27
 -2 3 -5 2525.19 50.39
 -2 -3 -5 2563.77 49.13
 2 3 6 175.59 7.19
 2 -3 6 186 7.59
 2 -3 6 179.75 7.84
 2 3 6 176.35 6.88
 -2 -3 -6 187.75 6.14
 -2 -3 -6 201.84 6.26
 2 3 6 185.43 5.99
 -2 3 -6 188.9 6.4
 -2 -3 -6 203.9 5.09
 2 3 7 17.22 2.04
 -2 -3 -7 13.27 2.21
 2 3 7 11.58 2.69
 2 -3 7 12.34 2.8
 2 3 7 11.79 2.51
 -2 -3 -7 16.39 2.18
 -2 -3 -8 13.97 2.26
 -2 3 -8 14.76 1.49
 2 -3 8 12.15 2.47
 2 3 8 10.49 2.54
 2 3 8 13.98 2.94
 2 -3 8 15.38 3.39
 -2 -3 -8 12.44 2
 -2 3 -8 13.73 2.47
 2 3 8 10.95 1.9
 -2 -3 -9 1813.96 39.81
 -2 3 -9 1799.33 39.07
 2 3 9 1801.6 41.57
 2 3 9 1938.47 37.44
 -2 3 -9 1948.11 37.72
 2 -3 9 1739.15 41.09
 2 -3 9 1961.77 44.57
 -2 -3 -9 1854.04 38.95
 2 3 9 1798.69 42.19
 -2 3 -9 1883 40.25
 2 3 9 1759.05 39.08
 2 3 10 55.74 4.93
 -2 -3 -10 60.77 4.1
 -2 3 -10 60.56 3.79
 -2 3 -10 60.64 2.86
 2 3 10 58.21 2.56
 2 -3 10 57.58 4.85
 2 -3 10 54.58 5.96
 -2 -3 -10 57.62 3.68
 2 3 10 59.31 5.28
 -2 3 -10 61.18 4.44
 2 3 10 64.15 3.94
 -2 3 -11 11.27 2.58
 -2 -3 -11 7.64 2.71
 -2 3 -11 10.96 1.85
 2 3 11 5.6 3.28
 2 -3 11 7.29 3.44
 2 3 11 9.33 3.67
 2 -3 11 7.91 4.55
 2 3 11 8.46 2.54
 -2 3 -11 8.51 3.34
 -2 -3 -11 8.74 2.44
 -2 3 -12 58.33 4.41
 2 3 12 71.03 5.94
 -2 -3 -12 61.17 4.67
 -2 3 -12 72.28 3.43
 2 -3 12 58.53 5.88
 2 -3 12 64.64 7.59
 -2 -3 -12 61.96 4.37
 2 3 12 59.1 5.96
 2 3 12 64.23 4.49
 -2 3 -12 59.41 5.11
 -2 -3 -13 794.37 22.01
 -2 3 -13 787.24 21.26
 2 3 13 906.21 24.85
 -2 3 -13 928.42 19.41
 2 -3 13 833.15 25.22
 2 -3 13 1047.87 30.08
 -2 -3 -13 808.2 21.16
 2 3 13 995.5 26.03
 -2 3 -13 790.24 22.66
 2 3 13 886.39 21.67
 2 3 14 89.08 7.3
 -2 -3 -14 69.53 5.54
 -2 3 -14 63.3 5.05
 -2 3 -14 73.32 3.77
 2 3 14 76.48 5.33
 -2 3 -14 58.39 5.99
 -2 -3 -14 69.55 5.15
 2 -3 14 83.47 10.21
 2 3 14 71.61 7.29
 2 -3 14 62.29 7.41
 2 3 15 4.39 3.91
 -2 -3 -15 5.39 3.63
 -2 3 -15 0.35 4.55
 2 3 15 4.37 5.3
 2 -3 15 3.13 8.06
 -2 3 -15 1.27 3.45
 -2 -3 -15 2.38 3.88
 2 -3 15 0.79 5.87
 2 3 15 3.43 4.85
 -2 -3 -16 24.35 4.47
 -2 3 -16 15.12 5.44
 2 3 16 21.47 6.44
 2 -3 16 25.85 9.63
 -2 -3 -16 22.09 4.87
 -2 3 -16 20.01 4.46
 2 3 16 33.33 6.39
 2 -3 16 17.2 7.09
 2 3 17 398.18 16.12
 2 -3 17 354.15 17.48
 2 -3 17 441.19 19.75
 -2 -3 -17 280.82 12.53
 2 3 17 415.23 17.04
 -2 3 -17 256.31 13.3
 -2 -3 -17 277.61 13.28
 2 3 18 2.84 6.52
 2 -3 18 -4 8.97
 2 -3 18 13.94 9.37
 -2 -3 -18 4.52 4.98
 2 3 18 -5.28 7.76
 -2 3 -18 -1.59 5.81
 -2 -3 -18 1.96 5.95
 2 3 19 253.63 14.33
 2 -3 19 274.96 16.95
 -2 -3 -19 178.86 10.97
 2 3 19 250.31 14.95
 -2 -3 -19 158.87 11.31
 -2 3 -19 156.22 11.52
 2 3 20 12.19 8.73
 -2 -3 -20 7.97 7.05
 -2 3 -20 1.87 6.91
 2 -3 20 24.65 10.64
 2 3 21 283.79 16.11
 2 -3 21 291.02 17.71
 -2 3 -21 179.78 13.28
 -2 -3 -21 177.74 13.1
 2 -3 21 330.33 20.5
 2 -3 22 19.43 11.38
 -2 4 23 159.49 11.43
 -2 -4 23 137.83 11.33
 2 -4 -23 122.77 10.62
 -2 -4 22 9.62 6.91
 2 -4 -22 5.14 7.7
 -2 4 22 16.94 7.55
 2 -4 -22 11.24 6.53
 2 4 -22 8.28 7.05
 -2 -4 22 26.57 8.2
 -2 4 22 7.2 7.05
 -2 -4 21 59.27 8.29
 2 -4 -21 64.34 8.57
 -2 4 21 79.53 8.86
 -2 -4 21 84.08 10.1
 2 -4 -21 47.06 7.46
 -2 4 21 88.39 8.49
 2 4 -21 59.52 8.5
 -2 -4 21 82.55 9.14
 -2 -4 20 10.83 6.1
 2 -4 -20 10.53 6.22
 -2 4 20 13.26 6.5
 -2 -4 20 33.09 7.87
 2 -4 -20 1.72 5.57
 2 4 -20 11.78 6.37
 -2 4 20 12.63 5.93
 -2 -4 20 24 6.7
 -2 -4 19 230.59 12.69
 -2 4 19 326.62 13.76
 2 -4 -19 240.13 12.69
 -2 -4 19 294.89 12.99
 2 4 -19 260.13 12.83
 2 -4 -19 255.7 12.1
 -2 4 19 291.16 12.45
 -2 -4 19 221.73 12.06
 2 4 -18 6.6 3.07
 -2 4 18 14.14 5.55
 -2 -4 18 23.18 6.39
 2 4 -18 8.87 5.27
 2 -4 -18 4.96 4.79
 2 -4 -18 7.76 5.25
 -2 -4 18 13.25 5.74
 -2 4 18 6.18 4.98
 -2 -4 18 17.69 5.72
 -2 4 17 28.84 5.22
 -2 -4 17 34.75 6.19
 2 4 -17 22.83 4.98
 2 4 -17 23.77 4.97
 2 -4 -17 19.86 5.18
 2 4 -17 22.28 3.57
 -2 4 17 24.53 5.47
 -2 -4 17 20.62 5.52
 2 -4 -17 19.43 4.83
 2 4 -17 20.95 5.52
 2 4 -16 4.04 4.19
 2 -4 -16 5.28 3.81
 -2 -4 16 6.57 4.08
 2 4 -16 5.89 3.93
 2 4 -16 4.7 3.92
 2 -4 -16 7.64 4.34
 2 4 -16 4.74 2.73
 -2 4 16 9.62 4.66
 -2 4 16 10.53 4.44
 -2 -4 16 21.19 5.06
 -2 -4 16 3.33 4.15
 -2 -4 15 699.94 19.12
 2 4 -15 713.36 19.93
 -2 4 15 804.17 21.68
 2 -4 -15 723.12 20.99
 2 4 -15 712.1 19.99
 2 4 -15 767.16 18.09
 -2 -4 15 636.15 20.78
 2 4 -15 702.6 20.97
 -2 -4 15 790.63 21.76
 -2 4 15 819.88 20.9
 2 -4 -15 725.2 20.18
 2 4 -14 1.22 3.32
 2 -4 -14 -0.13 3.19
 -2 -4 14 5.43 3.22
 2 -4 -14 1.4 2.18
 2 4 -14 0.13 3.16
 2 4 -14 -1.79 3.2
 2 -4 -14 0.3 3.45
 -2 4 14 1.98 3.27
 -2 -4 14 6.9 4.11
 -2 4 14 3.02 3.53
 2 4 -14 -0.4 2.32
 -2 -4 14 8.82 4.27
 2 -4 -13 351.17 9.57
 2 4 -13 341.48 11.42
 2 4 -13 351.03 11.38
 2 -4 -13 350.17 12.14
 -2 4 13 375.69 12.58
 -2 -4 13 335.44 10.95
 -2 -4 13 323.73 12.25
 2 4 -13 345.64 12.04
 -2 4 13 388.45 12.17
 2 -4 -13 326.02 11.42
 -2 -4 13 351.83 12.68
 2 4 -13 371.52 10.25
 2 4 -12 22.41 3.56
 2 -4 -12 26.24 3.56
 -2 4 12 28.05 3.6
 -2 -4 12 20.88 3.7
 -2 -4 12 22.95 3.13
 2 4 -12 25.28 3.45
 2 -4 -12 23.45 2.36
 -2 4 12 28.22 3.71
 2 -4 -12 23.02 3.56
 2 4 -12 28.1 3.38
 2 -4 -12 22.79 3.64
 -2 -4 12 26.74 3.91
 2 4 -12 33.54 2.86
 -2 -4 11 1319.18 30.7
 2 -4 -11 1239.76 29.25
 -2 4 11 1358.19 29.75
 2 4 -11 1265.18 29.73
 2 -4 -11 1262.51 29.55
 -2 -4 11 1301.58 28.91
 2 -4 -11 1322.32 27.16
 2 4 -11 1265.84 29.35
 -2 4 11 1311.72 30.32
 2 4 -11 1288.58 29.05
 2 -4 -11 1241.67 29.85
 2 -4 -11 1354.82 28.83
 2 4 -11 1359.52 28.25
 -2 -4 11 1227.28 30.6
 2 -4 -10 210.3 7.89
 -2 -4 10 214.78 7.37
 2 -4 -10 213.99 6.1
 2 -4 -10 206.9 8
 -2 4 10 217.64 8.18
 2 4 -10 208.01 7.37
 -2 -4 10 212.4 8.4
 2 -4 -10 213.17 7.61
 2 4 -10 199.09 7.83
 -2 4 10 221.82 7.76
 -2 -4 10 180.49 9.03
 2 -4 -10 223.57 7.37
 -2 -4 10 199.71 9.15
 -2 -4 10 214.38 8.46
 -2 -4 9 324.35 11.44
 2 -4 -9 344.71 9.49
 -2 -4 9 282.19 11.31
 -2 -4 9 304.13 10.35
 2 -4 -9 321.98 9.74
 -2 4 9 320.1 9.72
 2 4 -9 306.66 9.86
 2 -4 -9 331.12 10.04
 -2 -4 9 327.38 9.47
 2 4 -9 327.96 9.53
 2 -4 -9 310.67 10.05
 -2 4 9 299.71 9.96
 -2 -4 9 358.19 7.43
 2 -4 -9 327.33 8.21
 -2 -4 9 327.22 10.76
 2 4 -8 137.25 4.88
 -2 -4 8 135.03 6.32
 2 -4 -8 134.02 5.07
 -2 -4 8 116.3 6.62
 -2 -4 8 131.82 5.79
 -2 4 8 127.88 5.15
 2 4 -8 128.27 5.41
 2 -4 -8 121.14 5.36
 2 4 -8 121.48 4.31
 -2 -4 8 136.94 5.05
 2 4 -8 133.15 5.04
 2 -4 -8 122.43 5.46
 -2 4 8 120.07 5.41
 2 4 -8 120.6 5.32
 2 -4 -8 132.74 4.11
 -2 -4 8 133.92 3.22
 -2 4 8 127.91 5.73
 -2 -4 8 144.97 6.16
 -2 -4 7 2859.12 60.1
 -2 4 7 2972.21 59.47
 2 4 -7 2971.67 59.9
 2 4 -7 2859.32 58.13
 -2 -4 7 3070.69 59.02
 -2 4 7 2863.48 59.67
 2 4 -7 2971.23 60
 2 -4 -7 2973.11 59.31
 -2 4 7 2955.65 60.2
 -2 4 7 2689.43 59.7
 2 -4 -7 2967.08 60.02
 2 4 -7 3050.1 58.18
 2 4 -7 3042.62 59.23
 2 4 -7 3075.23 59.42
 -2 -4 7 2817.82 62.05
 -2 -4 7 2950.04 61.06
 2 4 -6 146.71 5.28
 -2 -4 6 146.27 5.22
 2 4 -6 142.4 4.11
 -2 4 6 144.91 5.18
 -2 -4 6 143.78 4.48
 2 4 -6 145.47 5.32
 -2 4 6 148.2 5.32
 2 -4 -6 145.97 5.02
 2 4 -6 145.28 4.79
 -2 -4 6 144.01 6.36
 2 -4 -6 144.45 5.37
 2 4 -6 142.94 4.97
 2 4 -6 144.74 4.82
 2 4 -6 154.72 5.15
 -2 4 6 143.97 4.91
 -2 -4 6 153.3 5.84
 2 4 -5 685.08 15.38
 2 4 -5 693.82 15.7
 -2 4 5 705.91 15.43
 2 4 -5 648.71 15.43
 2 -4 -5 696.53 16.12
 2 4 -5 671.33 14.41
 2 4 -5 672.76 15.76
 -2 -4 5 690.89 15.55
 2 4 -5 726.54 14.05
 -2 -4 5 692.09 14.83
 -2 4 5 684.58 15.89
 2 -4 -5 711.4 15.65
 2 4 -5 698.37 15.36
 -2 -4 5 692.88 16.92
 -2 4 5 691.63 15.84
 2 4 -5 703.04 16.11
 2 -4 -5 672.59 15.66
 -2 -4 5 701.87 16.57
 -2 -4 4 1101.58 24.48
 2 4 -4 1127.67 23.79
 2 4 -4 1087.9 23.61
 2 4 -4 1115.54 23.66
 2 4 -4 1124.02 22.63
 2 -4 -4 1142.54 24.38
 -2 -4 4 1152.56 24.74
 2 4 -4 1133.16 23.94
 2 4 -4 1202.59 22.64
 2 -4 -4 1090.79 23.79
 2 4 -4 1138.65 23.54
 -2 -4 4 1138.9 23.01
 -2 -4 4 1111.64 22.12
 -2 -4 4 1148.05 24.73
 -2 4 4 1143.45 23.92
 2 4 -4 1170.45 24.51
 2 -4 -4 1130.36 24.07
 -2 4 4 1138.74 24.17
 -2 -4 4 1145.15 23.72
 2 4 -3 1470.83 29.84
 2 4 -3 1485.57 29.7
 2 -4 -3 1467.16 30.47
 -2 -4 3 1504.42 30.47
 -2 -4 3 1499.53 29.81
 -2 4 3 1479.41 30.18
 -2 -4 3 1477.77 29.2
 2 4 -3 1456.35 29.59
 2 -4 -3 1394.09 29.96
 -2 -4 3 1450.43 28.63
 -2 -4 3 1457.87 30.41
 -2 4 3 1479.03 29.95
 2 -4 -3 1409.03 30.34
 -2 -4 3 1422.23 30.32
 -2 -4 3 1495.97 30.65
 2 4 -2 35.87 1.92
 2 4 -2 39.08 1.41
 2 -4 -2 38.3 2.31
 -2 -4 2 36.3 2.11
 -2 -4 2 37.96 2.2
 -2 -4 2 35.34 1.45
 -2 4 2 37.13 2.06
 -2 -4 2 42.98 1.94
 2 4 -2 41.8 1.8
 2 -4 -2 37.97 2.11
 -2 -4 2 37.05 1.71
 2 -4 -2 42.02 2.13
 -2 4 2 35.23 1.99
 -2 -4 2 38.7 1.97
 2 -4 -2 34.37 1.19
 -2 -4 2 36.08 2.18
 -2 -4 2 37.84 2.28
 2 -4 -2 36.72 2.34
 2 4 -1 952.69 18.6
 -2 -4 1 945.76 19.63
 -2 -4 1 930.99 19.59
 -2 -4 1 905 18.88
 -2 4 1 956.09 19.49
 -2 -4 1 939.04 19.01
 2 -4 -1 923.55 19.77
 2 -4 -1 892.07 19.29
 -2 -4 1 944.11 19.3
 -2 -4 1 914.82 19.35
 -2 4 1 919.96 19.49
 -2 -4 1 903.56 19.73
 -2 -4 1 898.28 19.64
 2 -4 -1 913.35 20.15
 -2 -4 0 8.76 1.27
 -2 -4 0 18.77 1.59
 2 4 0 9.58 0.68
 -2 4 0 9.45 1.38
 -2 -4 0 8.38 1.13
 2 -4 0 9.23 1.43
 -2 -4 0 7.73 0.9
 -2 4 0 10.81 1.24
 2 -4 0 8.23 1.04
 2 4 0 11.43 0.99
 2 -4 0 8.49 1.49
 -2 -4 0 8.51 1.43
 -2 -4 0 7.34 1.47
 -2 -4 0 8.2 1.57
 2 4 1 2997.07 57.53
 -2 4 -1 2986.92 57.48
 2 -4 1 2826.57 56.96
 -2 -4 -1 3040.17 57.66
 2 4 1 2888.69 56.17
 -2 4 -1 2893.56 57.65
 -2 4 -1 2972.41 57.64
 2 -4 1 2901.13 58.33
 -2 4 -1 2938.65 57.63
 -2 -4 -1 2882.91 56.98
 2 -4 1 2851.68 58.54
 2 4 1 2952.36 56.99
 -2 -4 -1 2927.55 57.9
 -2 -4 -1 2958.97 57.98
 2 -4 1 2829.6 56.53
 -2 -4 -1 3008.2 57.47
 -2 -4 -2 8.57 1.76
 -2 -4 -2 11.44 1.68
 2 4 2 8.27 1.29
 -2 4 -2 7.51 1.31
 2 -4 2 8.03 1.14
 2 -4 2 7.72 0.83
 2 -4 2 9.54 0.7
 -2 4 -2 9.7 1.52
 -2 4 -2 8.69 1.27
 -2 -4 -2 7.85 1.11
 -2 -4 -2 8.4 0.84
 -2 4 -2 8.64 1.44
 2 -4 2 7.97 1.53
 2 4 2 7.65 1.08
 2 4 2 10.19 0.82
 2 -4 2 8.66 1.07
 -2 -4 -2 8.75 1.14
 -2 -4 -3 2277.13 45.08
 -2 -4 -3 2267.55 44.4
 -2 4 -3 2346.82 45.59
 -2 4 -3 2241.91 45.53
 2 -4 3 2292.15 47.03
 -2 -4 -3 2288.58 45.33
 -2 -4 -3 2293.82 45.3
 2 4 3 2302.03 45.38
 2 -4 3 2266.42 44.17
 2 -4 3 2194.38 45.09
 2 4 3 2262.62 46.05
 2 -4 3 2212.91 46.27
 -2 4 -3 2155.03 45.62
 -2 4 -4 5.95 1.44
 -2 4 -4 7.54 1.59
 -2 -4 -4 4.67 1.4
 -2 -4 -4 5.15 0.95
 2 -4 4 11.59 2.31
 -2 -4 -4 4.49 1.2
 2 4 4 8.92 1.63
 2 -4 4 3.29 1.18
 2 -4 4 5.09 1.27
 2 -4 4 4.38 1.79
 2 4 4 6.34 1.67
 -2 4 -4 6.2 1.56
 -2 4 -5 1597.41 33.93
 -2 4 -5 1644.61 33.89
 -2 -4 -5 1675.33 33.58
 -2 -4 -5 1627.1 33.63
 2 4 5 1537.65 34.46
 2 -4 5 1581.54 36.1
 2 -4 5 1607.19 33.3
 2 -4 5 1521.25 35.33
 2 4 5 1533.52 34.85
 2 4 6 271.98 7.87
 -2 -4 -6 292.8 8.05
 -2 4 -6 281.96 8.34
 2 4 6 275.13 8.94
 -2 -4 -6 303.37 8.17
 2 -4 6 278.29 10.25
 2 -4 6 282.57 7.71
 2 -4 6 280.4 9.85
 2 4 6 266.29 9.11
 2 -4 7 1731.67 39.7
 2 4 7 1612.13 37.45
 -2 -4 -7 1743.83 36.27
 2 4 7 1628.88 37.85
 2 -4 7 1782.15 39.17
 -2 4 -7 1748.73 36.49
 -2 -4 -7 1823.23 36.22
 2 4 7 1632.69 35.73
 -2 -4 -8 21.77 2.48
 2 4 8 15.26 2.77
 -2 4 -8 15.98 2.67
 2 4 8 14.52 2.09
 2 4 8 14.53 1.66
 -2 -4 -8 14.22 1.95
 2 4 8 12.12 2.65
 2 -4 8 12.75 3.25
 -2 -4 -9 5.99 2.33
 2 4 9 5.84 1.88
 -2 4 -9 3.94 2.81
 -2 -4 -9 5.38 1.9
 2 4 9 4.04 2.54
 2 4 9 3.95 1.29
 -2 4 -9 5.3 1.46
 2 -4 9 7.23 3.55
 2 4 9 4.58 2.76
 2 4 10 5.77 3.16
 2 -4 10 -2.57 4.21
 -2 -4 -10 2.08 2.29
 2 -4 10 2.16 3.94
 2 4 10 9.62 2.97
 -2 -4 -10 3.08 2
 2 4 10 2.03 1.82
 -2 4 -10 2.57 2.77
 2 4 10 3.03 1.22
 -2 4 -10 1.52 1.42
 -2 -4 -11 1181.43 26.77
 2 4 11 1248.01 30.53
 -2 -4 -11 1188.69 27.9
 2 4 11 1168.78 29.61
 2 -4 11 1228.52 33.28
 -2 4 -11 1184.35 28.35
 2 4 11 1126.01 26.9
 -2 4 -11 1257.1 25.61
 2 4 11 1159.56 24.68
 2 4 12 3.25 3.58
 2 -4 12 -3.27 5.56
 -2 4 -12 2.83 2.49
 -2 -4 -12 2.54 2.71
 2 -4 12 3.9 4.89
 2 4 12 3.14 3.39
 -2 4 -12 1.58 3.11
 -2 -4 -12 1.42 2.37
 2 4 12 3.1 2.42
 -2 4 -12 1.73 1.67
 2 4 13 4.44 4.32
 2 -4 13 1.51 5.85
 -2 4 -13 2.13 2.69
 -2 -4 -13 4.67 3.31
 2 -4 13 4.76 5.89
 2 4 13 0.35 3.57
 -2 4 -13 0.15 3.77
 -2 -4 -13 3.49 2.88
 2 4 13 2.16 2.78
 -2 4 -13 2.65 1.87
 2 -4 14 19.95 7.2
 2 4 14 19.56 5.06
 -2 -4 -14 20.95 4.18
 2 -4 14 19.63 6.62
 2 4 14 23.53 5
 -2 4 -14 17.26 4.74
 2 4 14 21.09 3.65
 -2 -4 -14 15.16 3.52
 -2 4 -14 20.92 2.61
 2 -4 15 569.16 21.79
 -2 4 -15 436.7 16.03
 2 4 15 509.02 14.77
 2 4 15 517.69 18.06
 2 -4 15 610.77 23.75
 -2 -4 -15 450.6 14.49
 2 4 15 529.76 17.8
 -2 -4 -15 419.57 15.09
 -2 -4 -16 26.21 5.18
 2 4 16 30.51 6.49
 2 -4 16 36.59 8.79
 -2 -4 -16 21.36 5.32
 -2 4 -16 22.65 5.71
 2 4 16 31.87 6.17
 -2 -4 -17 68.35 6.78
 2 4 17 80.14 8.58
 2 -4 17 93.52 11.36
 -2 -4 -17 61.82 7.15
 -2 4 -17 55.76 7.49
 2 4 17 87.71 8.83
 -2 -4 -18 9.56 5.34
 2 4 18 13.96 7.02
 2 -4 18 31.19 10.09
 -2 -4 -18 9.03 6.11
 -2 4 -18 5.48 5.92
 2 4 18 17.95 6.98
 -2 -4 -19 394.15 16.24
 2 4 19 538.75 20.3
 2 4 19 536.13 19.68
 -2 -4 -19 383.25 16.93
 2 -4 19 543.17 22.62
 2 4 20 12.24 8.17
 -2 4 -20 6.44 7.09
 -2 -4 -20 2.03 6.75
 2 -4 20 15.2 10.15
 2 -4 21 147.14 17.01
 2 4 21 119.58 11.79
 2 -4 21 118.51 13.89
 -2 -4 -21 76.15 9.82
 -2 4 -21 78.78 10.01
 2 -4 22 37.54 12.22
 2 -5 -23 104.14 9.99
 -2 -5 23 113.77 10.6
 -2 5 23 132.55 10.79
 -2 -5 22 7.92 7.29
 2 -5 -22 -3.48 7.17
 -2 -5 22 12.12 7.45
 -2 5 22 7.18 6.99
 -2 5 22 12.8 7.68
 2 -5 -22 3.85 6.31
 2 5 -22 -2.05 7.1
 2 5 -21 64.91 8.61
 -2 -5 21 91.24 8.99
 2 -5 -21 70.81 8.06
 -2 5 21 108.62 9.07
 -2 -5 21 93.82 10.25
 2 -5 -21 65.94 8.89
 -2 -5 21 69.87 8.57
 -2 5 21 98.67 9.44
 -2 -5 20 144.79 10.02
 2 -5 -20 125.79 9.28
 2 5 -20 132.92 10.39
 -2 5 20 166.69 9.97
 -2 5 20 158.19 10.5
 2 -5 -20 130.1 10.38
 -2 -5 20 140.45 10.83
 -2 -5 20 105.89 9.38
 -2 -5 19 15.94 6.1
 -2 5 19 23.16 5.97
 -2 -5 19 19.19 6.39
 2 -5 -19 7.11 5.62
 -2 -5 19 27.22 7.49
 -2 5 19 16.11 6.36
 2 5 -19 14.47 3.57
 2 -5 -19 12.38 5.32
 2 5 -19 12.65 5.83
 -2 -5 18 19.57 6.1
 -2 5 18 19.52 5.31
 -2 -5 18 29.74 6.13
 2 -5 -18 21.31 5.96
 -2 -5 18 40.86 7.1
 -2 5 18 23.24 5.65
 2 -5 -18 19.03 5.26
 2 5 -18 27.9 6.15
 2 5 -18 18.61 3.4
 2 5 -17 322.12 12.46
 2 -5 -17 332.61 13.75
 -2 5 17 355.15 13.56
 2 5 -17 317.41 10.03
 -2 -5 17 244.96 12.87
 2 5 -17 309.67 13.35
 -2 -5 17 323.95 13.44
 2 -5 -17 304.28 12.28
 -2 5 17 376.66 13.07
 -2 -5 17 287.63 12.95
 2 5 -16 126 5.83
 -2 -5 16 99.58 8.59
 2 5 -16 132.12 7.54
 -2 5 16 147.42 8.55
 2 -5 -16 131.11 8.32
 -2 -5 16 104.82 6.57
 2 -5 -16 123.88 7.49
 -2 5 16 139.51 7.84
 2 5 -16 122.66 8.28
 -2 -5 16 133.71 8.53
 -2 -5 16 119.57 8.25
 2 5 -15 55.61 4.11
 -2 -5 15 45.33 6.58
 2 5 -15 59.03 5.42
 2 -5 -15 65.07 6.15
 -2 5 15 65.05 6.05
 -2 -5 15 45.72 4.7
 -2 -5 15 48.31 5.84
 2 5 -15 55.39 5.95
 2 -5 -15 54.73 5.28
 -2 5 15 60.26 5.74
 -2 -5 15 49.16 5.9
 2 5 -14 206.72 7.4
 -2 -5 14 168.3 9.82
 -2 -5 14 186.64 7.94
 2 5 -14 192.04 8.77
 2 -5 -14 204.58 9.32
 -2 5 14 219.62 9.67
 -2 -5 14 189.34 9.41
 2 5 -14 204.36 9.29
 -2 -5 14 190.83 9.42
 -2 5 14 236.44 9.34
 2 -5 -14 197.85 8.58
 2 5 -13 816.77 18.83
 -2 -5 13 742.17 23.63
 -2 -5 13 772.2 19.61
 2 5 -13 778.69 20.51
 2 -5 -13 773.54 21.01
 -2 5 13 817.94 21.46
 2 5 -13 778.69 19.96
 -2 -5 13 763.81 21.6
 2 5 -13 773.82 21.15
 -2 5 13 861.46 20.95
 -2 -5 13 770.8 21.59
 2 -5 -13 775.61 20.19
 2 -5 -12 101.15 5.56
 2 5 -12 97.35 5.83
 -2 5 12 105.91 5.79
 -2 -5 12 101.14 6.36
 2 -5 -12 104.99 6.09
 -2 -5 12 93.24 5.2
 2 5 -12 101.64 5.8
 2 -5 -12 97.78 3.91
 -2 5 12 107.85 6.21
 2 5 -12 97.59 5.35
 2 -5 -12 93.52 5.99
 -2 -5 12 85.05 6.91
 -2 -5 12 83.32 7.19
 2 5 -12 105.68 4.87
 -2 -5 12 91.28 6.19
 -2 5 11 19.88 3.01
 -2 -5 11 14.52 3.26
 2 -5 -11 17.72 2.93
 2 5 -11 19.28 3.23
 -2 -5 11 16.17 2.89
 2 -5 -11 20.68 1.98
 -2 5 11 21.5 3.25
 2 5 -11 16.88 2.83
 -2 -5 11 19.33 3.59
 2 -5 -11 23.41 3.03
 -2 -5 11 14.34 4.18
 2 5 -11 26.13 2.82
 2 -5 -11 24.25 3.53
 -2 -5 10 475.25 13.03
 2 -5 -10 500.71 11.31
 -2 -5 10 518.8 10.69
 -2 5 10 467.17 13.84
 2 5 -10 486.76 12.97
 2 -5 -10 475.85 13.71
 2 -5 -10 474.79 13.25
 -2 5 10 486.03 13.4
 -2 -5 10 478.18 14.39
 2 5 -10 465.88 13.67
 -2 -5 10 475.75 14.57
 2 -5 -10 513.94 13.34
 -2 -5 10 415.87 15.42
 -2 -5 9 1242.97 32.01
 2 -5 -9 1348.9 29.15
 2 -5 -9 1304 29.81
 -2 -5 9 1333.47 28.97
 2 5 -9 1304.7 28.81
 -2 5 9 1225.04 29.62
 2 5 -9 1305.79 29.74
 2 -5 -9 1304.2 29.22
 -2 5 9 1328.41 29.38
 -2 -5 9 1322.79 30.48
 2 5 -9 1321.78 29.75
 -2 -5 9 1375.28 26.36
 2 -5 -9 1341.49 27.15
 -2 -5 9 1276.15 30.85
 2 5 -8 202.54 6.59
 2 5 -8 187.15 6.21
 -2 -5 8 177.87 8.24
 2 -5 -8 189.81 6.53
 2 -5 -8 191.41 7
 -2 -5 8 193.81 6.35
 2 5 -8 185.73 6.23
 -2 5 8 183.89 6.85
 -2 -5 8 197.95 7.67
 2 5 -8 182.07 6.81
 -2 -5 8 187.82 4.41
 -2 5 8 194.64 7.12
 2 -5 -8 202.07 5.18
 -2 5 8 180.2 6.52
 -2 -5 8 190.7 7.21
 2 5 -8 186.9 6.8
 2 5 -7 542.56 13.77
 -2 -5 7 546.96 14.14
 2 -5 -7 550.79 14.13
 -2 5 7 528.75 13.54
 -2 -5 7 558.3 13.13
 -2 -5 7 551.66 11.19
 2 -5 -7 561.03 13.68
 -2 5 7 562.63 14.06
 2 5 -7 545.69 14.06
 -2 5 7 526.35 13.82
 -2 -5 7 523.54 15.46
 -2 5 7 560 13.59
 2 5 -7 563.68 13.67
 2 5 -7 561.53 13.29
 2 5 -7 556.89 12.54
 -2 -5 7 581.19 15.03
 2 5 -6 522.21 12.19
 2 5 -6 523.95 11.81
 2 5 -6 523.88 12.69
 -2 5 6 521.15 12.42
 2 -5 -6 505.74 13
 2 5 -6 510 12.19
 -2 -5 6 503.25 14.02
 2 5 -6 511.11 12.59
 -2 -5 6 493.88 12.65
 2 5 -6 483.86 10.88
 -2 -5 6 515 11.92
 -2 5 6 506.25 12.6
 2 5 -6 503.41 11.95
 -2 5 6 506.5 12.51
 -2 -5 6 510.56 10.37
 -2 5 6 512.54 12.76
 2 5 -6 510.47 12.98
 2 -5 -6 514.58 12.68
 -2 -5 6 525.03 13.61
 -2 -5 5 858.96 20.07
 2 5 -5 869.86 19.02
 -2 5 5 870.94 18.76
 2 5 -5 896.64 18.53
 2 -5 -5 871.98 19.46
 2 5 -5 820.29 17.2
 2 5 -5 825.77 18.51
 -2 -5 5 888.99 20.06
 2 5 -5 867.46 18.85
 -2 -5 5 852.57 19.84
 -2 5 5 862.4 19.05
 2 5 -5 863.29 18.35
 2 -5 -5 855.25 18.98
 2 -5 -5 852.48 19.03
 -2 -5 5 867.99 18.24
 -2 5 5 807.84 18.71
 -2 -5 5 833.71 16.98
 2 5 -5 879.57 19.48
 2 -5 -5 853.97 19.24
 -2 5 5 869.23 19.04
 2 5 -4 9.27 1.6
 2 5 -4 10.19 1.46
 2 -5 -4 9.67 1.97
 2 5 -4 8.58 0.8
 -2 -5 4 10.7 1.83
 -2 -5 4 10.76 0.87
 -2 -5 4 10.68 1.67
 2 5 -4 7.61 1.34
 -2 5 4 10.81 1.54
 -2 -5 4 9.38 1.26
 2 -5 -4 8.03 1.68
 2 5 -4 8.49 1.24
 2 -5 -4 12.38 2.02
 -2 -5 4 8.73 1.25
 -2 5 4 12.22 1.5
 2 5 -4 8.11 1.55
 -2 5 4 8.59 1.59
 2 -5 -4 8.97 2.02
 -2 -5 4 10.88 1.8
 -2 -5 3 200.49 6.16
 -2 -5 3 195.48 6.2
 2 5 -3 198.38 5.44
 -2 -5 3 203.91 6.16
 2 -5 -3 189.22 4.7
 -2 5 3 200.61 5.77
 -2 -5 3 197.66 5.35
 2 5 -3 196.24 5.21
 2 -5 -3 190.62 5.71
 -2 -5 3 201.66 5.33
 2 -5 -3 198.79 5.95
 -2 -5 3 198.27 6.12
 -2 -5 3 191.49 4.71
 -2 5 3 202.13 5.78
 2 5 -3 206.49 5.41
 2 5 -3 197.02 6.08
 2 -5 -3 202.66 6.28
 2 5 -3 192.98 5.73
 2 5 -2 978.84 19.46
 -2 -5 2 1016.1 21.21
 -2 -5 2 958.65 19.87
 -2 -5 2 976.16 21.06
 -2 5 2 975.87 20.71
 -2 -5 2 1008.84 20.21
 2 -5 -2 938.52 21.07
 2 -5 -2 971.07 20.67
 2 5 -2 999.07 20.05
 -2 -5 2 949.15 20.37
 -2 5 2 995.45 20.82
 -2 -5 2 1007.87 20.81
 2 -5 -2 926.95 19.42
 2 -5 -2 1011.54 19.76
 -2 -5 2 989.64 21.08
 2 -5 -2 991.24 19.7
 2 -5 -2 986.92 21.55
 2 5 -1 468.87 9.45
 -2 5 1 439.63 10.54
 -2 -5 1 467.05 9.81
 -2 5 1 447.87 10.35
 2 -5 -1 446.01 10.93
 -2 -5 1 437.99 10.36
 2 -5 -1 440.4 10.23
 2 -5 -1 417.23 9.1
 -2 -5 1 449.11 10.35
 -2 -5 1 449.72 9.93
 -2 -5 1 445.2 10.62
 -2 -5 1 466.84 10.7
 -2 -5 1 433.04 10.75
 2 -5 -1 455.46 9.29
 -2 -5 1 448.3 10.81
 2 -5 -1 444.29 11.27
 -2 5 0 13.17 1.62
 2 5 0 17.89 1.07
 -2 -5 0 15.31 1.33
 -2 -5 0 16.4 1.09
 -2 5 0 17.07 1.5
 2 -5 0 18.54 1.34
 2 -5 0 20.22 1.98
 2 -5 0 15.83 1.93
 2 5 0 18.4 1.37
 -2 -5 0 15.68 1.43
 -2 -5 0 18.05 1.71
 2 -5 0 17.4 0.86
 -2 -5 0 17.02 1.66
 -2 -5 0 15.44 1.9
 -2 -5 0 15.22 1.76
 2 -5 0 16.96 0.96
 -2 5 -1 1218.14 25.53
 2 5 1 1252.17 25.51
 -2 -5 -1 1248.03 25.66
 2 5 1 1221.65 24.25
 -2 5 -1 1264.31 25.74
 -2 5 -1 1214.2 25.5
 -2 -5 -1 1240.66 24.65
 -2 5 -1 1237.38 25.44
 2 -5 1 1218.66 26.4
 2 -5 1 1191.06 26.53
 2 5 1 1231.99 25.09
 2 -5 1 1212.02 24.35
 -2 -5 -1 1259.85 25.48
 -2 -5 -1 1253.73 26.01
 -2 -5 -1 1217.28 25.95
 2 -5 1 1207.29 24.49
 -2 5 -2 832.23 18.01
 2 5 2 821.17 17.97
 2 -5 2 820.94 16.59
 2 -5 2 818.31 17.6
 2 -5 2 820.24 16.49
 -2 5 -2 837.38 17.99
 2 5 2 810.65 16.56
 -2 -5 -2 829.68 17.04
 -2 5 -2 747.71 17.74
 -2 5 -2 798.84 17.74
 2 -5 2 800.42 18.82
 2 -5 2 780.1 18.85
 2 5 2 817.9 17.41
 -2 -5 -2 839.56 17.75
 2 -5 2 805.45 17.14
 -2 -5 -2 856.61 18.46
 -2 -5 -2 862.73 18.45
 -2 5 -3 2990.08 61.7
 2 5 3 3053.23 61.86
 2 -5 3 3022.1 60.97
 2 -5 3 3063.61 59.79
 2 -5 3 3132.63 60.09
 -2 5 -3 3100.3 61.58
 -2 5 -3 3031.69 61.41
 -2 -5 -3 3121.71 60.78
 -2 5 -3 3096.67 61.45
 -2 -5 -3 3109.75 60.04
 2 -5 3 3039.96 62.93
 2 5 3 3067.2 60.33
 2 5 3 3088.72 61.18
 -2 -5 -3 3054.27 61.3
 2 -5 3 3198.89 61.45
 -2 -5 -3 3038.87 61.28
 -2 -5 -3 3313.43 62.19
 -2 5 -4 25.02 2.2
 -2 5 -4 24.93 2.14
 -2 -5 -4 29.19 1.52
 -2 -5 -4 23.78 1.97
 2 -5 4 28.79 3.07
 2 -5 4 22.84 2.21
 -2 -5 -4 23.32 1.92
 -2 -5 -4 24.52 2.03
 2 5 4 29.09 2.21
 2 -5 4 32.48 1.74
 2 -5 4 23.47 1.84
 2 5 4 26.81 2.38
 2 -5 4 26.48 2.61
 -2 5 -4 25.47 2.4
 -2 -5 -5 1118.31 23.18
 -2 5 -5 1118.66 24.52
 -2 5 -5 1126.02 24.52
 -2 -5 -5 1142.41 24.01
 2 -5 5 1146.6 26.9
 -2 -5 -5 1184.64 24.45
 2 5 5 1110.35 24.92
 2 -5 5 1149.12 23.78
 2 5 5 1083.17 25.37
 2 -5 5 1103.9 25.93
 2 -5 5 1119.38 23.87
 -2 5 -6 1121.41 25.04
 -2 5 -6 1136.87 25.15
 -2 -5 -6 1165.06 24.6
 2 -5 6 1119.29 27.73
 -2 -5 -6 1144.21 24.9
 2 5 6 1083.01 25.72
 2 -5 6 1250.22 25.26
 2 -5 6 1141.35 24.36
 2 5 6 1063.83 26.04
 2 -5 6 1072.67 27
 2 5 6 1176.96 24.22
 -2 -5 -7 7.25 1.66
 2 5 7 10.1 2.29
 2 -5 7 4.99 2.61
 2 5 7 8.51 2.29
 2 -5 7 7.86 1.69
 2 5 7 6.72 1.5
 -2 -5 -7 6.55 1.94
 -2 5 -7 8.58 2.76
 -2 -5 -8 194.98 6.76
 2 5 8 178.07 7.53
 -2 5 -8 184.04 6.91
 2 5 8 171.3 6.27
 2 -5 8 185.55 6.17
 2 5 8 188.92 5.57
 2 5 8 162.89 7.48
 2 -5 8 192.93 8.83
 2 5 9 1061.95 25.4
 -2 5 -9 1156.17 26.53
 2 5 9 1170.2 24.18
 2 5 9 1100.33 27.62
 2 -5 9 1268.5 30.62
 2 5 9 1094.62 27.94
 -2 -5 -9 1187.14 25
 -2 -5 -10 294.04 8.66
 2 -5 10 329.2 13.39
 2 5 10 284.65 11.1
 2 5 10 288.48 10.85
 2 -5 10 283.16 12.86
 -2 5 -10 275.83 9.86
 2 5 10 268.53 8.9
 2 5 10 286.53 7.61
 -2 5 -10 316.37 8.1
 -2 -5 -11 21.18 2.93
 2 -5 11 19.67 5.35
 2 5 11 20.66 4.2
 -2 -5 -11 22.42 3.47
 2 -5 11 19.51 5.2
 2 5 11 24.06 4.14
 -2 5 -11 19.11 3.67
 2 5 11 20.72 2.99
 2 5 11 21.64 1.97
 -2 5 -11 23.25 2.41
 -2 -5 -12 244.18 8.39
 2 5 12 271.57 11.38
 2 -5 12 287.18 14.04
 2 -5 12 246.6 12.93
 2 5 12 222.6 8.47
 -2 5 -12 242.27 9.82
 -2 -5 -12 239.06 9.35
 2 5 12 250.02 10.64
 -2 5 -12 272.62 7.62
 2 -5 13 445.33 18.94
 -2 -5 -13 396.22 11.87
 2 5 13 424.01 15.22
 2 -5 13 393.88 17.19
 -2 5 -13 369.07 13.28
 2 5 13 377.1 11.96
 2 5 13 410.56 14.55
 -2 -5 -13 381.43 12.86
 -2 5 -13 421.55 10.64
 -2 -5 -14 108.67 6.18
 2 -5 14 133.91 11.5
 2 5 14 130.61 8.62
 2 5 14 121.13 7.92
 -2 -5 -14 114.16 6.85
 2 -5 14 109.39 10.06
 -2 5 -14 101.97 7.39
 2 5 14 113.5 6.15
 -2 5 -14 121.03 4.93
 2 5 15 5.97 4.79
 -2 -5 -15 3.24 3.6
 2 -5 15 9.86 7.35
 2 5 15 2.96 4.54
 2 5 15 4.48 3.47
 -2 5 -15 -1.06 4.93
 -2 -5 -15 3.89 3.38
 -2 5 -15 4.15 2.3
 2 -5 16 183.76 13.46
 -2 -5 -16 136.85 8.49
 2 5 16 169.09 10.06
 2 5 16 174.96 10.57
 -2 5 -16 132.74 9.27
 -2 -5 -16 145.53 8.79
 2 -5 17 277.6 16.46
 -2 -5 -17 202.13 11.15
 -2 5 -17 195.62 11.72
 2 5 17 282.79 13.7
 2 5 17 259.06 12.73
 -2 -5 -17 225.68 11.03
 -2 -5 -18 14.89 5.66
 2 5 18 6.83 7
 2 -5 18 18.06 9.59
 -2 -5 -18 5.93 5.99
 -2 5 -18 5.06 6.28
 2 5 18 22.43 6.82
 -2 -5 -19 83.19 8.4
 2 -5 19 121.98 15.26
 2 5 19 100.7 10.68
 2 5 19 115.72 10.35
 -2 -5 -19 73.38 8.49
 -2 5 -19 64.05 9.12
 2 -5 19 112.22 12.98
 2 5 20 173.29 13.12
 2 -5 20 223.09 18.04
 2 5 20 162.5 12.37
 -2 -5 -20 116.2 10.44
 -2 5 -20 92.94 10.39
 2 -5 20 163.36 14.49
 2 -5 21 228.46 18.74
 2 5 21 208.58 13.67
 2 -5 21 180.08 15.31
 -2 5 -21 104.35 11.54
 -2 -5 -21 149.17 11.96
 2 -5 22 8.45 11.1
 -2 -6 23 27.53 8.6
 2 -6 -23 28.16 7.5
 2 6 -22 173.78 12.56
 -2 -6 22 146.01 11.33
 2 -6 -22 154.99 10.75
 -2 6 22 209.23 11.79
 -2 6 22 200.02 12.6
 -2 -6 22 120.04 10.63
 2 -6 -22 164.25 12.49
 -2 -6 21 7.91 6.55
 -2 -6 21 10.38 6.76
 -2 6 21 5.68 6.57
 2 -6 -21 11.9 7.45
 -2 6 21 15.57 7.16
 2 -6 -21 9.59 6.05
 -2 -6 20 20.76 7.02
 -2 -6 20 21.82 6.93
 -2 6 20 21.57 6.72
 2 -6 -20 20.49 7.02
 -2 -6 20 44.95 8.57
 -2 6 20 29.29 7.08
 2 6 -20 20.19 3.95
 2 6 -20 17.62 7.01
 2 -6 -20 23.56 6.1
 -2 -6 19 74.75 8.01
 2 6 -19 55.75 7.48
 2 -6 -19 66.47 7.08
 -2 6 19 74.64 7.37
 -2 -6 19 80.64 8.89
 2 -6 -19 51.71 7.81
 -2 6 19 75.24 7.76
 -2 -6 19 74.56 7.75
 2 6 -19 64.41 4.97
 2 -6 -18 302.76 12.43
 -2 -6 18 296.16 13.26
 2 6 -18 307.01 13.74
 -2 6 18 350.44 13.03
 -2 6 18 331.35 13.37
 2 -6 -18 290.82 13.52
 -2 -6 18 236.03 13.69
 2 6 -18 294.99 9.8
 -2 -6 18 234.98 12.48
 2 -6 -17 14.96 4.69
 2 6 -17 3.55 4.88
 -2 -6 17 10.98 5.25
 2 6 -17 11.04 4.46
 2 -6 -17 18.15 5.59
 -2 -6 17 13.99 6.04
 -2 6 17 10.81 5.06
 -2 -6 17 10.85 5.09
 -2 6 17 11.41 4.82
 2 6 -17 11.98 3.34
 2 6 -16 102.59 7.25
 -2 6 16 106.34 7.6
 2 -6 -16 99.33 7.74
 2 6 -16 105.07 5.54
 -2 -6 16 92.14 8.16
 2 -6 -16 103.14 6.9
 2 6 -16 101.44 7.83
 -2 -6 16 95.09 7.63
 -2 6 16 111.19 7.38
 -2 -6 16 82.1 7.2
 -2 -6 15 105.03 6.37
 2 6 -15 115.33 7.35
 -2 6 15 123.74 7.74
 2 6 -15 132.69 5.86
 -2 -6 15 117.58 8.8
 2 6 -15 119 7.84
 -2 6 15 144.73 7.91
 -2 -6 15 117.83 7.95
 2 -6 -15 117.29 7.06
 -2 -6 15 112.6 7.91
 -2 -6 14 305.41 10.86
 2 6 -14 337.09 12.08
 -2 6 14 352.1 12.66
 2 6 -14 361.99 10.39
 -2 -6 14 281.42 13.14
 -2 -6 14 298.51 12.56
 -2 -6 14 304.04 12.42
 2 6 -14 341.6 12.57
 -2 6 14 378.21 12.3
 2 -6 -14 341.15 11.58
 2 6 -13 3.76 3.51
 2 -6 -13 2.56 2.74
 -2 -6 13 -0.11 3.04
 2 6 -13 4.69 3.11
 -2 6 13 6.2 3.27
 2 6 -13 5.54 2.5
 -2 -6 13 1.84 4.45
 -2 -6 13 2.88 3.85
 -2 6 13 7.72 3.32
 -2 -6 13 4.46 3.44
 -2 -6 12 198.35 7.94
 2 6 -12 220.43 8.93
 2 -6 -12 206.93 8.09
 -2 -6 12 207.2 9.38
 -2 6 12 232.03 8.66
 -2 6 12 215.35 8.98
 2 6 -12 218.26 7.51
 2 -6 -12 236.98 8.5
 -2 -6 12 183.02 10.01
 -2 -6 12 203.9 9.38
 2 -6 -12 222.74 9.01
 2 -6 -11 532.57 14.93
 -2 -6 11 497.51 13.92
 2 -6 -11 513.2 11.58
 -2 6 11 503.38 14.87
 2 6 -11 497.76 13.25
 2 -6 -11 563.54 14.56
 -2 -6 11 471.69 16.71
 -2 -6 11 499.12 15.65
 2 6 -11 514.54 14.77
 -2 -6 11 497.59 15.42
 2 -6 -11 507.43 14.07
 -2 6 11 530.88 14.44
 2 -6 -10 457.75 13.39
 -2 -6 10 437.39 12.34
 -2 -6 10 463.15 9.84
 2 -6 -10 455.51 10.17
 2 6 -10 432.08 13.01
 2 -6 -10 437 13.06
 2 6 -10 426.89 11.99
 -2 6 10 424.39 13.01
 2 -6 -10 461.59 12.69
 -2 -6 10 422.46 15
 2 6 -10 440.8 12.98
 -2 6 10 455.7 12.82
 2 -6 -10 451.52 12.49
 -2 -6 10 442.76 13.84
 -2 -6 10 428.46 14.03
 2 6 -9 517.47 13.86
 2 -6 -9 520.54 13.46
 -2 6 9 516.34 13.64
 -2 -6 9 495.86 14.58
 2 -6 -9 503.93 14.19
 -2 -6 9 499.57 13.26
 2 6 -9 501.11 12.87
 -2 6 9 502.95 14.01
 2 -6 -9 515.98 14.06
 2 6 -9 535.46 13.5
 2 6 -9 495.76 12.9
 2 -6 -9 517.64 13.6
 -2 -6 9 469.81 15.75
 -2 6 9 510.98 14.1
 2 -6 -9 523.11 11.22
 2 6 -9 510.7 14.1
 -2 -6 9 503.92 10.81
 -2 -6 9 521.74 15.12
 -2 6 8 781.41 18.77
 -2 -6 8 800.66 19.75
 2 6 -8 803.69 19.05
 2 -6 -8 777.96 19.39
 -2 -6 8 801.35 18.51
 2 6 -8 791.86 18.11
 2 -6 -8 777.95 19.27
 -2 6 8 785.63 19.16
 2 6 -8 823.48 18.92
 2 6 -8 793.51 18.32
 2 -6 -8 787.08 18.89
 -2 -6 8 774.66 21.05
 -2 -6 8 776.56 16.17
 -2 6 8 790.87 19.25
 2 6 -8 783.82 19.34
 2 -6 -8 844.81 16.64
 -2 -6 8 825.14 20.53
 -2 -6 7 535.12 15.01
 2 6 -7 539.97 12.44
 2 6 -7 546.16 13.67
 2 6 -7 528.19 12.92
 -2 6 7 524.56 13.38
 -2 -6 7 557.97 15.27
 2 6 -7 542.41 13.47
 2 -6 -7 524.11 13.98
 -2 6 7 511.35 13.18
 -2 -6 7 540.84 13.07
 2 -6 -7 519.08 13.67
 -2 6 7 537.26 13.61
 2 -6 -7 527.5 13.55
 2 6 -7 529.08 13.89
 -2 6 7 536.25 13.7
 -2 -6 7 535.31 11.15
 -2 -6 7 550.54 14.89
 -2 -6 6 127.34 5.89
 -2 6 6 132.34 4.91
 2 6 -6 129.18 5.22
 2 6 -6 132.54 4.52
 2 -6 -6 120.13 5.45
 2 6 -6 120.45 4.51
 -2 -6 6 131.58 5.94
 2 6 -6 130.89 4.83
 -2 6 6 132.47 5.15
 -2 6 6 130.07 4.94
 2 -6 -6 141.74 5.33
 2 6 -6 127.16 4.39
 2 -6 -6 139.39 5.32
 -2 -6 6 129.4 4.69
 -2 6 6 133.25 5.04
 2 -6 -6 134.52 5.32
 2 6 -6 136.73 5.4
 -2 -6 6 129.81 3.45
 -2 -6 6 130.04 5.68
 -2 -6 5 119.3 5.4
 2 6 -5 122.97 4.85
 2 6 -5 130.79 4.45
 2 6 -5 124.95 4.34
 -2 -6 5 124.18 5.27
 2 6 -5 127.42 4.47
 -2 6 5 129.35 4.85
 -2 6 5 124.28 4.65
 -2 -6 5 126.23 4.38
 2 -6 -5 135.99 4.99
 2 6 -5 129.43 4.12
 -2 6 5 129.65 4.68
 2 6 -5 126.6 5
 2 -6 -5 134.75 5.23
 -2 -6 5 119.33 3.4
 -2 -6 5 128.1 5.3
 -2 -6 4 1472.27 31.97
 2 6 -4 1509.23 31.28
 2 6 -4 1548.07 30.98
 2 6 -4 1525.91 30.41
 2 6 -4 1468.88 30.54
 -2 6 4 1514.49 31.09
 -2 6 4 1511.38 30.94
 -2 -6 4 1477.37 30.61
 2 6 -4 1479.32 30.13
 2 -6 -4 1429.62 30.87
 2 -6 -4 1452.01 31.34
 -2 6 4 1531.05 31
 -2 -6 4 1474.04 31.64
 -2 -6 4 1490.31 29.57
 2 6 -4 1516.02 31.57
 2 -6 -4 1496.23 31.72
 -2 -6 4 1477.93 31.81
 2 -6 -4 1412.65 29.8
 -2 -6 3 129.98 4.98
 -2 -6 3 133.16 4.92
 2 -6 -3 132.41 3.97
 2 6 -3 126.28 4.54
 2 6 -3 125.79 4.54
 -2 -6 3 128.46 4.79
 -2 -6 3 129.58 3.68
 -2 -6 3 128.17 4.83
 2 6 -3 127.75 3.95
 -2 6 3 133.14 4.54
 -2 6 3 125.74 4.35
 -2 -6 3 137.51 3.9
 -2 -6 3 123.52 4.21
 2 -6 -3 115.33 4.25
 2 -6 -3 139.36 4.91
 2 6 -3 124.95 3.78
 -2 6 3 128.88 4.39
 2 6 -3 125.95 4.68
 2 -6 -3 127.92 5.02
 2 -6 -3 118.72 3.45
 2 -6 -3 124.02 3.51
 -2 -6 2 42.21 2.73
 2 -6 -2 43.17 1.94
 -2 -6 2 40.51 2.84
 2 -6 -2 42.84 1.93
 2 6 -2 44.07 2.51
 2 -6 -2 40.2 2.67
 2 6 -2 47.16 1.48
 -2 -6 2 43.4 2.65
 -2 -6 2 40.84 1.96
 -2 -6 2 39.85 2.5
 2 6 -2 46.71 1.93
 -2 -6 2 43.27 2.38
 2 -6 -2 40.73 1.59
 -2 -6 2 45.4 1.93
 -2 6 2 43.45 2.3
 2 6 -2 44.62 1.88
 2 -6 -2 41.24 2.28
 -2 -6 2 41.77 2.32
 2 -6 -2 43.72 2.72
 -2 6 2 39.96 2.37
 -2 6 2 43.36 2.57
 2 6 -2 41.15 2.53
 2 -6 -2 44.57 2.92
 2 6 -1 43.64 2.54
 2 -6 -1 36.34 2.43
 2 6 -1 34.47 1.84
 -2 6 1 34.59 2.4
 -2 -6 1 38.43 2.27
 2 -6 -1 38.54 1.45
 -2 6 1 44.14 2.24
 -2 -6 1 41.83 1.74
 -2 -6 1 37.66 2.29
 2 -6 -1 43.92 2.18
 2 -6 -1 37.75 2.64
 -2 -6 1 40.45 2.67
 -2 -6 1 36.23 2.6
 2 -6 -1 41.19 1.76
 2 6 -1 45.74 2.54
 2 -6 -1 39.26 2.79
 -2 -6 1 38.77 2.08
 -2 -6 1 37.78 2.49
 -2 -6 1 40.21 2.5
 -2 6 0 2395.62 48.59
 2 6 0 2483.26 47.37
 -2 -6 0 2406.3 48.33
 -2 -6 0 2440.24 47.15
 -2 6 0 2394.03 48
 -2 -6 0 2431.43 48.73
 2 -6 0 2292.47 47.63
 2 -6 0 2344.46 49.22
 2 6 0 2367.25 48.11
 -2 -6 0 2368.81 48.78
 -2 -6 0 2447.48 48.78
 2 -6 0 2451.96 47.08
 -2 -6 0 2393.77 48.09
 -2 -6 0 2479.83 48.59
 2 -6 0 2416.3 47.02
 -2 -6 0 2424.59 48.58
 2 -6 0 2338.32 49.48
 2 6 0 2473.05 48.87
 2 6 1 112.78 4.26
 -2 6 -1 115.4 4.14
 -2 -6 -1 119.85 4.2
 2 -6 1 110.69 3.1
 -2 -6 -1 114.71 4.16
 2 -6 1 110.25 3.2
 -2 -6 -1 108.03 4.48
 -2 -6 -1 110.88 4.45
 2 6 1 108.39 3.17
 -2 6 -1 106.39 4.2
 -2 6 -1 113.58 3.93
 -2 -6 -1 112.63 3.12
 -2 6 -1 109.03 3.85
 2 -6 1 108.65 3.3
 2 -6 1 110.15 4.7
 2 6 1 111.63 3.79
 2 -6 1 121.69 4.92
 -2 -6 -1 110.75 3.96
 -2 -6 -2 6.51 1.32
 2 -6 2 6.26 1.06
 -2 -6 -2 5.64 1.85
 2 -6 2 7.59 1.23
 -2 -6 -2 5.92 1.91
 2 6 2 6.38 1.44
 -2 6 -2 8.85 1.72
 2 -6 2 5.87 0.99
 2 6 2 8.32 1.46
 -2 -6 -2 5.68 1.03
 -2 6 -2 11.28 1.5
 -2 6 -2 4.82 1.46
 2 -6 2 7.84 1.9
 2 6 2 9.2 1.31
 2 6 2 6.21 0.97
 -2 6 -2 13.01 1.89
 2 6 3 988.2 22.41
 -2 6 -3 1022.32 22.56
 2 -6 3 1006.88 21.67
 2 -6 3 1037.86 20.82
 -2 -6 -3 1033.24 22.47
 -2 6 -3 1031.7 22.39
 -2 -6 -3 1013.3 21.12
 -2 6 -3 1045.27 22.07
 -2 -6 -3 1033.83 20.42
 -2 6 -3 1002.75 21.96
 2 -6 3 1011.42 23.61
 2 6 3 1008.59 20.98
 2 6 3 1043.49 21.87
 -2 -6 -3 1061.73 22.12
 2 -6 3 966.72 21.77
 -2 -6 -3 1013.29 22.75
 -2 -6 -3 1028.6 22.73
 2 6 4 1262.93 28.57
 2 6 4 1329.98 27.95
 -2 6 -4 1292.95 28.55
 2 -6 4 1263.74 27.39
 2 -6 4 1362.45 26.86
 -2 6 -4 1340.71 28.39
 -2 -6 -4 1360.34 27.29
 -2 6 -4 1305.47 27.94
 -2 6 -4 1328.27 28
 -2 -6 -4 1318.7 26.35
 2 -6 4 1310.64 29.95
 2 -6 4 1221.54 29.38
 2 6 4 1281.48 27.02
 2 6 4 1363.82 28.09
 -2 -6 -4 1354.55 28.86
 -2 -6 -4 1355.08 28.01
 -2 -6 -4 1343.37 27.99
 2 -6 4 1304.04 28.41
 -2 6 -5 315.42 8.8
 -2 -6 -5 322.17 8.23
 -2 6 -5 309.96 8.83
 -2 -6 -5 310.95 7.39
 2 -6 5 315.66 10.58
 2 6 5 323.68 8.47
 -2 6 -5 291.96 9.15
 2 -6 5 302.46 8.13
 2 -6 5 313.41 7.94
 -2 -6 -5 324.09 8.75
 -2 -6 -5 306.65 8.61
 2 -6 5 339.85 9.53
 2 6 5 310.02 8.96
 2 6 5 304.58 9.35
 2 -6 5 316.22 10.14
 2 -6 6 340.07 11.66
 2 6 6 336.12 8.82
 2 -6 6 335.95 8.78
 2 6 6 329.22 9.92
 -2 -6 -6 332.4 9.29
 -2 6 -6 321.65 9.48
 -2 -6 -6 326.03 8.88
 -2 6 -6 342.16 9.5
 2 -6 6 347.88 10.25
 -2 -6 -6 342.81 9.34
 2 6 6 324.53 10.3
 2 -6 6 334.41 11.03
 2 6 7 243.17 6.98
 2 -6 7 240.6 7.09
 2 6 7 229.19 8.28
 -2 -6 -7 247.03 7.74
 -2 6 -7 237.15 7.75
 -2 6 -7 239.91 7.88
 -2 -6 -7 242.53 7.37
 -2 -6 -7 239.4 7.65
 2 6 7 227.17 8.58
 2 -6 7 255.84 9.7
 2 6 8 454.09 11.1
 2 -6 8 455.67 11.64
 2 6 8 445.54 13.38
 -2 -6 -8 456.38 12.32
 -2 6 -8 443.92 12.52
 -2 -6 -8 444.69 12.01
 -2 -6 -8 477.24 12.4
 2 -6 8 484.62 15.25
 2 6 8 428.49 13.41
 2 -6 9 170.32 9.27
 2 6 9 169.29 5.45
 2 -6 9 177.81 6.25
 2 6 9 165.41 7.57
 -2 -6 -9 170.13 6.75
 -2 6 -9 168.3 7.03
 -2 -6 -9 182.33 6.82
 2 6 9 163.93 7.69
 2 -6 9 179.02 9.33
 2 -6 10 443.64 16.65
 2 6 10 461.4 11.14
 2 -6 10 458.14 12.28
 2 6 10 447.48 14.36
 2 6 10 410.15 12.24
 -2 6 -10 459.05 13.49
 -2 -6 -10 476.29 13.18
 -2 -6 -10 467.47 11.82
 2 -6 10 514.81 17.36
 2 6 10 437.26 14.5
 2 -6 11 415.73 16.39
 -2 6 -11 433.21 10.84
 2 6 11 413.01 10.22
 2 -6 11 415.28 11.74
 2 6 11 365.17 11.57
 -2 6 -11 394.17 12.87
 -2 -6 -11 415.79 12.61
 -2 -6 -11 430.54 11.4
 2 -6 11 463.59 17.22
 2 6 11 379.26 13.9
 2 6 11 413.49 13.82
 2 -6 12 369.26 15.99
 -2 6 -12 400.95 10.35
 2 6 12 370.32 13.51
 2 6 12 384.99 14.04
 -2 -6 -12 386.8 11.08
 -2 -6 -12 385.65 12.3
 2 6 12 345.12 11.23
 -2 6 -12 367.35 12.77
 -2 6 -13 -0.62 1.99
 2 6 13 1.21 3.65
 2 6 13 2.41 2.63
 -2 -6 -13 0.58 2.57
 -2 6 -13 -1.02 3.79
 2 -6 13 -3.27 5.53
 2 6 13 1.5 3.65
 2 -6 13 0.3 5.6
 -2 6 -14 539 13.28
 2 6 14 478.35 14.55
 -2 6 -14 503.36 16.64
 2 6 14 533 17.38
 2 -6 14 502.08 20.23
 2 -6 14 533.76 21.93
 2 6 14 534.3 18
 -2 6 -15 80.16 4.26
 -2 -6 -15 57.64 6.25
 2 6 15 82.04 5.53
 -2 6 -15 66.88 6.72
 2 -6 15 64.41 9.07
 2 6 15 81.66 7.42
 2 6 15 80.16 7.22
 -2 -6 -15 70.93 6.29
 -2 6 -16 74.74 7.51
 2 6 16 101.27 6.39
 -2 -6 -16 74.12 6.96
 2 -6 16 104.74 10.96
 2 6 16 98.19 8.43
 -2 -6 -16 92.29 7.19
 2 6 16 88.13 7.88
 -2 -6 -17 -1.17 4.49
 2 -6 17 2.88 8.24
 -2 -6 -17 4.19 5.27
 -2 6 -17 -0.42 5.22
 2 6 17 7.42 5.65
 2 6 17 3.27 5.48
 -2 -6 -18 250.26 12.84
 -2 6 -18 231.66 12.97
 2 -6 18 300.31 17.25
 2 6 18 335.88 14.71
 -2 -6 -18 265.09 12.57
 2 -6 18 354.42 20.89
 2 6 18 318.55 15.03
 2 6 19 77.27 9.17
 -2 -6 -19 67.4 8.03
 -2 6 -19 53.83 8.22
 -2 -6 -19 54.54 7.88
 -2 -6 -19 71.86 7.45
 2 -6 19 60 7.41
 2 6 19 84.77 9.66
 2 -6 19 64.87 10.85
 2 -6 20 19.73 12.52
 2 6 20 8.25 7.85
 2 -6 20 3.97 10.09
 -2 -6 -20 -1.98 6.69
 -2 6 -20 5.16 7.08
 -2 -6 -20 5.8 5.82
 2 -6 20 13.09 6.5
 2 6 20 3.41 7.57
 2 -6 21 14.5 12.66
 2 -6 21 16.89 10.67
 -2 6 -21 13.76 7.21
 -2 6 -21 6.46 7.4
 -2 -6 -21 5.88 7.42
 2 6 21 13.16 7.97
 -2 -6 -21 23.33 7.17
 2 -6 21 14.35 7.09
 2 -6 22 179.46 15.47
 -2 -7 22 -7.04 7.35
 -2 7 22 1.45 7.24
 2 -7 -22 6.77 6.24
 2 7 -21 0.11 3.54
 -2 7 21 4.86 6.87
 -2 -7 21 -1.14 6.79
 -2 7 21 4.72 6.02
 -2 -7 21 -0.25 6.46
 2 -7 -21 2.64 5.5
 2 7 -21 -0.29 6.84
 2 -7 -21 -2.53 7.42
 2 -7 -20 293.42 13.1
 2 7 -20 281.35 14.45
 -2 -7 20 230.76 12.74
 -2 7 20 343.18 13.71
 -2 7 20 331.02 14.11
 -2 -7 20 213.91 12.71
 2 7 -20 273.85 9.72
 2 7 -19 11.73 3.38
 -2 7 19 14.29 6.12
 -2 -7 19 31.51 7.67
 -2 7 19 13.35 5.68
 -2 -7 19 6.17 6.03
 -2 -7 19 8.47 5.88
 2 -7 -19 6.88 5.52
 2 7 -19 15.23 6.39
 2 -7 -18 65.62 6.67
 -2 -7 18 61.45 7.7
 -2 7 18 76.07 7.24
 2 7 -18 61.03 7.32
 -2 7 18 80.76 7.65
 2 7 -18 63.55 5.15
 -2 -7 18 71.2 8.69
 -2 -7 18 49.25 7.15
 2 7 -17 -3.83 5.28
 2 -7 -17 3.73 4.17
 2 7 -17 2.29 2.91
 -2 7 17 -1.28 4.69
 2 7 -17 0.72 4.53
 -2 -7 17 0.49 5.75
 -2 7 17 8.08 5.1
 -2 -7 17 0.79 5.07
 -2 -7 17 7.11 5.37
 2 7 -16 561.44 17.53
 -2 7 16 588.5 18.18
 2 7 -16 584.54 15.02
 -2 -7 16 462.69 18.65
 2 -7 -16 548.96 16.76
 -2 -7 16 493.36 17.64
 -2 7 16 613.83 17.73
 2 7 -16 565.05 18.47
 -2 -7 16 454.15 17.34
 2 7 -15 4.65 4.13
 2 -7 -15 4.52 3.65
 -2 -7 15 1.84 3.72
 2 7 -15 1.45 3.82
 -2 7 15 4.27 3.93
 2 7 -15 5.9 2.87
 -2 -7 15 0.92 4.56
 -2 -7 15 2.1 4.13
 -2 -7 15 2.2 4.51
 -2 7 15 6.14 3.8
 -2 -7 14 385.36 12.86
 -2 -7 14 400.92 15.04
 -2 7 14 454.2 14.68
 2 -7 -14 438.18 14.7
 2 7 -14 444.55 12.42
 -2 -7 14 378.59 15.94
 2 7 -14 442.45 14.74
 -2 7 14 458.81 14.15
 -2 -7 14 404.05 14.83
 2 -7 -14 444.39 13.57
 2 7 -14 426.8 14.27
 -2 -7 13 6.77 3.96
 -2 -7 13 5.07 3.4
 2 -7 -13 0.44 3.28
 -2 7 13 5.56 3.63
 2 7 -13 6.99 2.69
 -2 -7 13 0.43 4.8
 -2 -7 13 -0.67 3.79
 -2 7 13 4.78 3.22
 2 -7 -13 2.29 2.84
 2 7 -13 0.15 3.62
 -2 -7 12 520.49 15.05
 -2 -7 12 530.49 17.21
 -2 7 12 549.66 16.29
 2 -7 -12 564.92 16.27
 2 7 -12 578.69 14.66
 -2 -7 12 505.26 18.18
 2 -7 -12 613.27 16
 2 -7 -12 553.58 16.26
 2 7 -12 567.7 16.32
 2 -7 -12 542.78 15.13
 -2 -7 12 524.32 16.92
 -2 7 12 576.07 15.76
 -2 7 11 3.48 2.51
 -2 -7 11 1.6 2.85
 2 7 -11 1.43 2.65
 2 -7 -11 3.52 2.52
 2 7 -11 2.95 2.58
 -2 -7 11 1.2 2.54
 2 -7 -11 0.36 2.61
 -2 7 11 3.54 2.69
 2 -7 -11 1.47 2.69
 -2 -7 11 2.87 3.74
 -2 -7 11 12.33 3.61
 2 -7 -11 3.74 3.07
 2 -7 -10 589.98 16.15
 -2 -7 10 552.11 15.07
 -2 7 10 584.04 16
 2 7 -10 587.77 16.01
 2 -7 -10 563.16 15.72
 -2 7 10 551.55 15.8
 2 7 -10 607.87 15.26
 2 -7 -10 588.39 15.57
 -2 -7 10 540.03 17.76
 2 7 -10 570.19 15.66
 2 -7 -10 595.61 15.08
 -2 7 10 572.44 15.38
 -2 -7 10 588.05 16.74
 -2 -7 10 584.33 17.23
 2 -7 -9 37.56 3.78
 -2 -7 9 32.62 3.25
 -2 7 9 34.82 3.56
 2 -7 -9 32.32 1.61
 -2 -7 9 31.19 1.8
 2 7 -9 35.04 3.6
 -2 7 9 29.63 3.3
 2 -7 -9 29.34 3.4
 2 7 -9 32.65 2.8
 2 7 -9 36.95 3.32
 2 -7 -9 29.6 3.26
 -2 -7 9 35.7 4.55
 2 7 -9 34.89 3.29
 -2 7 9 34.16 3.25
 2 -7 -9 34.69 3.05
 -2 -7 9 30.94 3.65
 -2 -7 9 33.76 4.12
 2 7 -8 331.66 9.84
 2 -7 -8 340.1 10.42
 -2 -7 8 325.57 9.54
 -2 -7 8 326.14 11.28
 -2 7 8 321.3 9.93
 2 -7 -8 330.21 10.02
 -2 -7 8 340.57 11.33
 -2 -7 8 319 11.49
 2 -7 -8 320.14 9.92
 -2 7 8 323.66 9.69
 2 7 -8 317.73 9.13
 2 7 -8 332.41 9.95
 2 -7 -8 343.19 7.38
 -2 7 8 332.6 10.07
 -2 -7 8 315.31 7.43
 2 7 -8 313.95 10.17
 2 7 -7 23.27 2.5
 -2 -7 7 26.12 3.19
 -2 -7 7 25.4 1.6
 2 7 -7 25.49 2.82
 2 -7 -7 29.2 2.94
 -2 7 7 26.19 2.76
 -2 -7 7 22.81 2.48
 2 -7 -7 23.46 2.56
 -2 7 7 24.62 2.56
 -2 -7 7 26.46 3.39
 -2 -7 7 25.04 3.25
 -2 7 7 24.97 2.46
 2 7 -7 22.87 2.85
 2 7 -7 24.16 2.1
 -2 -7 6 1653.7 35.95
 2 7 -6 1614.33 33.61
 2 7 -6 1615.84 34.62
 -2 7 6 1643.16 34.16
 2 7 -6 1549.59 33.27
 -2 -7 6 1610.69 35.35
 2 7 -6 1651.76 33.89
 -2 7 6 1634.56 34.32
 -2 7 6 1637.23 33.85
 -2 -7 6 1641.03 33.9
 2 -7 -6 1631.3 34.27
 2 -7 -6 1654.12 34.68
 -2 7 6 1711.98 34.32
 -2 -7 6 1601.44 32.17
 2 7 -6 1671.7 34.86
 2 -7 -6 1617.12 34.74
 -2 -7 6 1610.36 35.55
 -2 -7 5 20.7 2.63
 2 7 -5 21.72 2.07
 2 7 -5 20.84 2.57
 2 7 -5 27.19 2.12
 -2 -7 5 18.21 2.69
 2 7 -5 21.23 1.91
 -2 7 5 27.73 2.53
 -2 7 5 22.17 2.13
 2 -7 -5 26.77 2.64
 2 -7 -5 22.53 2.29
 -2 -7 5 24.64 2.28
 -2 7 5 25.07 2.34
 2 -7 -5 21.68 2.64
 -2 -7 5 22.45 1.6
 2 7 -5 17.95 2.28
 -2 -7 5 20.14 2.5
 2 -7 -5 21.45 1.65
 -2 -7 4 260.83 8.07
 -2 -7 4 252.75 8.16
 2 7 -4 256.16 7.31
 2 7 -4 248.44 7.55
 2 7 -4 267.3 6.73
 2 -7 -4 258.81 7.8
 -2 -7 4 236.06 7.8
 -2 -7 4 242.53 7.79
 2 7 -4 252.76 6.72
 -2 7 4 255.06 7.4
 -2 7 4 254.19 7.05
 -2 -7 4 246.48 7.16
 2 -7 -4 254.86 7.77
 2 7 -4 248.51 6.34
 -2 7 4 254.6 7.31
 2 -7 -4 261.23 8.08
 2 7 -4 258.14 7.68
 -2 -7 4 249.64 6.26
 2 -7 -4 231.79 6.25
 2 -7 -4 237.44 6.27
 2 -7 -3 116.48 3.87
 -2 -7 3 118.49 4.96
 2 -7 -3 112.44 3.86
 2 7 -3 115.77 4.37
 2 7 -3 106.87 4.47
 2 -7 -3 107.96 4.55
 -2 -7 3 109.47 3.63
 -2 -7 3 113.59 4.64
 -2 -7 3 113.51 4.63
 2 7 -3 108.84 3.56
 -2 7 3 115.43 4.4
 -2 7 3 110.12 4.04
 2 -7 -3 104.51 4.61
 2 -7 -3 110.6 4
 2 7 -3 108.69 3.45
 -2 -7 3 108.17 4.15
 -2 7 3 109.87 4.23
 2 7 -3 115.3 4.45
 2 -7 -3 115.3 5
 2 -7 -3 108.57 3.35
 2 -7 -2 2278.12 44.15
 2 -7 -2 2246.2 44.06
 -2 -7 2 2230.03 45.58
 -2 -7 2 2228.69 45.76
 2 7 -2 2315.84 45.5
 2 -7 -2 2196.13 45.46
 -2 -7 2 2209.95 45.49
 -2 -7 2 2215.12 44.4
 -2 -7 2 2259.13 45.64
 2 7 -2 2222.71 43.8
 -2 7 2 2264.36 45.29
 -2 7 2 2120.06 44.6
 -2 -7 2 2403.87 43.76
 2 -7 -2 2118.79 44.5
 2 -7 -2 2153.91 45.84
 2 7 -2 2299.8 43.85
 -2 -7 2 2175.4 45.11
 -2 7 2 2224.14 45.23
 2 7 -2 2264.24 45.34
 2 -7 -2 2201.4 46.25
 2 -7 -2 2065.29 43.67
 -2 -7 2 2196.79 45.17
 -2 -7 1 123.95 4.9
 -2 -7 1 127.18 4.88
 2 -7 -1 125.3 3.75
 2 7 -1 123.08 4.62
 2 -7 -1 120.58 4.65
 -2 -7 1 116.68 4.57
 -2 -7 1 120.05 4.1
 -2 -7 1 129.79 4.65
 2 7 -1 121.18 3.21
 2 -7 -1 113.65 3.35
 -2 -7 1 123.57 4.35
 -2 -7 1 135.45 3.38
 -2 7 1 128.56 4.16
 2 -7 -1 129.52 5.12
 2 -7 -1 113.88 3.93
 -2 -7 1 115.82 4.5
 -2 7 1 123.43 4.66
 2 7 -1 127.66 4.42
 2 -7 -1 121.59 5.25
 -2 7 1 127.02 4.65
 2 7 -1 129.02 3.98
 2 7 0 211.63 5.43
 -2 7 0 201.58 6.39
 -2 -7 0 201.2 6.08
 -2 -7 0 210.92 4.86
 -2 7 0 211.36 5.71
 -2 -7 0 197.45 6.37
 2 -7 0 202.7 5.47
 2 -7 0 193.72 6.78
 2 7 0 212.03 6.06
 2 7 0 204.78 6.43
 -2 -7 0 211.04 6.29
 2 -7 0 206.61 5.06
 -2 -7 0 200.88 6.3
 -2 -7 0 202.2 5.98
 2 -7 0 196.22 6.98
 2 7 0 198.94 5.97
 2 -7 0 219.95 5.43
 2 -7 0 203.28 5.17
 -2 -7 0 202.47 6.54
 -2 -7 0 209.86 6.63
 2 -7 1 5.72 1.29
 -2 -7 -1 5.47 2.09
 -2 -7 -1 6.11 2.13
 -2 7 -1 6.24 1.88
 2 7 1 5.42 1.19
 -2 7 -1 4.38 1.41
 -2 7 -1 14.78 1.68
 -2 -7 -1 6.53 0.89
 2 -7 1 5.91 1.85
 2 -7 1 6.07 1.06
 2 7 1 8.16 1.46
 2 7 1 4.86 1.48
 -2 7 -1 6.84 1.84
 -2 -7 -1 6.02 1.7
 2 -7 1 9.24 1.11
 -2 -7 -1 13.61 1.86
 2 -7 1 6.81 2.13
 -2 -7 -1 4.99 1.37
 -2 -7 -1 8.13 1.71
 2 7 2 3652.91 70.14
 -2 7 -2 3484.62 70.16
 2 7 2 3506.92 70
 2 -7 2 3598.36 68.51
 -2 7 -2 3569.4 69.59
 2 -7 2 3436.69 71.17
 -2 -7 -2 3469.44 68.29
 -2 7 -2 3585 69.43
 2 -7 2 3372.94 68.27
 2 7 2 3656.57 69.61
 -2 -7 -2 3519.85 70.45
 2 -7 2 3642.9 68.94
 -2 -7 -2 3473.46 70.41
 2 -7 2 3405.61 68.62
 -2 -7 -2 3502.11 69.74
 -2 7 -2 3436.55 70.18
 2 7 2 3477.52 68.47
 2 7 3 181.11 5.11
 -2 7 -3 195.86 6.5
 -2 7 -3 186.3 5.92
 -2 7 -3 188.05 5.86
 -2 -7 -3 188.63 5.04
 2 -7 3 190.14 7.22
 2 -7 3 183.18 5.5
 -2 -7 -3 186.44 6
 2 7 3 199.66 5.91
 2 -7 3 187.66 5.03
 2 7 3 193.58 6.33
 -2 7 -3 196.07 6.53
 -2 -7 -3 178.26 6.54
 -2 -7 -3 186.54 6.72
 2 -7 3 196.79 5.82
 2 7 4 41.17 3.02
 2 7 4 41.23 2.7
 -2 7 -4 39.93 3.17
 2 -7 4 55.42 2.73
 -2 -7 -4 36.6 3
 -2 7 -4 39.38 3.22
 -2 -7 -4 43.04 1.67
 -2 -7 -4 42.89 2.33
 -2 7 -4 38.12 2.81
 -2 7 -4 42.14 2.8
 2 -7 4 44.79 3.79
 -2 -7 -4 38.44 3.36
 -2 -7 -4 41.16 3.28
 2 7 4 40.3 2.7
 -2 -7 -4 41.75 2.65
 -2 -7 -4 38.72 2.63
 2 -7 4 41.9 2.79
 2 7 4 39.49 2.29
 2 -7 4 41.12 3.64
 2 7 5 3.96 1.59
 -2 7 -5 1.74 2.06
 2 -7 5 1.27 1.34
 -2 -7 -5 0.99 1.85
 2 7 5 4.03 1.83
 -2 -7 -5 1.6 1.46
 -2 7 -5 1.01 1.6
 -2 7 -5 5.38 1.91
 -2 -7 -5 3.18 0.89
 2 -7 5 3.63 2.33
 2 -7 5 1.71 2.47
 2 7 5 2.93 1.6
 -2 -7 -5 2.09 2.4
 -2 -7 -5 2 1.49
 2 -7 5 3.41 1.75
 -2 -7 -5 0.79 1.24
 -2 -7 -6 924.27 20.71
 2 -7 6 1007.54 22.19
 -2 -7 -6 877.98 20.65
 2 -7 6 841.6 22.16
 2 7 6 938.06 21.26
 2 7 6 871.94 21.58
 2 -7 6 872.9 22.65
 2 -7 6 885.52 19.84
 -2 7 -6 921.51 20.77
 -2 -7 -6 885.72 18.87
 -2 -7 -6 944.93 20.03
 -2 7 -6 895.74 20.72
 2 7 6 935.15 20.2
 -2 7 -6 844.27 21.12
 -2 -7 -7 4.35 1.59
 2 -7 7 4.31 2.41
 2 -7 7 3.34 2.68
 -2 -7 -7 3.55 1.95
 2 7 7 3.28 2.01
 -2 -7 -7 3.08 1.8
 -2 7 -7 2.69 1.91
 -2 7 -7 3.32 2.04
 2 -7 7 3.52 1.5
 2 7 7 5.27 1.7
 2 -7 7 2.82 2.55
 2 7 7 3.49 2.18
 2 -7 8 469.94 13.54
 -2 -7 -8 441.97 12.08
 2 7 8 415.05 12.81
 -2 -7 -8 423.93 11.87
 -2 7 -8 436.08 12.15
 -2 7 -8 433.29 12.22
 -2 -7 -8 421.98 11.5
 2 -7 8 439.78 11.24
 2 7 8 436.33 10.96
 2 7 8 406.9 13.01
 2 -7 8 446.66 14.8
 2 -7 9 2.61 3.52
 2 7 9 5.99 2.73
 2 -7 9 6.45 4.07
 -2 -7 -9 4.49 2.16
 -2 -7 -9 3.26 2.32
 2 7 9 3.9 2.68
 -2 -7 -9 3.77 2.19
 -2 7 -9 6.17 2.65
 2 -7 9 6.7 2.06
 2 -7 9 5.71 2.77
 2 7 9 3.56 1.64
 2 -7 10 618.08 20.43
 2 -7 10 633.61 17.87
 -2 -7 -10 635.04 16.78
 -2 -7 -10 640.25 16.63
 2 7 10 603.72 17.77
 -2 7 -10 626.78 17.04
 -2 -7 -10 628.45 16.26
 2 -7 10 640.98 15.76
 2 7 10 639.55 14.79
 2 -7 10 690.85 21.13
 2 7 10 593.37 17.94
 2 -7 11 2.89 4.65
 2 7 11 4.28 3.42
 2 -7 11 2.09 4.14
 -2 -7 -11 0.69 2.5
 2 7 11 0.75 2.92
 -2 -7 -11 4.3 2.72
 -2 7 -11 3.04 3.15
 2 7 11 4.71 2.37
 2 -7 11 2.21 2.1
 2 -7 11 5.95 3.19
 2 7 11 2.74 1.76
 2 -7 12 343.06 15.35
 2 -7 12 297.01 12.11
 -2 -7 -12 366.08 11.83
 2 7 12 364.99 13.11
 -2 -7 -12 349.17 11.73
 -2 7 -12 331.61 12
 2 7 12 309.3 10.58
 2 -7 12 353.27 10.7
 -2 7 -12 365.8 9.88
 2 7 12 350.03 9.21
 2 -7 12 423.07 17
 2 7 12 357.18 13.32
 2 -7 13 -4.21 6.1
 2 7 13 5.79 4.14
 2 -7 13 3.19 5.47
 -2 -7 -13 4.11 2.82
 -2 -7 -13 3.84 3.38
 2 7 13 9.64 3.16
 -2 7 -13 3.1 3.95
 -2 -7 -13 4.92 3.7
 2 7 13 3.14 3.89
 2 -7 13 4.57 2.8
 2 -7 13 4.74 3.56
 -2 7 -13 3.12 2.26
 2 -7 14 203.66 12.54
 -2 -7 -14 214.85 9.37
 2 7 14 211.56 10.57
 2 -7 14 197.11 8.35
 2 7 14 227.28 10.99
 2 7 14 205.05 8.52
 -2 -7 -14 213.65 9.58
 -2 7 -14 214.42 10.18
 -2 7 -14 233.19 7.5
 2 7 15 26.45 5.7
 2 -7 15 14.01 6.76
 -2 -7 -15 17.42 4.27
 -2 -7 -15 16.56 4.68
 2 7 15 22.62 4.1
 -2 7 -15 16.57 5.07
 2 -7 15 22.35 3.9
 2 7 15 24.23 5.36
 2 -7 15 28.02 5.15
 -2 7 -15 20.53 3
 2 7 16 433.88 15.69
 2 -7 16 372.62 17.8
 2 7 16 433.68 16.45
 -2 -7 -16 371.62 13.79
 2 -7 16 306.85 13.51
 2 7 16 393.05 12.8
 -2 -7 -16 366.1 13.88
 -2 7 -16 358.7 14.67
 2 7 17 3.24 5.44
 -2 7 -17 -0.64 5.3
 -2 -7 -17 -4.49 5.31
 2 -7 17 2.48 7.95
 2 7 17 4.96 5.45
 -2 -7 -17 3.27 3.93
 2 -7 17 3.95 4.81
 2 -7 18 12.15 10.77
 2 7 18 32.47 7.37
 -2 -7 -18 15.99 5.87
 -2 7 -18 19.32 6.63
 2 -7 18 6.62 8.91
 2 7 18 27.68 6.95
 -2 -7 -18 27.13 5.51
 2 -7 18 26.4 5.94
 2 -7 19 1.8 11.01
 2 7 19 -3.83 7.16
 -2 -7 -19 1.12 6.13
 -2 7 -19 8.83 6.92
 2 -7 19 4.46 8.67
 2 7 19 13.11 6.74
 -2 -7 -19 13.31 5.58
 2 -7 19 10.2 5.82
 -2 7 -20 207.9 12.26
 -2 7 -20 188.36 12.69
 -2 -7 -20 186.95 12.26
 -2 -7 -20 241.79 12.45
 2 -7 20 162.95 11.25
 2 -7 20 253.48 19.87
 2 7 20 253.85 14.36
 2 -7 20 239.35 16.04
 2 7 20 244.23 13.77
 2 -7 21 17.05 10.33
 2 7 21 23.95 8.19
 2 -7 21 13.78 6.95
 -2 -7 -21 9.99 7.15
 -2 -8 22 136.3 11
 2 8 -22 157.11 7.55
 -2 -8 21 8.6 7.13
 -2 8 21 41.59 7.76
 -2 8 21 41.35 7.2
 -2 -8 21 13.57 7.4
 2 8 -21 30.59 4.41
 2 8 -21 28.5 7.85
 -2 -8 20 5.59 6.6
 -2 8 20 23.97 6.66
 -2 -8 20 12.07 6.39
 -2 8 20 16.81 6.85
 2 8 -20 12.26 3.6
 2 8 -20 18.39 7.46
 2 -8 -20 11.91 5.81
 -2 -8 19 30.78 7.02
 -2 8 19 65.26 7.56
 2 -8 -19 48.82 8.14
 2 -8 -19 47.14 6.54
 -2 -8 19 31.72 6.8
 -2 8 19 64.25 7.35
 2 8 -19 52.3 4.59
 2 8 -19 40.44 7.24
 2 8 -18 322.64 14.21
 2 -8 -18 317.46 12.62
 -2 8 18 351.24 13.27
 -2 -8 18 263.6 13.06
 2 -8 -18 291.24 14.11
 -2 8 18 354.01 14.07
 -2 -8 18 250.62 14.48
 2 8 -18 314.57 10.34
 -2 -8 18 249.55 13.19
 2 8 -17 22.58 5.71
 2 -8 -17 23.57 4.84
 2 8 -17 29.54 4.02
 -2 8 17 19.67 5.57
 2 8 -17 28.99 5.92
 2 -8 -17 21.54 5.96
 -2 -8 17 20.84 6.98
 -2 -8 17 19.99 6.06
 -2 -8 17 16.53 5.82
 -2 8 17 28.04 5.55
 2 8 -16 153.43 8.78
 2 -8 -16 144.8 9.11
 -2 8 16 142.05 8.81
 2 8 -16 146.32 6.67
 -2 -8 16 110.43 9.85
 -2 -8 16 119.03 8.89
 2 -8 -16 141.63 7.9
 -2 -8 16 118.32 8.66
 2 8 -16 130.51 8.86
 -2 8 16 160.28 8.47
 2 8 -15 88.91 6.87
 -2 8 15 82.96 6.84
 2 -8 -15 79.74 6.85
 2 8 -15 89.58 5.36
 -2 -8 15 61.92 7.6
 -2 -8 15 73.49 7.15
 -2 -8 15 67.12 6.95
 -2 8 15 97.26 6.65
 2 8 -15 86.29 7.04
 2 -8 -15 86.56 6.04
 2 8 -14 161.21 8.58
 -2 8 14 166.37 8
 2 -8 -14 155.66 7.5
 -2 -8 14 134.61 8.53
 2 -8 -14 160.79 8.5
 -2 8 14 155.31 8.33
 2 8 -14 158.4 6.72
 -2 -8 14 127.01 9.76
 -2 -8 14 145.66 7.26
 -2 -8 14 135 8.58
 2 8 -13 39.77 4.89
 -2 -8 13 32.64 5.11
 2 -8 -13 39.11 4.2
 -2 8 13 35.66 4.49
 -2 8 13 30.63 4.7
 2 -8 -13 41.47 4.84
 2 8 -13 41.83 3.74
 -2 -8 13 30.71 6.1
 2 -8 -13 43.4 4.66
 -2 -8 13 26.89 5.45
 -2 -8 13 41.42 4.46
 2 -8 -12 797.88 21.29
 -2 -8 12 749.93 19.91
 2 8 -12 820.2 21.32
 2 -8 -12 791.25 21.04
 -2 8 12 758.02 20.88
 2 8 -12 808.24 19.25
 2 -8 -12 860.13 20.81
 -2 -8 12 708.54 22.98
 2 8 -12 801.28 21.01
 -2 8 12 761.85 20.3
 2 -8 -12 798.33 19.8
 -2 -8 12 750.44 21.8
 -2 -8 12 748.48 22.22
 2 -8 -11 397.4 12.7
 -2 -8 11 375.83 11.69
 2 8 -11 381.67 12.44
 -2 8 11 367.63 12.3
 2 -8 -11 360.1 12.14
 2 8 -11 394.44 11.61
 -2 -8 11 358.26 14.16
 2 -8 -11 406.92 12.02
 -2 8 11 388.4 11.97
 2 -8 -11 387.86 11.35
 2 8 -11 370.76 12.08
 -2 -8 11 343.47 12.84
 -2 -8 11 352.69 13.34
 2 -8 -10 139.97 6.86
 -2 -8 10 138.68 6.25
 2 8 -10 141.57 6.74
 -2 8 10 146.58 6.73
 -2 8 10 126.85 6.45
 2 -8 -10 134.13 6.6
 2 8 -10 149.73 6.4
 2 -8 -10 136.63 6.41
 -2 -8 10 135.22 7.9
 2 8 -10 134.78 6.38
 -2 8 10 135.14 6.24
 2 -8 -10 135.84 5.86
 -2 -8 10 119.82 7.15
 -2 -8 9 61.86 5.1
 -2 -8 9 56.84 3.93
 -2 -8 9 60.02 5.14
 -2 8 9 54.8 4.22
 2 -8 -9 51.37 4.05
 2 -8 -9 58.46 3.67
 2 8 -9 55.5 3.95
 -2 -8 9 56.34 5.32
 2 -8 -9 58.99 4.2
 2 8 -9 52.69 4.11
 -2 8 9 54.49 3.91
 2 8 -9 53.96 3.44
 -2 8 9 61.23 4.3
 -2 -8 9 52.02 2.36
 2 8 -9 55.99 4.29
 2 8 -8 1134.74 26.08
 -2 8 8 1118.32 25.6
 -2 -8 8 1076.75 22.63
 2 -8 -8 1132.54 22.01
 -2 -8 8 1087.12 25.07
 2 -8 -8 1142.04 25.54
 -2 8 8 1124.48 25.54
 2 8 -8 1142.9 25.19
 -2 -8 8 1103.94 27.15
 2 -8 -8 1126.44 25.78
 -2 -8 8 1134.24 27.54
 -2 8 8 1121.53 25.32
 2 8 -8 1139.97 25.77
 2 8 -7 204.23 6.42
 -2 8 7 198.13 6.96
 2 8 -7 203.5 7.42
 -2 -8 7 191.96 7.99
 2 8 -7 201.03 6.73
 -2 8 7 202.31 7.16
 -2 -8 7 198.39 5.41
 2 8 -7 193.69 7.37
 2 -8 -7 204.15 7.54
 -2 -8 7 210.44 7.07
 2 -8 -7 208.38 7.13
 -2 8 7 217.7 7.24
 -2 -8 7 203.82 8.41
 -2 -8 7 179.27 7.87
 2 -8 -7 182.81 6.05
 -2 -8 6 174.08 7.24
 2 8 -6 163.96 6.47
 2 8 -6 173.18 5.79
 2 -8 -6 160.3 6.48
 -2 -8 6 165.28 6.92
 2 8 -6 172.53 5.73
 -2 8 6 170.3 6.2
 -2 8 6 163.16 5.68
 -2 -8 6 174.27 6.1
 2 -8 -6 161.95 5.95
 2 -8 -6 178.07 6.58
 -2 8 6 176.4 6.21
 2 8 -6 174.55 6.59
 -2 -8 6 174.61 4.86
 2 -8 -6 160.18 6.55
 -2 -8 6 163.06 6.87
 2 -8 -6 153.27 5.17
 -2 -8 5 160.89 6.67
 2 8 -5 162.16 5.58
 2 8 -5 161.51 6.2
 2 -8 -5 157 6.12
 -2 -8 5 157.49 6.27
 2 8 -5 156.32 5.19
 -2 8 5 170.68 5.92
 -2 8 5 160.3 5.36
 -2 -8 5 160.97 5.69
 2 -8 -5 151.07 5.48
 2 -8 -5 163.34 6.18
 -2 8 5 157.29 5.73
 2 8 -5 158.33 6.01
 -2 -8 5 153.36 4.61
 2 -8 -5 164.78 6.37
 2 -8 -5 146.09 4.79
 -2 -8 5 141.63 6.2
 2 -8 -5 147.18 4.78
 2 -8 -4 648.1 14.81
 2 -8 -4 661.82 14.9
 -2 -8 4 706.95 16.37
 -2 -8 4 661.14 16.36
 2 8 -4 647.21 15.38
 2 8 -4 661.91 15.82
 2 -8 -4 654.84 15.82
 2 8 -4 684.11 14.47
 -2 -8 4 621.06 15.91
 -2 -8 4 643.41 15.94
 2 8 -4 633.89 14.35
 -2 8 4 667.21 15.46
 -2 8 4 627.43 14.75
 2 -8 -4 633.22 15.89
 -2 -8 4 661.73 15.43
 -2 8 4 670.05 15.44
 2 -8 -4 649.88 16.36
 2 8 -4 638.62 15.66
 -2 -8 4 644.03 14.22
 2 -8 -4 614.99 14.12
 2 -8 -4 599.07 14.08
 2 -8 -3 445.91 10.54
 2 -8 -3 446.19 10.49
 -2 -8 3 443.05 12
 -2 -8 3 459.11 11.86
 2 8 -3 444.06 11.65
 2 8 -3 440.34 11.35
 2 -8 -3 431.98 11.51
 -2 -8 3 434.59 11.58
 -2 -8 3 438.41 10.34
 -2 -8 3 421.66 11.64
 2 8 -3 432.92 9.97
 2 -8 -3 417.88 9.88
 -2 8 3 437.19 10.59
 2 -8 -3 413.95 11.77
 -2 -8 3 436.94 11.24
 -2 8 3 461.27 11.33
 2 -8 -3 436.94 12.15
 2 8 -3 441.02 11.31
 -2 8 3 447.77 11.25
 2 8 -2 19.74 2.17
 2 -8 -2 20.43 2.35
 -2 -8 2 21.94 2.44
 -2 -8 2 22.8 2.1
 -2 -8 2 18.78 2.29
 -2 8 2 19.44 2.46
 2 8 -2 22.02 1.98
 2 -8 -2 20.25 1.41
 -2 -8 2 16.23 2.04
 -2 8 2 19.53 1.79
 2 -8 -2 19.4 2.58
 2 -8 -2 20.98 1.8
 -2 -8 2 19.76 2.23
 -2 8 2 20.2 2.28
 2 -8 -2 20.34 2.74
 2 8 -2 21.79 2.13
 2 -8 -2 23.63 1.96
 2 -8 -2 19.99 1.99
 -2 -8 2 17.28 2.7
 -2 -8 2 20.96 2.69
 2 8 -1 681.33 16.21
 2 -8 -1 686.75 15.99
 -2 -8 1 700.82 15.5
 -2 -8 1 672.41 16.01
 -2 -8 1 679.33 16.11
 2 8 -1 697.4 15.2
 -2 8 1 695.79 16.11
 2 -8 -1 653.77 14.42
 -2 -8 1 680.38 15.77
 -2 8 1 697.6 15.15
 2 -8 -1 670.41 14.84
 -2 -8 1 680.8 16.09
 2 -8 -1 666.87 16.78
 -2 8 1 712.57 16.19
 2 8 -1 693.47 15.65
 2 -8 -1 674.61 17.03
 2 -8 -1 696.97 14.86
 -2 -8 1 689.43 16.33
 -2 -8 1 687.24 16.3
 2 8 0 1907.14 39.54
 2 -8 0 1848.81 39.11
 -2 8 0 1911.83 39.53
 2 8 0 1925.8 38.21
 -2 -8 0 1834.03 39
 -2 8 0 1871.79 38.25
 -2 -8 0 2012.67 36.98
 -2 -8 0 1843.23 39.51
 2 -8 0 1830.57 37.89
 2 -8 0 1779.8 40.22
 2 8 0 1925.2 39.08
 -2 -8 0 1893.88 39.27
 -2 -8 0 1861.35 38.94
 2 -8 0 1900.19 37.72
 -2 -8 0 1840.37 39.28
 2 -8 0 1841.06 40.49
 2 8 0 1874.95 38.61
 2 -8 0 1975.1 38.25
 2 -8 0 1875.16 37.87
 -2 -8 0 1924.37 39.64
 -2 -8 0 1824.21 39.56
 -2 -8 -1 167.26 6.22
 -2 -8 -1 163.3 6.13
 2 -8 1 151.05 4.63
 -2 8 -1 163.3 5.84
 2 8 1 159.48 4.71
 -2 8 -1 168.21 5.27
 -2 -8 -1 160.65 3.88
 -2 8 -1 161.8 5.04
 -2 -8 -1 164.9 6.09
 2 -8 1 161.43 6.43
 2 -8 1 161.18 4.5
 2 8 1 164.84 5.49
 -2 8 -1 156.76 5.84
 2 8 1 163.96 5.73
 -2 -8 -1 165.2 5.62
 -2 -8 -1 163.22 5.65
 2 -8 1 159.67 4.5
 -2 -8 -1 170.05 5.65
 2 8 1 156.99 4.93
 -2 -8 -1 155.08 5.43
 -2 -8 -2 346.31 10.07
 -2 -8 -2 351.26 9.91
 2 -8 2 340.51 8.41
 2 8 2 355.94 8.24
 -2 8 -2 351.94 9.69
 -2 8 -2 355.22 9.06
 -2 -8 -2 348.53 7.65
 -2 8 -2 332.92 8.79
 2 -8 2 335.44 7.8
 2 -8 2 325.38 10.27
 2 8 2 329.84 8.3
 2 8 2 350.71 9.11
 2 -8 2 327.45 8.17
 2 -8 2 334.69 8.23
 -2 -8 -2 342.1 9.17
 2 8 2 341.05 9.45
 -2 8 -2 341.58 9.63
 2 8 3 430.73 11.38
 -2 8 -3 422.55 11.64
 -2 8 -3 424.09 10.78
 -2 8 -3 411.6 10.63
 -2 -8 -3 426.81 9.55
 2 -8 3 409.46 12.41
 2 -8 3 412.7 12.31
 2 8 3 440.5 10.95
 -2 8 -3 435.86 11.51
 2 -8 3 422.81 10.28
 -2 -8 -3 432.79 11.03
 -2 -8 -3 435.84 11.94
 2 -8 3 425.82 10.56
 -2 -8 -3 441.3 11.92
 2 8 4 1534.31 35.06
 -2 8 -4 1641.51 35.4
 2 8 4 1639.43 34.53
 -2 -8 -4 1666.69 35.23
 -2 8 -4 1673.05 35.34
 -2 -8 -4 1614.66 33.1
 -2 8 -4 1655.9 34.45
 -2 8 -4 1607.52 34.27
 -2 -8 -4 1689.59 32.08
 2 -8 4 1667.18 36.84
 2 -8 4 1569.89 36.17
 2 8 4 1659.49 34.54
 2 -8 4 1643.27 34.22
 -2 -8 -4 1462.63 34.61
 -2 -8 -4 1609.35 35.54
 2 -8 4 1747.48 34.76
 -2 -8 -4 1626.13 35.47
 -2 -8 -5 12.51 1.91
 -2 -8 -5 15.29 2.09
 2 -8 5 11.69 2.18
 -2 -8 -5 11.45 2.64
 -2 -8 -5 13.88 3
 2 8 5 9.71 1.81
 -2 8 -5 12.01 2.66
 -2 -8 -5 12.59 2.47
 2 8 5 10.91 2.29
 -2 -8 -5 14.08 1.73
 -2 -8 -5 12.89 1.12
 -2 8 -5 18.49 2.27
 -2 8 -5 12.61 2.29
 2 -8 5 10.64 2.78
 2 8 5 9.3 2.01
 2 -8 5 14.03 2.98
 -2 8 -5 13.53 2.69
 -2 8 -6 113.36 5.32
 -2 -8 -6 128.29 3.75
 -2 -8 -6 130.3 4.65
 -2 8 -6 124.68 5.26
 2 -8 6 135.03 5.99
 -2 -8 -6 122.4 5.16
 -2 -8 -6 133.49 5.33
 2 -8 6 120.09 6.31
 2 8 6 132.1 5.51
 2 8 6 126.42 5.84
 2 -8 6 124.35 4.65
 -2 8 -6 125.5 5.81
 2 8 6 128.92 4.99
 -2 -8 -6 128.62 6.17
 2 -8 7 409.76 12.34
 -2 -8 -7 377.15 10.75
 -2 -8 -7 376.19 10.71
 2 -8 7 359.96 12.05
 2 8 7 380.9 11.38
 -2 -8 -7 382.8 10.01
 -2 -8 -7 372.57 8.95
 -2 8 -7 392.58 10.9
 -2 8 -7 365.37 10.86
 2 -8 7 369.27 9.9
 2 8 7 388.7 10.16
 -2 8 -7 372 11.31
 2 8 7 339.14 11.37
 2 -8 8 363.89 11.78
 -2 -8 -8 334.63 10.11
 -2 -8 -8 327.16 10.03
 2 -8 8 295.46 11.2
 2 8 8 321.76 10.71
 -2 -8 -8 325.49 9.86
 -2 -8 -8 324.9 9.4
 -2 8 -8 340.56 10.21
 -2 8 -8 327.59 10.19
 2 -8 8 330.97 9.2
 2 8 8 333.37 9.15
 2 8 8 306.86 10.85
 2 -8 8 342.72 12.61
 2 -8 9 17.89 4.44
 2 8 9 18.14 3.4
 2 -8 9 17.97 4.44
 2 -8 9 15.26 3.72
 -2 -8 -9 19.73 2.94
 2 8 9 12.2 3.17
 -2 8 -9 22.31 3.17
 -2 8 -9 19.45 3.16
 -2 -8 -9 17.49 2.81
 2 -8 9 20.08 2.55
 2 8 9 22.01 2.44
 2 -8 9 21.66 3.71
 -2 -8 -9 19.09 2.66
 2 8 10 414.64 14.13
 2 -8 10 487.62 17.03
 2 -8 10 447.18 16.46
 2 -8 10 420.3 14.13
 2 8 10 429.94 14.08
 -2 -8 -10 455.63 12.96
 2 8 10 450.03 11.44
 2 -8 10 445.78 12
 -2 -8 -10 430.16 12.48
 -2 8 -10 431.15 13.33
 -2 -8 -10 455.46 13.05
 2 -8 10 466.4 14.68
 -2 -8 -11 87.22 5.21
 -2 8 -11 80.28 5.57
 2 -8 11 83.61 6.14
 -2 -8 -11 86.86 5.23
 -2 -8 -11 88.38 5.43
 2 8 11 78.41 5.9
 2 -8 11 87.26 7.87
 2 -8 11 81.36 4.58
 2 8 11 82.35 3.95
 2 8 11 87.76 6.31
 2 -8 11 94.44 8.04
 -2 -8 -12 397.55 12.46
 -2 8 -12 397.17 13.37
 2 8 12 355.13 11.72
 -2 -8 -12 412.57 12.9
 2 -8 12 398.2 13.99
 2 8 12 418.25 14.16
 -2 -8 -12 379.52 12.61
 2 -8 12 394.24 16.29
 2 -8 12 408.56 11.83
 2 8 12 399.07 10.49
 -2 8 -12 428.26 11.18
 2 8 12 372.13 13.98
 -2 8 -13 20.24 4.71
 -2 -8 -13 29.39 4.31
 2 8 13 24.55 3.56
 -2 -8 -13 25.22 3.76
 2 -8 13 21.22 4.51
 -2 -8 -13 23.88 4.3
 2 8 13 23.77 4.72
 2 -8 13 21.16 6.18
 2 -8 13 25.51 3.41
 -2 8 -13 26.25 3
 2 -8 13 31.39 7.5
 2 8 13 30.32 4.94
 -2 8 -14 438.42 15.29
 2 8 14 422.72 13.5
 -2 -8 -14 446.49 14.34
 2 8 14 463.28 16.11
 -2 -8 -14 456.15 14.83
 2 -8 14 388.24 14.96
 -2 -8 -14 455.81 14.71
 2 -8 14 426.05 18.14
 -2 8 -14 494.52 12.56
 2 8 14 459.26 16.47
 -2 -8 -15 90.75 7.09
 -2 8 -15 91.41 7.52
 2 8 15 100.22 6.27
 2 8 15 106.22 8.07
 -2 -8 -15 97.81 7.1
 2 -8 15 96.35 7.31
 -2 -8 -15 90.71 6.63
 2 -8 15 84.77 9.53
 -2 8 -15 104.68 5.21
 2 8 15 110.32 8.41
 2 8 16 46.01 6.6
 -2 -8 -16 52.6 6.23
 -2 -8 -16 52.1 5.7
 2 -8 16 49.74 6.39
 2 -8 16 36.97 8.43
 2 8 16 49.83 5.17
 -2 8 -16 48.66 7.13
 -2 -8 -16 50.51 6.24
 2 8 16 51.51 6.87
 -2 8 -17 3.87 5.52
 -2 -8 -17 1.47 4.97
 -2 -8 -17 0.79 5.14
 -2 -8 -17 0.77 4.17
 2 -8 17 6.59 5.18
 2 -8 17 -4.81 8.41
 2 8 17 6.89 5.56
 2 -8 17 -6.65 10.24
 2 8 17 7.37 5.74
 -2 -8 -18 182.34 10.63
 2 8 18 226.58 11.97
 -2 -8 -18 197.9 10.47
 2 -8 18 157.88 10.18
 2 -8 18 201.4 16.61
 2 8 18 204.05 12.07
 -2 8 -18 182.22 10.74
 -2 8 -18 164.78 11.13
 -2 -8 -18 171.7 10.41
 2 -8 18 160.58 13.07
 -2 -8 -19 6.18 6.08
 -2 8 -19 5.34 6.43
 -2 8 -19 5.07 5.8
 -2 -8 -19 8.59 4.92
 2 -8 19 6.16 6.09
 2 -8 19 -5 12.01
 2 8 19 16.12 6.87
 2 8 19 10.42 6.17
 2 -8 19 -7.73 9.19
 -2 8 -20 6.24 6.7
 -2 -8 -20 3.59 6.73
 -2 8 -20 1.1 6.63
 2 -8 20 4.55 6.38
 -2 -8 -20 2.19 5.55
 2 -8 20 -7.47 12.54
 2 8 20 -9.24 8.1
 2 8 20 7.05 7
 2 -8 20 -6.54 9.95
 -2 -8 -21 8.06 7.15
 2 -8 21 13.08 7.51
 2 -8 21 -4.06 9.89
 2 9 -22 4.59 3.99
 2 9 -21 100.74 10.61
 -2 9 21 117.64 9.46
 2 9 -21 92.23 6.17
 -2 9 21 115.83 9.9
 2 -9 -21 97.71 10.5
 2 9 -20 86.81 9.3
 -2 9 20 95.97 8.5
 2 9 -20 88.73 5.8
 -2 9 20 104.99 9.21
 2 -9 -20 93.22 9.85
 2 9 -19 49.8 7.86
 -2 9 19 54.09 7.57
 2 -9 -19 45.73 7.6
 -2 9 19 51.77 7.13
 2 9 -19 47.97 5
 2 9 -18 41.42 6.89
 2 -9 -18 54.46 7.66
 -2 9 18 42.54 6.94
 2 9 -18 45.44 4.59
 -2 -9 18 32.76 6.78
 -2 9 18 46.4 6.68
 -2 -9 17 122.83 10.87
 2 9 -17 160.64 10.01
 2 -9 -17 156.13 8.43
 -2 -9 17 126.03 9.41
 -2 9 17 171.68 9.35
 2 9 -17 153.63 7.2
 -2 9 17 161.16 9.48
 2 -9 -17 140.25 9.79
 -2 9 16 223.18 10.84
 2 -9 -16 215.99 11.11
 -2 9 16 235.12 10.54
 2 -9 -16 229.19 9.84
 -2 -9 16 189.72 10.83
 2 9 -16 237.48 11.44
 -2 -9 16 193 12.34
 2 9 -16 220.44 10.88
 2 9 -16 239.31 8.71
 2 -9 -15 14.28 4.61
 -2 9 15 12.91 4.58
 2 9 -15 16.45 4.8
 2 -9 -15 14.56 4.03
 -2 -9 15 11.43 5.92
 -2 9 15 13.34 4.49
 -2 -9 15 1.38 4.98
 2 9 -15 15.42 3.38
 2 -9 -14 122.97 7.76
 -2 9 14 108.83 7.33
 -2 -9 14 122.53 6.87
 -2 -9 14 100.5 9.17
 -2 9 14 120.25 7.1
 2 9 -14 131.18 7.81
 2 -9 -14 110.6 6.36
 -2 -9 14 96.69 7.68
 2 9 -14 119.87 6.03
 2 9 -13 372.48 13.33
 2 -9 -13 371.65 13.08
 -2 9 13 352.32 12.92
 -2 -9 13 353.29 12.12
 2 -9 -13 420.61 12.98
 -2 -9 13 333.2 15.06
 2 9 -13 378.76 13.16
 -2 9 13 364.69 12.52
 2 -9 -13 379.01 11.9
 2 9 -13 383.79 11.4
 2 -9 -12 55.99 5.46
 -2 -9 12 49.53 4.75
 2 9 -12 51.23 3.99
 -2 -9 12 53.39 6.5
 2 -9 -12 60.51 4.99
 2 -9 -12 55.97 5.15
 -2 9 12 45.64 4.94
 -2 9 12 46.56 4.68
 2 9 -12 47.98 4.85
 2 -9 -12 46.61 4.22
 2 9 -12 56.59 5.32
 -2 9 11 2.1 2.8
 2 9 -11 0.86 2.8
 2 -9 -11 -0.19 2.4
 2 9 -11 3.02 3.09
 -2 9 11 -0.25 3.56
 -2 -9 11 0.11 3.24
 -2 9 11 -1.04 3.2
 2 -9 -11 5.35 2.97
 2 9 -11 1.07 3.13
 -2 -9 11 -0.39 4.36
 2 -9 -11 1.54 3.22
 -2 -9 11 3.57 4.1
 2 -9 -11 -0.48 2
 2 -9 -10 152.41 6.35
 -2 -9 10 183.74 7.47
 -2 -9 10 169.22 8.96
 -2 9 10 177.87 7.81
 2 -9 -10 181.08 7.6
 2 -9 -10 180.68 6.78
 -2 9 10 182.76 7.46
 2 9 -10 188.93 7.52
 2 -9 -10 189.58 7.86
 -2 -9 10 186.53 9.29
 2 9 -10 195.42 7.64
 2 9 -10 163.35 6.5
 2 9 -10 190.09 8.04
 -2 9 10 184 7.81
 -2 -9 9 495.75 15.57
 -2 -9 9 448.58 10.45
 -2 9 9 470.6 13.38
 2 9 -9 455.75 13.81
 -2 -9 9 466.86 13.03
 -2 9 9 466.54 13.4
 2 -9 -9 457.07 13.17
 2 9 -9 475.78 13.06
 2 -9 -9 496.92 12.46
 2 -9 -9 461.01 13.5
 -2 -9 9 461.49 14.81
 2 -9 -9 407.28 11.85
 -2 9 9 461.45 13.09
 2 9 -9 478.01 13.54
 2 9 -8 168.51 7.19
 -2 9 8 165.74 6.61
 -2 -9 8 161.95 7.91
 2 -9 -8 171.2 7.3
 2 -9 -8 164.26 7.13
 -2 -9 8 163.6 4.89
 -2 9 8 172.2 6.89
 2 9 -8 168.37 7.14
 -2 -9 8 173.56 6.85
 2 -9 -8 176.72 6.8
 -2 9 8 169.73 6.83
 2 9 -8 170.38 6.65
 2 -9 -8 154.1 5.78
 -2 -9 8 186.29 8.58
 2 9 -7 34.89 3.62
 -2 9 7 37.09 3.28
 2 9 -7 37.87 2.88
 -2 -9 7 36.3 3.95
 2 -9 -7 38.93 3.87
 -2 9 7 42.9 3.52
 2 -9 -7 41.99 4.03
 2 9 -7 36.66 3.56
 -2 -9 7 32.55 2.26
 -2 -9 7 40.02 3.5
 2 -9 -7 47.75 3.38
 -2 9 7 38.19 3.25
 2 9 -7 34.49 2.91
 2 -9 -7 33.9 2.69
 -2 -9 7 39.26 4.21
 2 9 -6 402.59 10.89
 2 9 -6 419.53 11.85
 -2 -9 6 397.98 12.01
 2 9 -6 403.41 10.63
 2 -9 -6 357.77 10.02
 2 9 -6 418.35 11.8
 -2 -9 6 412.01 9.71
 2 -9 -6 409.58 12.04
 -2 -9 6 405.85 11.34
 2 -9 -6 418.05 11.85
 -2 9 6 423.87 11.37
 2 -9 -6 416.86 11.02
 -2 -9 6 412.28 12.67
 2 -9 -6 405.03 11.81
 -2 9 6 417.44 11.37
 2 9 -5 428.07 11.41
 2 9 -5 435.52 12.08
 2 -9 -5 420 11.89
 -2 -9 5 416.07 12.11
 -2 -9 5 434.75 10.28
 2 9 -5 427.85 11.9
 2 -9 -5 436.25 12.46
 2 -9 -5 429.64 11.1
 2 -9 -5 426.11 12.06
 -2 -9 5 421.93 11.59
 -2 9 5 445.26 11.69
 -2 -9 5 443.22 12.77
 2 -9 -5 417.84 11.22
 -2 9 5 432 11.59
 2 9 -4 192.97 6.57
 2 9 -4 196.71 6.94
 2 -9 -4 191.26 6.85
 -2 -9 4 172.33 6.8
 2 9 -4 186.41 6.66
 2 -9 -4 192.25 7.34
 -2 -9 4 186.01 5.64
 -2 -9 4 195.8 6.64
 2 -9 -4 184.33 7.04
 2 -9 -4 183.13 5.93
 -2 9 4 199.09 6.62
 2 -9 -4 193.97 6.26
 2 -9 -4 194.12 6.24
 -2 9 4 188.18 6.56
 2 9 -3 249.16 7.76
 2 9 -3 247.9 8.04
 2 -9 -3 245.33 7.8
 -2 -9 3 244.7 7.97
 2 -9 -3 236.29 8.47
 2 9 -3 238.17 7.64
 -2 -9 3 247.84 6.97
 2 -9 -3 249.37 8.28
 -2 -9 3 241.62 7.78
 -2 9 3 252.61 7.72
 2 -9 -3 250.87 7.1
 -2 -9 3 252.92 8.34
 2 -9 -3 247.54 7.06
 2 9 -3 246.58 7.4
 -2 9 3 246.04 7.68
 2 9 -2 679.28 16.16
 -2 9 2 733.94 16.99
 -2 -9 2 725.03 16.74
 2 -9 -2 707.36 18.01
 2 9 -2 700.85 16.47
 -2 -9 2 721.25 17.06
 2 -9 -2 707.9 17.68
 -2 9 2 720.42 16.96
 -2 -9 2 723.61 16.19
 -2 -9 2 710.81 17.11
 2 -9 -2 678.56 16.8
 2 -9 -2 713.68 15.8
 -2 -9 2 735.12 17.43
 2 9 -2 720.76 17.04
 2 9 -1 755.87 16.54
 -2 9 1 752.71 17.5
 -2 -9 1 747.57 17.09
 2 -9 -1 725.56 18.46
 2 9 -1 742.33 16.79
 -2 -9 1 723.95 17.56
 2 -9 -1 706.58 15.76
 2 -9 -1 736.15 18.25
 -2 9 1 762.56 17.62
 -2 -9 1 740.26 16.86
 -2 -9 1 727.75 17.37
 2 -9 -1 719.28 17.15
 2 -9 -1 738.94 16.26
 -2 -9 1 740 17.67
 2 9 -1 767.39 17.61
 2 9 0 239.84 6.53
 -2 9 0 232.14 7.46
 -2 -9 0 227.75 7
 2 -9 0 223.57 8.23
 2 9 0 231.57 6.62
 2 -9 0 227.25 8.09
 -2 -9 0 217.2 7.44
 2 -9 0 210.95 5.78
 2 9 0 238.26 7.24
 2 -9 0 231.71 6.03
 -2 -9 0 224.85 7.02
 -2 -9 0 230.73 7.31
 2 -9 0 220.81 7.05
 2 9 0 236.27 7.44
 -2 -9 0 238.55 7.62
 2 -9 0 246.46 6.65
 -2 9 -1 503.25 11.83
 2 9 1 476 11.34
 -2 -9 -1 515.61 13.14
 2 -9 1 481.73 10.71
 2 -9 1 454.6 13.47
 2 9 1 492.87 12.3
 -2 9 -1 492.71 12.74
 2 -9 1 463.85 10.95
 -2 -9 -1 510.14 12.46
 -2 -9 -1 476.21 12.36
 2 9 1 485.21 12.57
 -2 9 -1 475.8 12.72
 -2 -9 -1 497.04 12.26
 -2 9 -2 1281.12 27.31
 -2 -9 -2 1367.79 25.42
 2 -9 2 1248.93 25.88
 2 -9 2 1229.26 29.25
 2 9 2 1335.5 27.78
 -2 9 -2 1246.55 28.22
 2 -9 2 1209.58 26.5
 -2 -9 -2 1330.79 28.18
 2 9 2 1243.42 27.96
 -2 9 -2 1214.57 28.21
 -2 -9 -2 1246.55 27.67
 -2 9 -3 212.68 6.62
 -2 -9 -3 214.78 5.3
 2 -9 3 201.53 7.97
 2 -9 3 206.54 5.22
 2 -9 3 207.64 8.25
 2 9 3 219.41 6.84
 -2 9 -3 206.83 7.4
 2 9 3 205.92 7.08
 2 -9 3 203.42 6.1
 -2 9 -3 203.92 7.28
 -2 -9 -3 214.48 6.85
 -2 9 -4 52.63 3.85
 2 -9 4 51.13 4.4
 2 -9 4 52.1 4.18
 2 9 4 49.72 3.19
 -2 9 -4 42.96 3.15
 -2 9 -4 51.73 3.26
 -2 -9 -4 50.39 2.36
 2 9 4 50.87 3.29
 -2 9 -4 50.67 3.87
 2 9 4 53.15 3.52
 -2 -9 -4 50.94 3.22
 2 -9 4 44.62 2.93
 -2 9 -5 754.01 18.37
 -2 -9 -5 725.73 15.99
 -2 9 -5 708.8 17.28
 -2 -9 -5 745.43 14.81
 -2 9 -5 740.62 17.42
 2 -9 5 667.29 19.57
 2 -9 5 720.97 19.11
 2 9 5 724.67 17.62
 -2 -9 -5 773.49 18.36
 2 9 5 729.22 17.32
 2 9 5 694.08 18.07
 -2 9 -5 745.83 18.45
 2 -9 5 727.56 17.46
 -2 -9 -5 687.75 17.52
 -2 9 -6 226.99 7.62
 -2 -9 -6 222.53 5.56
 -2 9 -6 243.13 7.75
 -2 -9 -6 223.64 6.62
 2 -9 6 243.48 8.39
 -2 -9 -6 229.34 7.67
 -2 -9 -6 215.77 7.52
 2 -9 6 216.73 8.9
 2 9 6 231.96 7.86
 -2 -9 -6 232.46 8.47
 2 -9 6 233.27 7.06
 2 9 6 221.99 8.23
 -2 9 -6 228.34 8.41
 2 9 6 225.59 7.31
 -2 9 -6 232.66 8.47
 2 9 7 97.51 4.48
 -2 9 -7 91.57 5.4
 2 -9 7 102 4.28
 2 -9 7 97.78 6.03
 2 9 7 93.69 5.12
 2 9 7 88.24 5.31
 -2 -9 -7 95.05 4.82
 2 -9 7 99.46 5.79
 -2 -9 -7 91.93 4.8
 -2 9 -7 95.9 4.84
 -2 -9 -7 91.56 3.24
 -2 9 -7 98.43 4.93
 -2 -9 -7 95.75 4.23
 -2 9 -8 117.6 5.54
 -2 9 -8 110.83 5.56
 -2 -9 -8 95.84 4.54
 -2 -9 -8 97.63 3.65
 2 -9 8 91.87 7.01
 2 -9 8 93.45 6.14
 2 9 8 99.51 5.6
 -2 -9 -8 102.43 4.99
 2 9 8 87.99 5.66
 2 -9 8 105.69 4.56
 2 9 8 99.69 4.58
 -2 9 -8 89.56 5.49
 2 -9 8 129.36 6.85
 -2 -9 -8 103.79 5.15
 -2 -9 -8 97.25 5.04
 -2 9 -9 421.38 12.51
 -2 -9 -9 431 11.62
 -2 9 -9 418.22 12.58
 2 -9 9 418.38 15.53
 2 -9 9 400.77 13.5
 2 9 9 417.31 13.3
 -2 -9 -9 412.3 12.07
 2 9 9 389.47 13.32
 2 -9 9 428.55 11.36
 2 9 9 411.97 11.19
 -2 -9 -9 433.75 12.51
 2 -9 9 479.48 14.72
 -2 -9 -9 431.76 12.47
 -2 9 -10 300.01 10.22
 -2 -9 -10 281.88 9.22
 -2 9 -10 281.08 10.18
 2 -9 10 282.24 12.84
 2 9 10 297.83 8.62
 2 -9 10 290.26 8.96
 2 9 10 284.9 10.81
 -2 -9 -10 286.45 9.79
 2 9 10 257.38 10.74
 2 -9 10 334.7 13.73
 2 -9 10 317.81 11.81
 -2 -9 -10 302.37 10.05
 2 -9 10 276.55 10.92
 -2 9 -11 0.25 3.23
 -2 9 -11 0.75 3.42
 -2 -9 -11 2.06 2.96
 2 -9 11 -2.97 4.08
 2 -9 11 -1.16 5.11
 -2 -9 -11 1.63 3.18
 2 9 11 -1.68 3.54
 -2 -9 -11 2.28 2.53
 2 -9 11 -0.86 3.81
 2 -9 11 1.59 2.28
 2 -9 11 -0.74 5.25
 2 9 11 1.59 3.36
 2 9 11 1.12 2.08
 2 9 12 146.72 8.34
 2 -9 12 139.5 7.99
 -2 -9 -12 153.16 7.58
 2 9 12 157.28 8.36
 2 -9 12 135.55 9.82
 -2 9 -12 158.37 7.83
 -2 -9 -12 153.84 7.22
 -2 9 -12 148.77 7.77
 2 -9 12 165.63 8.94
 -2 -9 -12 149.04 7.29
 2 9 12 158.48 5.79
 2 9 13 315.66 12.89
 2 -9 13 277.35 11.27
 -2 -9 -13 311.42 11.39
 2 9 13 315.69 12.59
 2 -9 13 281.14 14.25
 -2 9 -13 310.19 11.92
 -2 -9 -13 309.93 11.11
 2 9 13 278.29 10.41
 -2 9 -13 304.81 11.58
 2 -9 13 318.39 12.82
 -2 -9 -13 306.14 11.25
 -2 9 -13 337.63 9.73
 2 9 14 164.62 9.56
 2 -9 14 144.57 8.36
 2 9 14 163.91 9.28
 -2 -9 -14 162.06 8.41
 -2 9 -14 162.54 6.62
 2 -9 14 137.14 10.68
 -2 9 -14 168.48 8.8
 -2 -9 -14 157.36 8.26
 -2 9 -14 155.76 8.83
 2 9 14 142.45 7.29
 2 -9 14 144.73 9.04
 -2 -9 -14 161.18 8.23
 -2 9 -15 42.7 5.88
 -2 -9 -15 54.02 5.74
 2 9 15 50.24 4.92
 -2 9 -15 51.55 6.4
 2 9 15 55.28 6.49
 -2 -9 -15 49.01 5.99
 -2 9 -15 57.34 4.43
 2 -9 15 34.57 7.61
 -2 -9 -15 51.73 5.28
 2 -9 15 45.38 6.44
 2 9 15 51.21 6.59
 -2 -9 -16 130.26 8.38
 2 9 16 154.08 9.72
 2 9 16 155.06 9.83
 2 -9 16 89.96 9.94
 2 9 16 136.06 7.5
 -2 -9 -16 131.73 8.45
 -2 9 -16 151.46 9.13
 -2 9 -16 123.93 8.93
 2 -9 16 113.93 8.81
 -2 -9 -16 135.73 8.22
 2 9 17 200.34 11.07
 -2 -9 -17 187.9 10.15
 2 -9 17 137.26 11.96
 2 -9 17 153.31 10.1
 -2 -9 -17 178.39 9.6
 -2 9 -17 171.13 10.31
 2 9 17 170.8 8.58
 -2 9 -17 173.04 10.85
 -2 -9 -17 179.02 10.08
 2 9 17 197.85 11.39
 2 -9 17 184.08 15.69
 -2 -9 -18 1.2 5.4
 -2 9 -18 -1.18 5.77
 -2 9 -18 2.5 5.29
 2 -9 18 -15.17 8.97
 2 9 18 -0.24 5.77
 2 -9 18 -15.75 11.52
 -2 -9 -18 1.46 4.7
 2 -9 18 8.87 5.6
 2 9 18 4.49 5.76
 -2 9 -19 16.47 6.26
 -2 9 -19 15.09 7.11
 -2 -9 -19 13.91 6.32
 2 9 19 20.67 6.64
 2 -9 19 -11.73 9.79
 -2 -9 -19 17.18 5.74
 2 -9 19 14.75 6.37
 2 -9 19 1.82 12.06
 2 9 19 27.68 7.42
 2 9 20 145.03 10.63
 2 -9 20 106.24 15.34
 2 -9 20 63.36 10.73
 -2 9 -20 108.3 9.76
 -2 -9 -20 97.49 9.42
 -2 9 -20 93.37 9.71
 2 -9 20 77.22 9
 -2 -9 -20 110.31 9.05
 -2 -9 -21 20.48 7.75
 2 -9 21 44.37 9.94
 2 10 -21 71.22 5.84
 -2 10 21 89.22 9.27
 2 10 -21 81.69 9.86
 2 -10 -21 71.25 9.96
 -2 10 20 0.8 6.2
 2 -10 -20 6.58 6.9
 2 10 -20 1.38 3.82
 -2 10 20 1.53 6.08
 2 10 -20 -3.12 6.73
 -2 -10 20 -6.32 7.01
 -2 10 19 202.72 11.36
 2 -10 -19 171.92 11.62
 2 10 -19 174.65 7.89
 -2 10 19 190.41 10.63
 2 10 -19 168.66 11.55
 -2 10 18 11.1 5.63
 -2 10 18 13.42 5.84
 2 10 -18 10.88 3.69
 2 10 -18 13.35 5.99
 2 -10 -18 7.15 6.04
 -2 10 17 57.5 7.03
 2 -10 -17 59.8 7.61
 2 10 -17 63.78 7.35
 -2 10 17 69.86 7.14
 2 10 -17 65.34 5.15
 2 -10 -16 50.6 6.81
 -2 10 16 57.17 6.52
 2 10 -16 47.12 6.38
 -2 10 16 48.53 6.15
 2 10 -16 51.62 4.75
 -2 -10 16 39.47 8.01
 2 -10 -15 373.14 14.52
 -2 10 15 376.43 14.07
 2 -10 -15 368.89 12.58
 2 10 -15 387.35 14.3
 -2 10 15 400.55 13.84
 2 10 -15 393.5 12.01
 -2 -10 14 34.53 5.14
 -2 10 14 29.88 4.64
 2 -10 -14 29.26 4.32
 2 10 -14 38.5 5.22
 2 -10 -14 32.91 5.18
 -2 10 14 29.75 5.12
 2 10 -14 31.59 3.88
 -2 -10 14 28.09 7.07
 2 -10 -14 36.57 5.32
 -2 -10 14 29.86 6.29
 2 10 -14 32.79 5.33
 -2 10 13 -2.37 3.71
 2 10 -13 2.94 3.86
 2 -10 -13 2.4 3.16
 2 10 -13 5.13 3.79
 -2 -10 13 2.53 3.35
 -2 10 13 -0.46 4.16
 2 -10 -13 -0.47 3.72
 2 10 -13 1.69 2.63
 -2 -10 13 5.23 5.51
 2 -10 -13 3.77 4.01
 -2 -10 13 0.62 5.07
 -2 -10 13 -5.91 5.37
 -2 10 12 14.56 3.72
 2 10 -12 16.16 3.99
 2 -10 -12 15.56 3.16
 -2 10 12 14.97 4.1
 2 10 -12 14.42 4.11
 -2 -10 12 11.92 3.66
 -2 10 12 17.36 4.04
 2 -10 -12 15.34 3.99
 2 10 -12 19.64 3.85
 -2 -10 12 18.16 5.54
 2 -10 -12 13.73 4.09
 -2 -10 12 16.98 5.03
 -2 -10 12 12.62 4.95
 -2 -10 11 773.8 23.56
 2 10 -11 813.7 21.83
 -2 10 11 822.06 21.23
 -2 -10 11 780.75 20.72
 -2 10 11 812.12 21.45
 2 -10 -11 835.28 21.27
 2 10 -11 860.21 21.04
 -2 -10 11 816.1 23.66
 2 -10 -11 822.63 21.18
 -2 -10 11 820.53 23.42
 -2 10 11 795.8 20.86
 2 -10 -11 797.96 19.72
 2 10 -11 790.76 20.96
 -2 -10 10 11.82 4.73
 -2 10 10 14.22 3.15
 2 10 -10 12.74 3.14
 2 -10 -10 13.9 2.7
 2 10 -10 13.17 3.48
 -2 10 10 9.14 3.38
 -2 -10 10 8.6 4.24
 -2 -10 10 15.24 3.53
 2 -10 -10 11.58 3.14
 -2 10 10 10.92 3.16
 2 -10 -10 14.52 3.52
 -2 -10 10 5.17 4.78
 2 10 -10 12.08 3.72
 2 10 -10 13.49 2.61
 2 -10 -10 16.74 3.97
 -2 10 9 43.79 3.96
 2 10 -9 41.23 4.53
 -2 -10 9 39.25 5.02
 2 -10 -9 45.16 4.38
 2 -10 -9 43.42 4.64
 -2 10 9 44.73 4.12
 2 10 -9 47.99 4.28
 -2 -10 9 46.21 4.1
 2 -10 -9 40.91 3.94
 -2 10 9 40.18 3.92
 2 -10 -9 45.64 3.47
 2 10 -9 41.47 3.83
 -2 -10 9 36.1 4.77
 -2 -10 9 47.91 5.3
 2 10 -8 119.42 6.27
 -2 10 8 123.08 5.93
 -2 -10 8 118.32 6.9
 -2 -10 8 126.51 6.04
 2 -10 -8 127.79 5.86
 -2 10 8 128.19 5.98
 -2 10 8 137.68 6.13
 -2 -10 8 122.77 4.32
 2 -10 -8 132.79 6.66
 2 10 -8 126.24 6.35
 2 -10 -8 123.82 6.44
 -2 -10 8 128.66 7.35
 2 10 -7 787.4 19.88
 2 10 -7 775.67 18.67
 -2 -10 7 783.19 20.35
 2 -10 -7 798.07 20.03
 -2 -10 7 781.16 19.35
 -2 10 7 820.16 19.47
 2 -10 -7 809.81 18.99
 2 10 -7 768.95 19.87
 -2 -10 7 780.71 17.27
 2 -10 -7 768.39 20.05
 -2 10 7 833.51 19.5
 2 -10 -7 777.54 19.78
 -2 -10 7 796.98 21.32
 2 10 -6 80.9 4.23
 2 10 -6 79.39 4.97
 -2 -10 6 80.57 5.11
 2 10 -6 77.13 4.64
 2 -10 -6 83.1 5.16
 -2 -10 6 82.69 3.53
 -2 -10 6 86.42 4.79
 2 -10 -6 81.87 5
 2 -10 -6 81.25 4.22
 -2 10 6 75.82 4.39
 2 -10 -6 83.74 4.92
 -2 -10 6 85.51 5.33
 -2 10 6 81.19 4.57
 2 -10 -6 84.4 4.92
 2 10 -5 112.66 5.6
 2 10 -5 107.18 4.89
 2 -10 -5 105.83 5.31
 -2 -10 5 109.13 5.56
 -2 -10 5 118.48 5.33
 2 -10 -5 112.78 5.65
 -2 10 5 108.56 5.1
 2 -10 -5 114.26 4.59
 -2 -10 5 110.99 4.21
 2 -10 -5 106.89 5.74
 2 10 -5 110 5.26
 -2 10 5 111.41 5.1
 2 -10 -5 110.25 4.99
 2 -10 -5 111.19 5.14
 -2 -10 5 106.82 5.74
 2 10 -4 8.37 2.7
 2 10 -4 10.48 2.14
 -2 -10 4 9.6 1.97
 2 -10 -4 7.23 2.75
 -2 -10 4 8.06 2.58
 2 10 -4 10.41 2.36
 -2 -10 4 13.4 2.57
 2 -10 -4 10.65 2.64
 -2 10 4 12.66 2.33
 2 -10 -4 9.77 1.74
 2 -10 -4 12.44 2.59
 2 -10 -4 13.92 2.58
 -2 -10 4 7.07 3.11
 -2 10 4 8.94 2.37
 2 -10 -4 8.77 2.63
 2 10 -3 377.63 10.6
 2 10 -3 362.52 11.01
 2 -10 -3 355.85 10.39
 -2 -10 3 362.16 10.72
 -2 -10 3 373.94 9.77
 2 10 -3 371.48 10.31
 2 -10 -3 355.47 11.45
 2 -10 -3 383.35 9.32
 -2 -10 3 380.34 10.8
 2 -10 -3 383.87 11.39
 -2 10 3 383.04 10.57
 2 -10 -3 364.86 9.73
 2 -10 -3 379.27 9.89
 -2 -10 3 372.53 11.1
 -2 10 3 374.54 10.61
 2 10 -3 355.81 10.03
 -2 10 2 70.25 4.08
 2 10 -2 68.41 3.63
 -2 -10 2 65.91 3.84
 2 -10 -2 71.17 4.7
 2 10 -2 64.33 3.64
 2 -10 -2 68.86 2.9
 2 -10 -2 68.88 4.52
 -2 -10 2 71.79 4.25
 -2 10 2 69.62 3.99
 -2 -10 2 67.04 3.61
 -2 -10 2 70.42 4.22
 2 -10 -2 67.35 3.9
 -2 -10 2 67.5 4.35
 2 -10 -2 69.92 3.57
 2 10 -2 69.8 3.96
 -2 10 1 792.83 18.32
 2 10 -1 766.22 17.31
 -2 -10 1 756.52 17.91
 2 -10 -1 756.46 19.43
 2 10 -1 775.12 17.44
 2 -10 -1 733.37 19.11
 -2 -10 1 736.58 18.39
 -2 10 1 775.44 18.36
 -2 -10 1 763.91 17.71
 -2 -10 1 761.05 18.21
 2 -10 -1 749.08 17.8
 -2 -10 1 766.57 18.48
 2 -10 -1 780.94 17.14
 2 10 -1 757.49 18.36
 -2 10 0 453.02 12.15
 -2 -10 0 447.81 11.66
 2 10 0 445.44 10.95
 -2 -10 0 434.61 12.26
 2 -10 0 428.44 12.85
 2 -10 0 422.73 9.85
 2 10 0 465.78 11.96
 2 -10 0 462.15 10.47
 -2 -10 0 434.78 11.86
 -2 -10 0 441.45 11.72
 2 -10 0 440.74 11.53
 2 10 0 441.08 12.07
 -2 -10 0 460.12 12.28
 2 -10 0 482.57 11.23
 -2 10 -1 904.88 19.98
 2 10 1 898.98 21.04
 -2 10 -1 936.65 21.47
 2 -10 1 899.64 20.28
 -2 -10 -1 971.57 21.74
 2 -10 1 858.28 18.45
 2 -10 1 911.01 22.38
 2 10 1 946.33 20.89
 2 -10 1 894.34 19.24
 -2 -10 -1 939.03 21.01
 -2 -10 -1 890.03 20.8
 -2 10 -1 907.09 21.18
 -2 -10 -1 904.28 20.59
 -2 10 -2 122.39 4.8
 2 -10 2 118.12 6.23
 2 -10 2 111.21 5.98
 2 -10 2 120.84 3.48
 2 10 2 127.13 5.18
 2 10 2 124.02 5.25
 -2 10 -2 120.18 5.58
 2 -10 2 109.67 4.11
 -2 -10 -2 123.47 5.37
 -2 10 -2 122.08 5.62
 -2 -10 -2 122.39 5.07
 -2 10 -3 955.32 22.64
 -2 10 -3 962.67 21.56
 -2 -10 -3 1041.5 19.54
 2 -10 3 925.33 23.55
 2 -10 3 897.44 23.76
 2 -10 3 938.92 19.68
 2 10 3 981 21.93
 2 -10 3 906.76 20.89
 2 10 3 970.97 22.47
 -2 10 -3 935.83 22.81
 -2 -10 -3 938.43 21.92
 -2 10 -4 33.75 2.91
 -2 -10 -4 31.26 1.9
 2 -10 4 35.37 4.04
 2 -10 4 33.68 1.76
 2 -10 4 38.7 4.15
 2 10 4 28.83 2.89
 -2 10 -4 35.35 3.65
 -2 -10 -4 30.78 2.82
 2 -10 4 32.24 2.6
 2 10 4 35.06 3.29
 2 10 4 31.9 2.9
 -2 10 -4 30.47 3.68
 2 -10 5 224.95 8.99
 2 -10 5 220.42 7.39
 -2 -10 -5 214.58 7.57
 2 10 5 228.87 7.65
 -2 -10 -5 213.27 6.02
 -2 10 -5 224.38 7.43
 -2 -10 -5 225.19 8.25
 -2 10 -5 229.61 8.45
 2 10 5 217.56 7.98
 -2 10 -5 232.87 8.54
 2 10 5 220.13 7.42
 2 10 6 13.73 2.89
 -2 -10 -6 12.68 1.98
 -2 10 -6 12.72 2.62
 2 -10 6 12.88 3.43
 2 -10 6 11.89 2.77
 -2 -10 -6 13.11 2.54
 2 10 6 12.52 2.53
 -2 -10 -6 11.63 3.18
 2 10 6 14.33 2.34
 -2 10 -6 11.91 3.16
 -2 10 -6 12.18 3.39
 2 10 7 981.94 25.23
 -2 -10 -7 1052.59 22.99
 -2 10 -7 1083.35 24.58
 2 -10 7 1023.75 26.14
 2 -10 7 1105.78 25.69
 -2 -10 -7 983.2 24.35
 -2 -10 -7 1017.33 24.5
 2 -10 7 1134.95 26.06
 2 10 7 1078.43 25.09
 -2 -10 -7 1092.49 25.72
 2 -10 7 1125.18 23.73
 2 10 7 1033.39 23.88
 -2 10 -7 1055.14 25.49
 -2 10 -7 1058.47 25.74
 -2 10 -8 6.56 2.65
 -2 -10 -8 4.83 2.24
 2 -10 8 5.59 3.48
 2 -10 8 12.41 4.33
 2 10 8 4.73 2.72
 2 10 8 6.85 2.19
 -2 10 -8 4.47 3.12
 2 -10 8 3.84 2.07
 2 10 8 4 2.69
 -2 -10 -8 3.49 2.26
 -2 -10 -8 0.7 2.45
 2 -10 8 6.31 3.19
 -2 -10 -9 12.29 2.84
 -2 10 -9 14.59 3.28
 2 -10 9 9.17 3.63
 2 -10 9 16.52 4.84
 2 10 9 9.75 3.28
 2 10 9 12.95 2.5
 -2 10 -9 9.42 3.38
 2 -10 9 12.05 2.47
 -2 -10 -9 14.62 2.9
 2 -10 9 13.59 4.12
 -2 -10 -9 11.35 2.83
 2 10 9 8.58 3.25
 2 -10 10 1.83 3.89
 2 -10 10 5.8 4.4
 -2 -10 -10 7.09 3
 2 10 10 4.75 3.34
 -2 -10 -10 8.41 2.73
 -2 10 -10 8.13 3.23
 2 10 10 9.75 2.48
 2 -10 10 17.81 4.48
 -2 -10 -10 6.66 2.54
 -2 -10 -10 4.6 2.74
 2 10 10 7.28 3.19
 2 -10 11 513.3 18.85
 2 -10 11 512.51 15.91
 2 10 11 530.49 16.43
 -2 -10 -11 528.91 15.06
 -2 10 -11 523.41 15.45
 -2 -10 -11 525.67 14.43
 2 10 11 519.96 13.33
 -2 -10 -11 509.35 15.04
 2 -10 11 571.74 18.03
 -2 -10 -11 494.55 14.93
 2 10 11 461.36 15.92
 2 -10 12 111.37 9.19
 2 10 12 117.09 7.57
 -2 -10 -12 122.68 6.92
 2 10 12 119.3 7.59
 -2 10 -12 125.42 7.08
 -2 -10 -12 120.32 6.31
 2 10 12 127.11 5.34
 -2 -10 -12 111.89 6.68
 -2 -10 -12 118.67 6.61
 2 -10 12 133.97 8.6
 2 -10 12 114.46 7.28
 2 -10 13 22.86 4.88
 2 -10 13 30.26 6.53
 2 10 13 24.75 4.98
 -2 -10 -13 30.59 4.76
 -2 10 -13 23.11 3.28
 2 10 13 21.63 4.89
 -2 -10 -13 22.27 4.02
 2 -10 13 29.61 5.53
 -2 -10 -13 22.33 4.26
 -2 10 -13 26.07 4.81
 2 -10 14 31.66 6.63
 -2 -10 -14 33.14 5.17
 2 10 14 32.37 5.65
 -2 10 -14 33.48 3.79
 2 10 14 35.51 5.81
 -2 -10 -14 28.94 4.33
 2 -10 14 32.08 5.97
 -2 10 -14 32.54 5.05
 -2 -10 -14 26.43 4.65
 2 10 14 27.48 4.08
 2 -10 15 289.89 14.72
 2 10 15 294.56 11.28
 -2 10 -15 326.34 12.98
 -2 -10 -15 304.38 12.08
 2 10 15 350.45 14.02
 -2 -10 -15 320.47 12.47
 2 -10 15 303.06 13.56
 -2 -10 -15 291.51 12.04
 -2 10 -15 350.36 10.51
 2 10 15 338.65 14.16
 -2 10 -16 -0.58 3.14
 2 -10 16 -3.67 6.18
 2 -10 16 -14.9 10.19
 2 10 16 -1.12 5.16
 -2 -10 -16 -0.72 3.63
 2 -10 16 -0.9 5.23
 2 10 16 2.93 5.21
 2 10 16 -1.31 4.08
 -2 -10 -16 1.64 4.79
 -2 10 -16 0.4 4.81
 2 -10 17 23.87 7.31
 2 10 17 30.57 6.55
 2 -10 17 17.09 9.65
 2 -10 17 30.75 6.52
 -2 -10 -17 20.11 4.98
 2 10 17 40.18 6.75
 2 10 17 25.83 4.89
 -2 -10 -17 27.04 6.02
 -2 10 -17 32.82 6.21
 2 -10 18 39.66 8.17
 -2 10 -18 42.25 6.68
 2 10 18 44.65 7.55
 2 -10 18 15.79 10.59
 -2 -10 -18 38.64 6.1
 2 -10 18 36.37 7.13
 2 10 18 40.22 7.07
 2 10 19 107.75 9.39
 2 -10 19 85.67 10
 2 -10 19 59.36 13.46
 2 10 19 100.88 9.62
 2 -10 19 70.53 8.62
 -2 -10 -19 84.74 7.92
 -2 10 -19 88.21 8.81
 2 -10 20 1.48 7.46
 2 -10 20 -2.36 7.02
 2 10 20 0.73 6.72
 2 11 -21 129.47 7.21
 2 11 -20 25.9 7.61
 -2 -11 20 2.08 7.13
 2 -11 -20 8.33 7.3
 2 11 -20 18.18 4.55
 -2 11 20 18.3 7.12
 -2 -11 20 24.24 7.3
 -2 11 20 21.65 6.97
 -2 11 19 51.23 7.32
 -2 11 19 60.65 7.78
 2 -11 -19 50.91 8.33
 -2 -11 19 29.92 7.46
 2 11 -19 48.55 5.02
 2 11 -19 44.02 7.53
 -2 -11 19 37.37 7.37
 -2 11 18 0.19 5.4
 -2 11 18 1.25 5.7
 2 -11 -18 3.38 6.06
 -2 -11 18 -11.64 7
 2 11 -18 2.98 3.78
 2 11 -18 1.23 5.53
 -2 -11 18 -2.36 5.48
 -2 11 17 186.25 10.53
 2 -11 -17 176.97 10.82
 -2 -11 17 151.57 10.64
 -2 -11 17 178.8 11.18
 2 11 -17 184.16 8.03
 -2 -11 17 139.01 10.42
 2 11 -17 187.26 10.7
 -2 11 17 193.46 10.18
 -2 11 16 1.36 4.65
 -2 -11 16 -5.45 6.32
 -2 -11 16 6.35 5.27
 -2 11 16 -1.89 5.24
 2 -11 -16 -2.7 5.41
 2 11 -16 1.37 3.21
 -2 -11 16 4.27 4.98
 2 11 -16 3.94 4.83
 2 11 -15 29.23 5.36
 2 11 -15 28.03 5.43
 -2 -11 15 29.29 6.5
 -2 11 15 25.87 5.35
 2 -11 -15 23.42 5.33
 2 11 -15 24.75 4.03
 -2 -11 15 12.02 6.9
 -2 11 15 19.99 4.86
 -2 -11 15 16.72 6.13
 2 11 -14 4.49 4.01
 2 11 -14 3.15 4.32
 -2 -11 14 4.06 5.66
 2 -11 -14 3.66 4.43
 -2 11 14 -2.73 4.7
 -2 11 14 1.84 3.89
 2 -11 -14 2.94 4.27
 -2 -11 14 3.4 5.56
 2 11 -14 -0.87 2.95
 -2 -11 14 -1.68 5.47
 -2 -11 13 430.89 17.1
 2 11 -13 465 15.8
 -2 -11 13 454.64 14.65
 2 -11 -13 497.27 15.57
 -2 11 13 427.27 15.09
 2 11 -13 473.28 15.27
 -2 11 13 441.26 14.73
 -2 -11 13 461.69 17.68
 2 -11 -13 466.7 15.03
 -2 -11 13 466.78 17.19
 2 11 -13 517.47 14.71
 2 11 -13 455.98 13.36
 -2 -11 12 41.01 6.47
 -2 11 12 48.44 5.49
 2 11 -12 57.38 5.62
 -2 -11 12 51.36 5.01
 -2 11 12 38.06 5.17
 2 -11 -12 48.98 5.13
 -2 11 12 43.76 4.95
 -2 -11 12 25.64 6.84
 2 -11 -12 54.48 5.46
 -2 -11 12 51.62 6.48
[truncated: 1,169,582 more chars]
