# Supplementary material for: Synthesis, Characterisation and Structural Analysis of Rhenium and Technetium Nitride Complexes With Tridentate Thiosemicarbazone‐Phenols and Phosphine Ligands: Potential Applications in Technetium‐99m Radiotracer Development
Source: Bioinorg Chem Appl. 2026 Jul 22;2026:3202767. doi: 10.1155/bca/3202767 (PMC13390190; doi:10.1155/bca/3202767)
Supplement: Supplementary file 1 — Supporting Information Supporting Information is available as separate files. This information provides additional data related to the study presented in the main manuscript, essential for providing further evidence for the chemical identities of the obtained compounds and supporting the conclusions. It includes a detailed pdf file containing the following material: ESI–MS, FT‐IR, one‐dimensional 1H, 13C, 31P NMR and two‐dimensional NMR spectra of rhenium complexes Re0, Re1 and Re2; crystallographic data and diagrams for H 2 L2 and rhenium complexes Re1 and Re2; radio/UV‐HPLC and LC–MS data for 99g/99m Tc1-3; stability of 99m Tc1-4 in phosphate buffer saline, cysteine 1 mM, glutathione 1 mM and human serum type AB; experimental details of the attempts to obtain PCN‐based rhenium complexes. Crystallographic data in the form of .cif files (file names: ‘32_xx1_twin_nowob_nofried_twin1_hklf4_088.cif’, ‘33_DC_auto.cif’ and ‘test_mr24fp.cif’), and checkcif as PDF files (file names: ‘32_xx1_twin_nowob_nofried_twin1_hklf4_088 cifreport.pdf’, ‘33_DC_auto_cifreport.pdf’ and ‘test_mr24fp_cifreport.pdf’), are also included. [file BCA-2026-3202767-s001.zip › test_mr24fp.cif]

data_test_mr24fp
_audit_creation_date               2025-02-26
_audit_creation_method
;
Olex2 1.5
(compiled 2024.02.16 svn.r378c4104 for OlexSys, GUI svn.r6928)
;
_shelx_SHELXL_version_number       2018/3
loop_
  _audit_author_name
  _audit_author_address
 'Alessandro Dolmella'
;
Universita di Padova
Italy
;

_audit_contact_author_address      ?
_audit_contact_author_email        ?
_audit_contact_author_name         ''
_audit_contact_author_phone        ?
_audit_update_record
;
2024-04-09 deposited with the CCDC.	2025-02-25 downloaded from the CCDC.
;
_publ_contact_author_id_orcid      ?
_publ_section_references
;
Dolomanov, O.V., Bourhis, L.J., Gildea, R.J, Howard, J.A.K. & Puschmann, H.
 (2009), J. Appl. Cryst. 42, 339-341.

Sheldrick, G.M. (2015). Acta Cryst. C71, 3-8.
;
_chemical_name_common              ?
_chemical_name_systematic          ?
_chemical_formula_moiety           '3(C11 H15 N3 O2 S), H2 O'
_chemical_formula_sum              'C33 H47 N9 O7 S3'
_chemical_formula_weight           777.97
_chemical_melting_point            ?
loop_
  _atom_type_symbol
  _atom_type_description
  _atom_type_scat_dispersion_real
  _atom_type_scat_dispersion_imag
  _atom_type_scat_source
 C C 0.0033 0.0016 'International Tables Vol C Tables 4.2.6.8 and 6.1.1.4'
 H H 0.0000 0.0000 'International Tables Vol C Tables 4.2.6.8 and 6.1.1.4'
 N N 0.0061 0.0033 'International Tables Vol C Tables 4.2.6.8 and 6.1.1.4'
 O O 0.0106 0.0060 'International Tables Vol C Tables 4.2.6.8 and 6.1.1.4'
 S S 0.1246 0.1234 'International Tables Vol C Tables 4.2.6.8 and 6.1.1.4'

_shelx_space_group_comment
;
The symmetry employed for this shelxl refinement is uniquely defined
by the following loop, which should always be used as a source of
symmetry information in preference to the above space-group names.
They are only intended as comments.
;
_space_group_crystal_system        'monoclinic'
_space_group_IT_number             14
_space_group_name_H-M_alt          'P 1 21/n 1'
_space_group_name_Hall             '-P 2yn'
loop_
  _space_group_symop_operation_xyz
 'x, y, z'
 '-x+1/2, y+1/2, -z+1/2'
 '-x, -y, -z'
 'x-1/2, -y-1/2, z-1/2'

_cell_length_a                     20.8659(5)
_cell_length_b                     7.24227(16)
_cell_length_c                     25.5024(5)
_cell_angle_alpha                  90
_cell_angle_beta                   90.3003(19)
_cell_angle_gamma                  90
_cell_volume                       3853.78(15)
_cell_formula_units_Z              4
_cell_measurement_reflns_used      18088
_cell_measurement_temperature      293(2)
_cell_measurement_theta_max        23.3200
_cell_measurement_theta_min        1.5860
_shelx_estimated_absorpt_T_max     0.998
_shelx_estimated_absorpt_T_min     0.929
_exptl_absorpt_coefficient_mu      0.250
_exptl_absorpt_correction_T_max    1.00000
_exptl_absorpt_correction_T_min    0.86327
_exptl_absorpt_correction_type     multi-scan
_exptl_absorpt_process_details
;
CrysAlisPro 1.171.42.49 (Rigaku Oxford Diffraction, 2022)
Empirical absorption correction using spherical harmonics,
implemented in SCALE3 ABSPACK scaling algorithm.
;
_exptl_absorpt_special_details     ?
_exptl_crystal_colour              'clear green'
_exptl_crystal_colour_lustre       clear
_exptl_crystal_colour_primary      green
_exptl_crystal_density_diffrn      1.341
_exptl_crystal_density_meas        ?
_exptl_crystal_density_method      ?
_exptl_crystal_description         plate
_exptl_crystal_F_000               1648
_exptl_crystal_size_max            0.3
_exptl_crystal_size_mid            0.12
_exptl_crystal_size_min            0.01
_exptl_transmission_factor_max     ?
_exptl_transmission_factor_min     ?
_diffrn_reflns_av_R_equivalents    0.0399
_diffrn_reflns_av_unetI/netI       0.0242
_diffrn_reflns_Laue_measured_fraction_full  0.856
_diffrn_reflns_Laue_measured_fraction_max  0.856
_diffrn_reflns_limit_h_max         24
_diffrn_reflns_limit_h_min         -23
_diffrn_reflns_limit_k_max         7
_diffrn_reflns_limit_k_min         -8
_diffrn_reflns_limit_l_max         28
_diffrn_reflns_limit_l_min         -28
_diffrn_reflns_number              48027
_diffrn_reflns_point_group_measured_fraction_full  0.856
_diffrn_reflns_point_group_measured_fraction_max  0.856
_diffrn_reflns_theta_full          24.166
_diffrn_reflns_theta_max           24.166
_diffrn_reflns_theta_min           1.597
_diffrn_ambient_temperature        293(2)
_diffrn_detector                   'Hybrid Pixel Array Detector'
_diffrn_detector_area_resol_mean   5.8140
_diffrn_detector_type              'Pilatus 200K'
_diffrn_measured_fraction_theta_full  0.856
_diffrn_measured_fraction_theta_max  0.856
_diffrn_measurement_details
;
List of Runs (angles in degrees, time in seconds):

  # Type    Start    End  Width  t~exp~   \w     \q     \k     \f   Frames
#--------------------------------------------------------------------------
  1  \w    -78.00 -12.00   1.00   80.00    --  -10.65 125.00  14.00   66
  2  \w    -91.00 -20.00   1.00   80.00    --  -10.65 147.00-179.00   71
  3  \w      8.00  33.00   1.00   80.00    --  -10.65-125.00 -63.00   25
  4  \w     20.00  45.00   1.00   80.00    --  -10.65-147.00 130.00   25
  5  \w      9.00  74.00   1.00   80.00    --   11.51-125.00 -63.00   65
  6  \w    -68.00 -42.00   1.00   80.00    --   11.51 147.00-179.00   26
  7  \w    -56.00 -31.00   1.00   80.00    --   11.51 125.00  14.00   25
  8  \w     26.00  93.00   1.00   80.00    --   11.51-147.00 130.00   67
  9  \w    -29.00  27.00   1.00   80.00    --  -10.65 -77.00-180.00   56
 10  \w    -97.00  19.00   1.00   80.00    --  -10.65 -57.00-150.00  116
 11  \w    -22.00 104.00   1.00   80.00    --   11.51  38.00   0.00  126
 12  \w     75.00 104.00   1.00   80.00    --   11.51  57.00-180.00   29
 13  \w    -18.00 104.00   1.00   80.00    --   11.51  57.00  30.00  122
 14  \w    -12.00 104.00   1.00   80.00    --   11.51  57.00 150.00  116
 15  \w    -42.00 -11.00   1.00   80.00    --   11.51 -77.00 120.00   31
 16  \w      3.00  69.00   1.00   80.00    --   11.51  57.00-180.00   66
 17  \w     -5.00  51.00   1.00   80.00    --   11.51 -77.00 120.00   56
 18  \w      4.00  98.00   1.00   80.00    --   11.51  57.00  90.00   94
;
_diffrn_measurement_device         'four-circle diffractometer'
_diffrn_measurement_device_type   
 'SuperNova, Single source at offset/far, Pilatus 200K'
_diffrn_measurement_method         '\w scans'
_diffrn_orient_matrix_type        
 'CrysAlisPro convention (1999,Acta A55,543-557)'
_diffrn_orient_matrix_UB_11        0.0137209000
_diffrn_orient_matrix_UB_12        -0.0072694000
_diffrn_orient_matrix_UB_13        -0.0253065000
_diffrn_orient_matrix_UB_21        0.0310979000
_diffrn_orient_matrix_UB_22        0.0020887000
_diffrn_orient_matrix_UB_23        0.0113418000
_diffrn_orient_matrix_UB_31        -0.0003555000
_diffrn_orient_matrix_UB_32        -0.0976523000
_diffrn_orient_matrix_UB_33        0.0021235000
_diffrn_radiation_monochromator    mirror
_diffrn_radiation_probe            x-ray
_diffrn_radiation_type             'Mo K\a'
_diffrn_radiation_wavelength       0.71073
_diffrn_source                     'micro-focus sealed X-ray tube'
_diffrn_source_type                'SuperNova (Mo) X-ray Source'
_reflns_Friedel_coverage           0.000
_reflns_Friedel_fraction_full      .
_reflns_Friedel_fraction_max       .
_reflns_number_gt                  4023
_reflns_number_total               5289
_reflns_special_details
;
 Reflections were merged by SHELXL according to the crystal
 class for the calculation of statistics and refinement.
 
 _reflns_Friedel_fraction is defined as the number of unique
 Friedel pairs measured divided by the number that would be
 possible theoretically, ignoring centric projections and
 systematic absences.
;
_reflns_threshold_expression       'I > 2\s(I)'
_computing_cell_refinement         'CrysAlisPro 1.171.42.49 (Rigaku OD, 2022)'
_computing_data_collection         'CrysAlisPro 1.171.42.49 (Rigaku OD, 2022)'
_computing_data_reduction          'CrysAlisPro 1.171.42.49 (Rigaku OD, 2022)'
_computing_molecular_graphics      'Olex2 1.5 (Dolomanov et al., 2009)'
_computing_publication_material    'Olex2 1.5 (Dolomanov et al., 2009)'
_computing_structure_refinement    'SHELXL 2019/3 (Sheldrick, 2015)'
_computing_structure_solution      'SHELXS  (Sheldrick, 2008)'
_refine_diff_density_max           0.164
_refine_diff_density_min           -0.218
_refine_diff_density_rms           0.043
_refine_ls_extinction_coef         .
_refine_ls_extinction_method       none
_refine_ls_goodness_of_fit_ref     1.051
_refine_ls_hydrogen_treatment      constr
_refine_ls_matrix_type             full
_refine_ls_number_parameters       497
_refine_ls_number_reflns           5289
_refine_ls_number_restraints       0
_refine_ls_R_factor_all            0.0572
_refine_ls_R_factor_gt             0.0386
_refine_ls_restrained_S_all        1.051
_refine_ls_shift/su_max            0.001
_refine_ls_shift/su_mean           0.000
_refine_ls_structure_factor_coef   Fsqd
_refine_ls_weighting_details      
 'w=1/[\s^2^(Fo^2^)+(0.0539P)^2^+0.7372P] where P=(Fo^2^+2Fc^2^)/3'
_refine_ls_weighting_scheme        calc
_refine_ls_wR_factor_gt            0.0960
_refine_ls_wR_factor_ref           0.1031
_refine_special_details            'Disordered water molecule present'
_olex2_refinement_description
;
1. Others
 Fixed Uiso: H1(0.091) H3(0.06) H2(0.063) H6(0.08) H7(0.085) H8(0.076)
 H9C(0.141) H9A(0.141) H9B(0.141) H10A(0.119) H10B(0.119) H10C(0.119)
 H11B(0.094) H11A(0.094) H11C(0.094) H1a(0.089) H3a(0.065) H2a(0.06) H6a(0.073)
 H7a(0.078) H8a(0.068) H9aC(0.127) H9aA(0.127) H9aB(0.127) H4(0.119) H5(0.119)
 H9(0.119) H10(0.13) H11(0.13) H12(0.13) H1b(0.095) H3b(0.068) H2b(0.066)
 H6b(0.077) H7b(0.085) H8b(0.077) H9bC(0.162) H9bA(0.162) H9bB(0.162)
 H13(0.118) H14(0.118) H15(0.118) H16(0.111) H17(0.111) H18(0.111) H1WA(0.128)
 H1WB(0.128) H1WC(0.139) H1WD(0.139)
 Fixed X: H1(0.556618) H3(0.479736) H2(0.414983) H6(0.421331) H7(0.334629)
 H8(0.348102) H9C(0.507176) H9A(0.577442) H9B(0.519914) H10A(0.664294)
 H10B(0.632674) H10C(0.660226) H11B(0.504671) H11A(0.535372) H11C(0.489628)
 H1a(0.20583) H3a(0.088835) H2a(0.048469) H6a(0.116954) H7a(0.016473)
 H8a(0.004487) H9aC(0.225531) H9aA(0.284654) H9aB(0.21656) H4(0.249265)
 H5(0.195073) H9(0.22111) H10(0.076254) H11(0.096257) H12(0.073983)
 H1b(0.117158) H3b(0.214708) H2b(0.265924) H6b(0.231539) H7b(0.325333)
 H8b(0.323658) H9bC(0.12929) H9bA(0.072698) H9bB(0.143791) H13(0.056608)
 H14(0.088712) H15(0.044278) H16(0.214894) H17(0.188511) H18(0.21833)
 H1WA(0.390334) H1WB(0.354661) H1WC(0.377074) H1WD(0.362474)
 Fixed Y: H1(0.824965) H3(0.714266) H2(0.834838) H6(1.050469) H7(1.036912)
 H8(0.944699) H9C(0.934419) H9A(1.010965) H9B(1.140813) H10A(0.49595)
 H10B(0.461053) H10C(0.656502) H11B(0.707823) H11A(0.531547) H11C(0.511982)
 H1a(0.89985) H3a(0.780387) H2a(0.85808) H6a(1.107103) H7a(1.040922)
 H8a(0.933204) H9aC(0.995008) H9aA(1.119067) H9aB(1.20805) H4(0.614676)
 H5(0.552816) H9(0.755772) H10(0.820936) H11(0.688786) H12(0.606412)
 H1b(0.196536) H3b(0.286232) H2b(0.191591) H6b(-0.027785) H7b(-0.007274)
 H8b(0.092738) H9bC(-0.103976) H9bA(0.035774) H9bB(0.104396) H13(0.287351)
 H14(0.471525) H15(0.471339) H16(0.492545) H17(0.435893) H18(0.286041)
 H1WA(0.889841) H1WB(0.735425) H1WC(0.553697) H1WD(0.734268)
 Fixed Z: H1(-0.089351) H3(0.040935) H2(-0.024747) H6(-0.23865) H7(-0.182533)
 H8(-0.097631) H9C(-0.287397) H9A(-0.286044) H9B(-0.272022) H10A(0.079073)
 H10B(0.133812) H10C(0.120151) H11B(0.126628) H11A(0.152095) H11C(0.103452)
 H1a(-0.098424) H3a(0.009993) H2a(-0.068866) H6a(-0.271554) H7a(-0.23922) H8a(-
 0.155471) H9aC(-0.295565) H9aA(-0.281257) H9aB(-0.287568) H4(0.100158)
 H5(0.13871) H9(0.140566) H10(0.089578) H11(0.135517) H12(0.081575)
 H1b(0.112174) H3b(-0.010146) H2b(0.062096) H6b(0.273011) H7b(0.225758)
 H8b(0.140943) H9bC(0.301315) H9bA(0.308805) H9bB(0.313055) H13(-0.116348) H14(-
 0.135006) H15(-0.085628) H16(-0.074662) H17(-0.130038) H18(-0.092862)
 H1WA(0.070667) H1WB(0.068605) H1WC(0.053082) H1WD(0.05545)
;
_atom_sites_solution_hydrogens     mixed
_atom_sites_solution_primary       direct
_atom_sites_solution_secondary     ?
loop_
  _atom_site_label
  _atom_site_type_symbol
  _atom_site_fract_x
  _atom_site_fract_y
  _atom_site_fract_z
  _atom_site_U_iso_or_equiv
  _atom_site_adp_type
  _atom_site_occupancy
  _atom_site_site_symmetry_order
  _atom_site_calc_flag
  _atom_site_refinement_flags_posn
  _atom_site_refinement_flags_adp
  _atom_site_refinement_flags_occupancy
  _atom_site_disorder_assembly
  _atom_site_disorder_group
 S1 S 0.63613(3) 0.70784(12) -0.00220(3) 0.0851(3) Uani 1 1 d . . . . .
 O1 O 0.55680(7) 0.8614(2) -0.11979(6) 0.0608(4) Uani 1 1 d . . . . .
 H1 H 0.556618 0.824965 -0.089351 0.091 Uiso 1 1 calc R U . . .
 O2 O 0.54176(8) 0.9649(3) -0.21628(6) 0.0759(5) Uani 1 1 d . . . . .
 N1 N 0.50520(8) 0.7857(2) -0.02988(7) 0.0506(5) Uani 1 1 d . . . . .
 N2 N 0.51209(8) 0.7231(2) 0.02033(7) 0.0499(5) Uani 1 1 d . . . . .
 H3 H 0.479736 0.714266 0.040935 0.060 Uiso 1 1 calc R U . . .
 N3 N 0.57662(8) 0.6039(2) 0.08485(7) 0.0554(5) Uani 1 1 d . . . . .
 C1 C 0.57212(10) 0.6751(3) 0.03657(9) 0.0513(6) Uani 1 1 d . . . . .
 C2 C 0.45034(11) 0.8367(3) -0.04679(9) 0.0528(6) Uani 1 1 d . . . . .
 H2 H 0.414983 0.834838 -0.024747 0.063 Uiso 1 1 calc R U . . .
 C3 C 0.44363(10) 0.8977(3) -0.10068(8) 0.0492(5) Uani 1 1 d . . . . .
 C4 C 0.49633(10) 0.9058(3) -0.13471(8) 0.0497(5) Uani 1 1 d . . . . .
 C5 C 0.48741(11) 0.9626(3) -0.18673(9) 0.0560(6) Uani 1 1 d . . . . .
 C6 C 0.42719(12) 1.0119(3) -0.20418(10) 0.0667(7) Uani 1 1 d . . . . .
 H6 H 0.421331 1.050469 -0.238650 0.080 Uiso 1 1 calc R U . . .
 C7 C 0.37519(12) 1.0041(4) -0.17046(10) 0.0707(7) Uani 1 1 d . . . . .
 H7 H 0.334629 1.036912 -0.182533 0.085 Uiso 1 1 calc R U . . .
 C8 C 0.38329(11) 0.9487(3) -0.11983(10) 0.0637(6) Uani 1 1 d . . . . .
 H8 H 0.348102 0.944699 -0.097631 0.076 Uiso 1 1 calc R U . . .
 C9 C 0.53612(14) 1.0170(5) -0.26976(10) 0.0942(9) Uani 1 1 d . . . . .
 H9C H 0.507176 0.934419 -0.287397 0.141 Uiso 1 1 calc R U . . .
 H9A H 0.577442 1.010965 -0.286044 0.141 Uiso 1 1 calc R U . . .
 H9B H 0.519914 1.140813 -0.272022 0.141 Uiso 1 1 calc R U . . .
 C10 C 0.63876(11) 0.5497(4) 0.10630(10) 0.0791(8) Uani 1 1 d . . . . .
 H10A H 0.664294 0.495950 0.079073 0.119 Uiso 1 1 calc R U . . .
 H10B H 0.632674 0.461053 0.133812 0.119 Uiso 1 1 calc R U . . .
 H10C H 0.660226 0.656502 0.120151 0.119 Uiso 1 1 calc R U . . .
 C11 C 0.52192(11) 0.5874(3) 0.11972(9) 0.0625(6) Uani 1 1 d . . . . .
 H11B H 0.504671 0.707823 0.126628 0.094 Uiso 1 1 calc R U . . .
 H11A H 0.535372 0.531547 0.152095 0.094 Uiso 1 1 calc R U . . .
 H11C H 0.489628 0.511982 0.103452 0.094 Uiso 1 1 calc R U . . .
 S1a S 0.25326(3) 0.76297(10) 0.00761(3) 0.0752(2) Uani 1 1 d . . . . .
 O1a O 0.21472(6) 0.9401(2) -0.12755(6) 0.0594(4) Uani 1 1 d . . . . .
 H1a H 0.205830 0.899850 -0.098424 0.089 Uiso 1 1 calc R U . . .
 O2a O 0.22781(7) 1.0713(2) -0.22185(6) 0.0689(5) Uani 1 1 d . . . . .
 N1a N 0.13805(8) 0.8411(2) -0.05214(7) 0.0489(4) Uani 1 1 d . . . . .
 N2a N 0.12733(8) 0.7897(2) -0.00160(7) 0.0545(5) Uani 1 1 d . . . . .
 H3a H 0.088835 0.780387 0.009993 0.065 Uiso 1 1 calc R U . . .
 N3a N 0.16287(9) 0.7088(3) 0.07980(7) 0.0612(5) Uani 1 1 d . . . . .
 C1a C 0.17842(11) 0.7529(3) 0.03054(9) 0.0505(6) Uani 1 1 d . . . . .
 C2a C 0.08971(10) 0.8725(3) -0.08189(8) 0.0502(6) Uani 1 1 d . . . . .
 H2a H 0.048469 0.858080 -0.068866 0.060 Uiso 1 1 calc R U . . .
 C3a C 0.09878(9) 0.9306(3) -0.13586(8) 0.0459(5) Uani 1 1 d . . . . .
 C4a C 0.15998(9) 0.9660(3) -0.15565(8) 0.0462(5) Uani 1 1 d . . . . .
 C5a C 0.16618(10) 1.0341(3) -0.20672(8) 0.0516(6) Uani 1 1 d . . . . .
 C6a C 0.11259(11) 1.0621(3) -0.23761(9) 0.0611(6) Uani 1 1 d . . . . .
 H6a H 0.116954 1.107103 -0.271554 0.073 Uiso 1 1 calc R U . . .
 C7a C 0.05243(11) 1.0231(3) -0.21812(9) 0.0650(7) Uani 1 1 d . . . . .
 H7a H 0.016473 1.040922 -0.239220 0.078 Uiso 1 1 calc R U . . .
 C8a C 0.04526(10) 0.9586(3) -0.16813(9) 0.0570(6) Uani 1 1 d . . . . .
 H8a H 0.004487 0.933204 -0.155471 0.068 Uiso 1 1 calc R U . . .
 C9a C 0.23959(13) 1.1007(4) -0.27593(9) 0.0847(9) Uani 1 1 d . . . . .
 H9aC H 0.225531 0.995008 -0.295565 0.127 Uiso 1 1 calc R U . . .
 H9aA H 0.284654 1.119067 -0.281257 0.127 Uiso 1 1 calc R U . . .
 H9aB H 0.216560 1.208050 -0.287568 0.127 Uiso 1 1 calc R U . . .
 C10a C 0.21120(13) 0.6533(4) 0.11807(10) 0.0791(8) Uani 1 1 d . . . . .
 H4 H 0.249265 0.614676 0.100158 0.119 Uiso 1 1 calc R U . . .
 H5 H 0.195073 0.552816 0.138710 0.119 Uiso 1 1 calc R U . . .
 H9 H 0.221110 0.755772 0.140566 0.119 Uiso 1 1 calc R U . . .
 C11a C 0.09666(13) 0.7060(4) 0.09820(10) 0.0867(9) Uani 1 1 d . . . . .
 H10 H 0.076254 0.820936 0.089578 0.130 Uiso 1 1 calc R U . . .
 H11 H 0.096257 0.688786 0.135517 0.130 Uiso 1 1 calc R U . . .
 H12 H 0.073983 0.606412 0.081575 0.130 Uiso 1 1 calc R U . . .
 S1b S 0.05113(3) 0.26053(10) 0.00467(3) 0.0726(2) Uani 1 1 d . . . . .
 O1b O 0.11287(7) 0.1657(2) 0.14289(6) 0.0631(4) Uani 1 1 d . . . . .
 H1b H 0.117158 0.196536 0.112174 0.095 Uiso 1 1 calc R U . . .
 O2b O 0.11541(8) 0.0586(3) 0.24068(6) 0.0800(5) Uani 1 1 d . . . . .
 N1b N 0.17521(9) 0.2228(2) 0.05657(7) 0.0516(5) Uani 1 1 d . . . . .
 N2b N 0.17820(9) 0.2731(2) 0.00490(7) 0.0566(5) Uani 1 1 d . . . . .
 H3b H 0.214708 0.286232 -0.010146 0.068 Uiso 1 1 calc R U . . .
 N3b N 0.13058(9) 0.3637(3) -0.07162(7) 0.0598(5) Uani 1 1 d . . . . .
 C1b C 0.12285(11) 0.3021(3) -0.02250(9) 0.0521(6) Uani 1 1 d . . . . .
 C2b C 0.22744(11) 0.1850(3) 0.08023(9) 0.0546(6) Uani 1 1 d . . . . .
 H2b H 0.265924 0.191591 0.062096 0.066 Uiso 1 1 calc R U . . .
 C3b C 0.22780(10) 0.1322(3) 0.13486(8) 0.0491(5) Uani 1 1 d . . . . .
 C4b C 0.17107(10) 0.1225(3) 0.16367(8) 0.0481(5) Uani 1 1 d . . . . .
 C5b C 0.17311(10) 0.0635(3) 0.21593(9) 0.0551(6) Uani 1 1 d . . . . .
 C6b C 0.23045(12) 0.0138(3) 0.23851(9) 0.0641(6) Uani 1 1 d . . . . .
 H6b H 0.231539 -0.027785 0.273011 0.077 Uiso 1 1 calc R U . . .
 C7b C 0.28659(11) 0.0254(4) 0.21013(10) 0.0708(7) Uani 1 1 d . . . . .
 H7b H 0.325333 -0.007274 0.225758 0.085 Uiso 1 1 calc R U . . .
 C8b C 0.28550(10) 0.0842(3) 0.15947(10) 0.0639(7) Uani 1 1 d . . . . .
 H8b H 0.323658 0.092738 0.140943 0.077 Uiso 1 1 calc R U . . .
 C9b C 0.11529(14) 0.0206(5) 0.29541(10) 0.1083(11) Uani 1 1 d . . . . .
 H9bC H 0.129290 -0.103976 0.301315 0.162 Uiso 1 1 calc R U . . .
 H9bA H 0.072698 0.035774 0.308805 0.162 Uiso 1 1 calc R U . . .
 H9bB H 0.143791 0.104396 0.313055 0.162 Uiso 1 1 calc R U . . .
 C10b C 0.07534(13) 0.4017(4) -0.10499(10) 0.0784(8) Uani 1 1 d . . . . .
 H13 H 0.056608 0.287351 -0.116348 0.118 Uiso 1 1 calc R U . . .
 H14 H 0.088712 0.471525 -0.135006 0.118 Uiso 1 1 calc R U . . .
 H15 H 0.044278 0.471339 -0.085628 0.118 Uiso 1 1 calc R U . . .
 C11b C 0.19343(12) 0.3974(4) -0.09422(9) 0.0741(7) Uani 1 1 d . . . . .
 H16 H 0.214894 0.492545 -0.074662 0.111 Uiso 1 1 calc R U . . .
 H17 H 0.188511 0.435893 -0.130038 0.111 Uiso 1 1 calc R U . . .
 H18 H 0.218330 0.286041 -0.092862 0.111 Uiso 1 1 calc R U . . .
 O1W O 0.3919(3) 0.774(2) 0.0766(3) 0.086(2) Uani 0.53(2) 1 d G . P A 1
 H1WA H 0.390334 0.889841 0.070667 0.128 Uiso 0.53(2) 1 d G U P A 1
 H1WB H 0.354661 0.735425 0.068605 0.128 Uiso 0.53(2) 1 d G U P A 1
 O1W' O 0.3871(3) 0.653(4) 0.0688(4) 0.093(4) Uani 0.47(2) 1 d G . P A 2
 H1WC H 0.377074 0.553697 0.053082 0.139 Uiso 0.47(2) 1 d G U P A 2
 H1WD H 0.362474 0.734268 0.055450 0.139 Uiso 0.47(2) 1 d G U P A 2

loop_
  _atom_site_aniso_label
  _atom_site_aniso_U_11
  _atom_site_aniso_U_22
  _atom_site_aniso_U_33
  _atom_site_aniso_U_23
  _atom_site_aniso_U_13
  _atom_site_aniso_U_12
 S1 0.0502(4) 0.1266(6) 0.0787(5) 0.0305(4) 0.0188(3) 0.0102(4)
 O1 0.0438(9) 0.0815(11) 0.0571(10) 0.0100(9) 0.0011(7) 0.0010(8)
 O2 0.0658(11) 0.1107(14) 0.0512(10) 0.0125(9) 0.0015(8) -0.0025(10)
 N1 0.0476(12) 0.0520(11) 0.0522(12) -0.0031(9) 0.0023(9) -0.0026(9)
 N2 0.0470(11) 0.0572(11) 0.0456(11) 0.0017(9) 0.0083(9) -0.0018(9)
 N3 0.0484(11) 0.0633(12) 0.0546(12) 0.0095(10) 0.0047(9) -0.0021(9)
 C1 0.0451(13) 0.0495(13) 0.0594(15) 0.0005(11) 0.0049(11) -0.0018(11)
 C2 0.0442(14) 0.0559(14) 0.0584(15) -0.0072(11) 0.0050(11) -0.0013(11)
 C3 0.0434(13) 0.0486(13) 0.0555(14) -0.0084(10) -0.0031(11) -0.0009(10)
 C4 0.0445(13) 0.0470(13) 0.0576(15) -0.0046(11) -0.0062(11) 0.0000(10)
 C5 0.0538(15) 0.0586(15) 0.0556(15) -0.0050(12) -0.0040(12) -0.0037(12)
 C6 0.0684(17) 0.0719(17) 0.0596(15) -0.0044(13) -0.0164(14) 0.0007(14)
 C7 0.0560(16) 0.0786(18) 0.0771(19) -0.0107(14) -0.0191(14) 0.0093(13)
 C8 0.0472(14) 0.0725(16) 0.0713(17) -0.0101(13) -0.0050(12) 0.0036(12)
 C9 0.091(2) 0.135(3) 0.0569(17) 0.0099(17) -0.0033(14) -0.0121(19)
 C10 0.0596(16) 0.091(2) 0.0866(19) 0.0227(15) -0.0066(14) 0.0054(14)
 C11 0.0641(15) 0.0650(15) 0.0586(15) 0.0057(12) 0.0094(12) -0.0028(13)
 S1a 0.0486(4) 0.1050(6) 0.0721(5) -0.0156(4) -0.0001(3) 0.0122(3)
 O1a 0.0398(8) 0.0850(12) 0.0533(9) 0.0090(8) -0.0013(7) 0.0046(8)
 O2a 0.0485(10) 0.1065(13) 0.0517(10) 0.0107(9) 0.0030(7) -0.0083(9)
 N1a 0.0459(11) 0.0544(11) 0.0463(11) -0.0026(9) 0.0042(9) 0.0040(9)
 N2a 0.0457(11) 0.0679(12) 0.0499(12) 0.0025(9) 0.0066(9) 0.0007(9)
 N3a 0.0656(13) 0.0650(13) 0.0528(13) 0.0019(10) -0.0050(10) -0.0010(10)
 C1a 0.0529(14) 0.0434(13) 0.0551(15) -0.0077(11) -0.0029(12) 0.0043(10)
 C2a 0.0411(13) 0.0528(14) 0.0569(15) -0.0056(11) 0.0075(11) -0.0008(10)
 C3a 0.0395(12) 0.0479(13) 0.0503(13) -0.0072(10) 0.0000(10) 0.0020(10)
 C4a 0.0415(13) 0.0504(13) 0.0466(13) -0.0057(10) -0.0019(10) 0.0032(10)
 C5a 0.0439(13) 0.0604(14) 0.0507(14) -0.0030(11) -0.0003(11) -0.0023(11)
 C6a 0.0583(16) 0.0761(17) 0.0489(14) -0.0008(12) -0.0063(12) -0.0015(13)
 C7a 0.0482(15) 0.0844(18) 0.0624(17) -0.0055(14) -0.0128(12) 0.0030(13)
 C8a 0.0409(13) 0.0687(15) 0.0615(16) -0.0080(12) -0.0014(11) -0.0033(11)
 C9a 0.0701(18) 0.131(3) 0.0535(16) 0.0161(16) 0.0098(13) -0.0137(17)
 C10a 0.100(2) 0.0668(17) 0.0703(17) 0.0011(14) -0.0281(16) 0.0046(15)
 C11a 0.078(2) 0.120(2) 0.0625(17) 0.0117(16) 0.0062(15) -0.0166(17)
 S1b 0.0502(4) 0.0913(5) 0.0765(5) 0.0007(4) 0.0137(3) 0.0025(3)
 O1b 0.0402(9) 0.0934(12) 0.0557(10) 0.0092(9) 0.0076(7) 0.0099(8)
 O2b 0.0555(10) 0.1324(16) 0.0523(10) 0.0165(10) 0.0114(8) 0.0072(10)
 N1b 0.0506(12) 0.0553(12) 0.0490(12) -0.0044(9) 0.0096(9) -0.0056(9)
 N2b 0.0514(12) 0.0698(13) 0.0489(12) -0.0001(9) 0.0129(9) -0.0077(9)
 N3b 0.0589(12) 0.0638(12) 0.0567(13) -0.0013(10) 0.0021(10) -0.0111(10)
 C1b 0.0547(15) 0.0452(13) 0.0565(15) -0.0080(11) 0.0065(12) -0.0041(11)
 C2b 0.0442(14) 0.0590(15) 0.0608(15) -0.0053(12) 0.0136(12) -0.0086(11)
 C3b 0.0402(13) 0.0495(13) 0.0575(15) -0.0070(11) 0.0068(11) -0.0029(10)
 C4b 0.0398(13) 0.0518(13) 0.0528(14) -0.0050(11) 0.0014(10) 0.0005(10)
 C5b 0.0441(14) 0.0646(15) 0.0566(15) -0.0028(12) 0.0046(11) -0.0004(11)
 C6b 0.0579(16) 0.0756(17) 0.0586(15) -0.0004(13) -0.0048(12) 0.0006(13)
 C7b 0.0477(15) 0.0889(19) 0.0755(19) -0.0047(15) -0.0133(13) 0.0054(13)
 C8b 0.0394(13) 0.0771(17) 0.0751(18) -0.0060(14) 0.0058(12) -0.0038(12)
 C9b 0.080(2) 0.190(4) 0.0555(18) 0.025(2) 0.0166(14) 0.012(2)
 C10b 0.0844(19) 0.0734(17) 0.0771(18) 0.0031(14) -0.0138(15) -0.0036(15)
 C11b 0.0755(18) 0.0906(19) 0.0562(15) 0.0009(13) 0.0105(13) -0.0184(15)
 O1W 0.053(3) 0.104(7) 0.100(3) -0.014(4) 0.004(2) -0.006(3)
 O1W' 0.053(3) 0.139(12) 0.086(4) 0.013(5) -0.002(2) 0.002(5)

_geom_special_details
;
 All esds (except the esd in the dihedral angle between two l.s. planes)
 are estimated using the full covariance matrix.  The cell esds are taken
 into account individually in the estimation of esds in distances, angles
 and torsion angles; correlations between esds in cell parameters are only
 used when they are defined by crystal symmetry.  An approximate (isotropic)
 treatment of cell esds is used for estimating esds involving l.s. planes.
;
loop_
  _geom_bond_atom_site_label_1
  _geom_bond_atom_site_label_2
  _geom_bond_distance
  _geom_bond_site_symmetry_2
  _geom_bond_publ_flag
 S1 C1 1.683(2) . ?
 O1 H1 0.8200 . ?
 O1 C4 1.354(2) . ?
 O2 C5 1.365(3) . ?
 O2 C9 1.419(3) . ?
 N1 N2 1.365(2) . ?
 N1 C2 1.276(3) . ?
 N2 H3 0.8600 . ?
 N2 C1 1.362(3) . ?
 N3 C1 1.338(3) . ?
 N3 C10 1.459(3) . ?
 N3 C11 1.456(3) . ?
 C2 H2 0.9300 . ?
 C2 C3 1.450(3) . ?
 C3 C4 1.406(3) . ?
 C3 C8 1.398(3) . ?
 C4 C5 1.401(3) . ?
 C5 C6 1.378(3) . ?
 C6 H6 0.9300 . ?
 C6 C7 1.389(3) . ?
 C7 H7 0.9300 . ?
 C7 C8 1.362(3) . ?
 C8 H8 0.9300 . ?
 C9 H9C 0.9600 . ?
 C9 H9A 0.9600 . ?
 C9 H9B 0.9600 . ?
 C10 H10A 0.9600 . ?
 C10 H10B 0.9600 . ?
 C10 H10C 0.9600 . ?
 C11 H11B 0.9600 . ?
 C11 H11A 0.9600 . ?
 C11 H11C 0.9600 . ?
 S1a C1a 1.672(2) . ?
 O1a H1a 0.8200 . ?
 O1a C4a 1.358(2) . ?
 O2a C5a 1.371(2) . ?
 O2a C9a 1.418(3) . ?
 N1a N2a 1.361(2) . ?
 N1a C2a 1.279(2) . ?
 N2a H3a 0.8600 . ?
 N2a C1a 1.367(3) . ?
 N3a C1a 1.338(3) . ?
 N3a C10a 1.456(3) . ?
 N3a C11a 1.461(3) . ?
 C2a H2a 0.9300 . ?
 C2a C3a 1.452(3) . ?
 C3a C4a 1.399(3) . ?
 C3a C8a 1.399(3) . ?
 C4a C5a 1.399(3) . ?
 C5a C6a 1.379(3) . ?
 C6a H6a 0.9300 . ?
 C6a C7a 1.382(3) . ?
 C7a H7a 0.9300 . ?
 C7a C8a 1.367(3) . ?
 C8a H8a 0.9300 . ?
 C9a H9aC 0.9600 . ?
 C9a H9aA 0.9600 . ?
 C9a H9aB 0.9600 . ?
 C10a H4 0.9600 . ?
 C10a H5 0.9600 . ?
 C10a H9 0.9600 . ?
 C11a H10 0.9600 . ?
 C11a H11 0.9600 . ?
 C11a H12 0.9600 . ?
 S1b C1b 1.680(2) . ?
 O1b H1b 0.8200 . ?
 O1b C4b 1.359(2) . ?
 O2b C5b 1.363(3) . ?
 O2b C9b 1.423(3) . ?
 N1b N2b 1.369(2) . ?
 N1b C2b 1.273(3) . ?
 N2b H3b 0.8600 . ?
 N2b C1b 1.363(3) . ?
 N3b C1b 1.340(3) . ?
 N3b C10b 1.455(3) . ?
 N3b C11b 1.456(3) . ?
 C2b H2b 0.9300 . ?
 C2b C3b 1.445(3) . ?
 C3b C4b 1.398(3) . ?
 C3b C8b 1.398(3) . ?
 C4b C5b 1.400(3) . ?
 C5b C6b 1.373(3) . ?
 C6b H6b 0.9300 . ?
 C6b C7b 1.383(3) . ?
 C7b H7b 0.9300 . ?
 C7b C8b 1.361(3) . ?
 C8b H8b 0.9300 . ?
 C9b H9bC 0.9600 . ?
 C9b H9bA 0.9600 . ?
 C9b H9bB 0.9600 . ?
 C10b H13 0.9600 . ?
 C10b H14 0.9600 . ?
 C10b H15 0.9600 . ?
 C11b H16 0.9600 . ?
 C11b H17 0.9600 . ?
 C11b H18 0.9600 . ?
 O1W H1WA 0.8498 . ?
 O1W H1WB 0.8504 . ?
 O1W' H1WC 0.8500 . ?
 O1W' H1WD 0.8500 . ?

loop_
  _geom_angle_atom_site_label_1
  _geom_angle_atom_site_label_2
  _geom_angle_atom_site_label_3
  _geom_angle
  _geom_angle_site_symmetry_1
  _geom_angle_site_symmetry_3
  _geom_angle_publ_flag
 C4 O1 H1 109.5 . . ?
 C5 O2 C9 117.95(19) . . ?
 C2 N1 N2 120.20(18) . . ?
 N1 N2 H3 121.2 . . ?
 C1 N2 N1 117.51(18) . . ?
 C1 N2 H3 121.2 . . ?
 C1 N3 C10 120.47(19) . . ?
 C1 N3 C11 122.86(18) . . ?
 C11 N3 C10 116.55(18) . . ?
 N2 C1 S1 121.12(17) . . ?
 N3 C1 S1 122.89(17) . . ?
 N3 C1 N2 115.99(19) . . ?
 N1 C2 H2 120.3 . . ?
 N1 C2 C3 119.4(2) . . ?
 C3 C2 H2 120.3 . . ?
 C4 C3 C2 121.73(19) . . ?
 C8 C3 C2 119.6(2) . . ?
 C8 C3 C4 118.7(2) . . ?
 O1 C4 C3 123.19(19) . . ?
 O1 C4 C5 117.05(19) . . ?
 C5 C4 C3 119.77(19) . . ?
 O2 C5 C4 114.82(19) . . ?
 O2 C5 C6 125.3(2) . . ?
 C6 C5 C4 119.9(2) . . ?
 C5 C6 H6 119.9 . . ?
 C5 C6 C7 120.2(2) . . ?
 C7 C6 H6 119.9 . . ?
 C6 C7 H7 119.8 . . ?
 C8 C7 C6 120.4(2) . . ?
 C8 C7 H7 119.8 . . ?
 C3 C8 H8 119.5 . . ?
 C7 C8 C3 121.1(2) . . ?
 C7 C8 H8 119.5 . . ?
 O2 C9 H9C 109.5 . . ?
 O2 C9 H9A 109.5 . . ?
 O2 C9 H9B 109.5 . . ?
 H9C C9 H9A 109.5 . . ?
 H9C C9 H9B 109.5 . . ?
 H9A C9 H9B 109.5 . . ?
 N3 C10 H10A 109.5 . . ?
 N3 C10 H10B 109.5 . . ?
 N3 C10 H10C 109.5 . . ?
 H10A C10 H10B 109.5 . . ?
 H10A C10 H10C 109.5 . . ?
 H10B C10 H10C 109.5 . . ?
 N3 C11 H11B 109.5 . . ?
 N3 C11 H11A 109.5 . . ?
 N3 C11 H11C 109.5 . . ?
 H11B C11 H11A 109.5 . . ?
 H11B C11 H11C 109.5 . . ?
 H11A C11 H11C 109.5 . . ?
 C4a O1a H1a 109.5 . . ?
 C5a O2a C9a 118.08(17) . . ?
 C2a N1a N2a 118.50(18) . . ?
 N1a N2a H3a 120.3 . . ?
 N1a N2a C1a 119.30(18) . . ?
 C1a N2a H3a 120.3 . . ?
 C1a N3a C10a 121.6(2) . . ?
 C1a N3a C11a 122.6(2) . . ?
 C10a N3a C11a 115.7(2) . . ?
 N2a C1a S1a 120.56(17) . . ?
 N3a C1a S1a 124.78(17) . . ?
 N3a C1a N2a 114.7(2) . . ?
 N1a C2a H2a 119.8 . . ?
 N1a C2a C3a 120.47(19) . . ?
 C3a C2a H2a 119.8 . . ?
 C4a C3a C2a 121.24(18) . . ?
 C8a C3a C2a 119.47(19) . . ?
 C8a C3a C4a 119.2(2) . . ?
 O1a C4a C3a 123.42(18) . . ?
 O1a C4a C5a 117.27(18) . . ?
 C5a C4a C3a 119.31(18) . . ?
 O2a C5a C4a 115.00(18) . . ?
 O2a C5a C6a 124.7(2) . . ?
 C6a C5a C4a 120.3(2) . . ?
 C5a C6a H6a 120.0 . . ?
 C5a C6a C7a 120.0(2) . . ?
 C7a C6a H6a 120.0 . . ?
 C6a C7a H7a 119.7 . . ?
 C8a C7a C6a 120.6(2) . . ?
 C8a C7a H7a 119.7 . . ?
 C3a C8a H8a 119.7 . . ?
 C7a C8a C3a 120.5(2) . . ?
 C7a C8a H8a 119.7 . . ?
 O2a C9a H9aC 109.5 . . ?
 O2a C9a H9aA 109.5 . . ?
 O2a C9a H9aB 109.5 . . ?
 H9aC C9a H9aA 109.5 . . ?
 H9aC C9a H9aB 109.5 . . ?
 H9aA C9a H9aB 109.5 . . ?
 N3a C10a H4 109.5 . . ?
 N3a C10a H5 109.5 . . ?
 N3a C10a H9 109.5 . . ?
 H4 C10a H5 109.5 . . ?
 H4 C10a H9 109.5 . . ?
 H5 C10a H9 109.5 . . ?
 N3a C11a H10 109.5 . . ?
 N3a C11a H11 109.5 . . ?
 N3a C11a H12 109.5 . . ?
 H10 C11a H11 109.5 . . ?
 H10 C11a H12 109.5 . . ?
 H11 C11a H12 109.5 . . ?
 C4b O1b H1b 109.5 . . ?
 C5b O2b C9b 117.75(19) . . ?
 C2b N1b N2b 118.06(18) . . ?
 N1b N2b H3b 120.3 . . ?
 C1b N2b N1b 119.46(18) . . ?
 C1b N2b H3b 120.3 . . ?
 C1b N3b C10b 120.7(2) . . ?
 C1b N3b C11b 122.6(2) . . ?
 C10b N3b C11b 116.68(19) . . ?
 N2b C1b S1b 121.01(17) . . ?
 N3b C1b S1b 123.86(18) . . ?
 N3b C1b N2b 115.13(19) . . ?
 N1b C2b H2b 119.5 . . ?
 N1b C2b C3b 121.0(2) . . ?
 C3b C2b H2b 119.5 . . ?
 C4b C3b C2b 121.31(19) . . ?
 C8b C3b C2b 119.9(2) . . ?
 C8b C3b C4b 118.7(2) . . ?
 O1b C4b C3b 122.74(19) . . ?
 O1b C4b C5b 117.65(18) . . ?
 C3b C4b C5b 119.60(19) . . ?
 O2b C5b C4b 115.23(19) . . ?
 O2b C5b C6b 124.7(2) . . ?
 C6b C5b C4b 120.1(2) . . ?
 C5b C6b H6b 119.9 . . ?
 C5b C6b C7b 120.2(2) . . ?
 C7b C6b H6b 119.9 . . ?
 C6b C7b H7b 119.8 . . ?
 C8b C7b C6b 120.4(2) . . ?
 C8b C7b H7b 119.8 . . ?
 C3b C8b H8b 119.5 . . ?
 C7b C8b C3b 120.9(2) . . ?
 C7b C8b H8b 119.5 . . ?
 O2b C9b H9bC 109.5 . . ?
 O2b C9b H9bA 109.5 . . ?
 O2b C9b H9bB 109.5 . . ?
 H9bC C9b H9bA 109.5 . . ?
 H9bC C9b H9bB 109.5 . . ?
 H9bA C9b H9bB 109.5 . . ?
 N3b C10b H13 109.5 . . ?
 N3b C10b H14 109.5 . . ?
 N3b C10b H15 109.5 . . ?
 H13 C10b H14 109.5 . . ?
 H13 C10b H15 109.5 . . ?
 H14 C10b H15 109.5 . . ?
 N3b C11b H16 109.5 . . ?
 N3b C11b H17 109.5 . . ?
 N3b C11b H18 109.5 . . ?
 H16 C11b H17 109.5 . . ?
 H16 C11b H18 109.5 . . ?
 H17 C11b H18 109.5 . . ?
 H1WA O1W H1WB 104.5 . . ?
 H1WC O1W' H1WD 104.5 . . ?

loop_
  _geom_torsion_atom_site_label_1
  _geom_torsion_atom_site_label_2
  _geom_torsion_atom_site_label_3
  _geom_torsion_atom_site_label_4
  _geom_torsion
  _geom_torsion_site_symmetry_1
  _geom_torsion_site_symmetry_2
  _geom_torsion_site_symmetry_3
  _geom_torsion_site_symmetry_4
  _geom_torsion_publ_flag
 O1 C4 C5 O2 0.4(3) . . . . ?
 O1 C4 C5 C6 -179.2(2) . . . . ?
 O2 C5 C6 C7 -180.0(2) . . . . ?
 N1 N2 C1 S1 4.8(3) . . . . ?
 N1 N2 C1 N3 -176.12(17) . . . . ?
 N1 C2 C3 C4 -1.3(3) . . . . ?
 N1 C2 C3 C8 178.2(2) . . . . ?
 N2 N1 C2 C3 -178.21(17) . . . . ?
 C2 N1 N2 C1 -178.33(19) . . . . ?
 C2 C3 C4 O1 -1.3(3) . . . . ?
 C2 C3 C4 C5 178.94(19) . . . . ?
 C2 C3 C8 C7 -179.1(2) . . . . ?
 C3 C4 C5 O2 -179.86(19) . . . . ?
 C3 C4 C5 C6 0.6(3) . . . . ?
 C4 C3 C8 C7 0.4(3) . . . . ?
 C4 C5 C6 C7 -0.5(3) . . . . ?
 C5 C6 C7 C8 0.3(4) . . . . ?
 C6 C7 C8 C3 -0.3(4) . . . . ?
 C8 C3 C4 O1 179.19(19) . . . . ?
 C8 C3 C4 C5 -0.5(3) . . . . ?
 C9 O2 C5 C4 178.6(2) . . . . ?
 C9 O2 C5 C6 -1.9(3) . . . . ?
 C10 N3 C1 S1 -0.2(3) . . . . ?
 C10 N3 C1 N2 -179.3(2) . . . . ?
 C11 N3 C1 S1 175.63(16) . . . . ?
 C11 N3 C1 N2 -3.5(3) . . . . ?
 O1a C4a C5a O2a -1.6(3) . . . . ?
 O1a C4a C5a C6a 179.38(19) . . . . ?
 O2a C5a C6a C7a -178.8(2) . . . . ?
 N1a N2a C1a S1a -2.3(3) . . . . ?
 N1a N2a C1a N3a 178.13(17) . . . . ?
 N1a C2a C3a C4a -4.5(3) . . . . ?
 N1a C2a C3a C8a 178.0(2) . . . . ?
 N2a N1a C2a C3a 179.03(17) . . . . ?
 C2a N1a N2a C1a 179.04(18) . . . . ?
 C2a C3a C4a O1a 3.6(3) . . . . ?
 C2a C3a C4a C5a -175.52(19) . . . . ?
 C2a C3a C8a C7a 176.3(2) . . . . ?
 C3a C4a C5a O2a 177.58(18) . . . . ?
 C3a C4a C5a C6a -1.4(3) . . . . ?
 C4a C3a C8a C7a -1.2(3) . . . . ?
 C4a C5a C6a C7a 0.1(3) . . . . ?
 C5a C6a C7a C8a 0.7(4) . . . . ?
 C6a C7a C8a C3a -0.1(4) . . . . ?
 C8a C3a C4a O1a -178.93(19) . . . . ?
 C8a C3a C4a C5a 1.9(3) . . . . ?
 C9a O2a C5a C4a 166.2(2) . . . . ?
 C9a O2a C5a C6a -14.8(3) . . . . ?
 C10a N3a C1a S1a -3.9(3) . . . . ?
 C10a N3a C1a N2a 175.68(19) . . . . ?
 C11a N3a C1a S1a 178.60(19) . . . . ?
 C11a N3a C1a N2a -1.9(3) . . . . ?
 O1b C4b C5b O2b -0.9(3) . . . . ?
 O1b C4b C5b C6b 178.4(2) . . . . ?
 O2b C5b C6b C7b -179.4(2) . . . . ?
 N1b N2b C1b S1b -5.0(3) . . . . ?
 N1b N2b C1b N3b 175.36(17) . . . . ?
 N1b C2b C3b C4b -0.7(3) . . . . ?
 N1b C2b C3b C8b 177.5(2) . . . . ?
 N2b N1b C2b C3b 179.60(18) . . . . ?
 C2b N1b N2b C1b 175.54(19) . . . . ?
 C2b C3b C4b O1b -1.6(3) . . . . ?
 C2b C3b C4b C5b 177.4(2) . . . . ?
 C2b C3b C8b C7b -176.8(2) . . . . ?
 C3b C4b C5b O2b -179.96(19) . . . . ?
 C3b C4b C5b C6b -0.6(3) . . . . ?
 C4b C3b C8b C7b 1.4(3) . . . . ?
 C4b C5b C6b C7b 1.3(4) . . . . ?
 C5b C6b C7b C8b -0.7(4) . . . . ?
 C6b C7b C8b C3b -0.7(4) . . . . ?
 C8b C3b C4b O1b -179.7(2) . . . . ?
 C8b C3b C4b C5b -0.7(3) . . . . ?
 C9b O2b C5b C4b -172.8(2) . . . . ?
 C9b O2b C5b C6b 7.9(4) . . . . ?
 C10b N3b C1b S1b 0.9(3) . . . . ?
 C10b N3b C1b N2b -179.51(19) . . . . ?
 C11b N3b C1b S1b -179.61(18) . . . . ?
 C11b N3b C1b N2b 0.0(3) . . . . ?

_database_code_depnum_ccdc_archive  'CCDC 2346537'
# end of Validation Reply Form
# end Validation Reply Form
_olex2_submission_special_instructions  'No special instructions were received'
_oxdiff_exptl_absorpt_empirical_details
;
Empirical correction (ABSPACK) includes:
- Absorption correction using spherical harmonics
- Frame scaling
;
_oxdiff_exptl_absorpt_empirical_full_max  1.341
_oxdiff_exptl_absorpt_empirical_full_min  0.700
# start Validation Reply Form
_vrf_PLAT029_test_mr24fp
;
PROBLEM: _diffrn_measured_fraction_theta_full value Low .      0.856 Why?  
RESPONSE: The selected item was a very thin plate of a merely organic
material. The intensities of diffraction peaks markedly declined at theta
values around 20 deg, where also the F2/sigmaF2 ratio lowered below 3.0.
This situation prevented us to explore higher theta values. Despite 
this, the analysis of electron density maps does not show unassigned
features and the proposed solution looks acceptable. This accounts also for
the Alert B below.
;
_vrf_PLAT911_test_mr24fp
;
PROBLEM: Missing FCF Refl Between Thmin & STh/L=    0.576        877 Report
RESPONSE: See answer for Alert A above.
;
